# Supplementary material for: Crystal structures of 2,6-di­bromo-4-methyl­benzo­nitrile and 2,6-di­bromo-4-methyl­phenyl isocyanide
Source: Acta Crystallogr E Crystallogr Commun. 2017 Nov 21;73(Pt 12):1913–6. doi: 10.1107/S2056989017016395 (PMC5730251; doi:10.1107/S2056989017016395)
Supplement: Supplementary file 1 [file e-73-01913-sup1.cif]

##############################################################################
#                                                                            #
# This CIF contains the data in a paper accepted for publication in          #
# Acta Crystallographica Section E. It conforms to the requirements of       #
# Notes for Authors for Acta Crystallographica Section E, and has been       #
# peer reviewed under the auspices of the IUCr Commission on Journals.       #
#                                                                            #
# Full details of the Crystallographic Information File format               #
# are given in the paper "The Crystallographic Information File (CIF):       #
# a New Standard Archive File for Crystallography" by S. R. Hall, F. H.      #
# Allen and I. D. Brown [Acta Cryst. (1991), A47, 655-685].                  #
#                                                                            #
# The current version of the core CIF dictionary is obtainable from          #
# ftp://ftp.iucr.org/pub/cif_core.dic.                                       #
#                                                                            #
# Software is freely available for graphical display of the structure(s)     #
# in this CIF. For information consult the CIF software page                 #
# http://www.iucr.org/resources/cif/software.                                #
#                                                                            #
# This file may be used for bona fide research purposes within the           #
# scientific community so long as proper attribution is given to the journal # 
# article from which it was obtained.                                        #
#                                                                            #
##############################################################################
data_RCN
_audit_creation_method     'SHELXL-2014/7'
_journal_date_recd_electronic     2017-10-27
_journal_date_accepted     2017-11-15
_journal_name_full     'Acta Crystallographica, Section E'
_journal_year     2017
_journal_volume     73
_journal_issue     12
_journal_page_first     1913
_journal_page_last     1916
_journal_paper_category     GO
_journal_paper_doi     10.1107/S2056989017016395
_journal_coeditor_code     LH5859
_publ_contact_author_name     'Wayland E. Noland'
_publ_contact_author_address
;
Department of Chemistry
University of Minnesota
207 Pleasant St SE
Minneapolis, MN 55455
USA
;
_publ_contact_author_email
;
nolan001@umn.edu
;
_publ_section_title
;
Crystal structures of 2,6-dibromo-4-methylbenzonitrile and
2,6-dibromo-4-methylphenyl isocyanide
;
_publ_section_title_footnote     .
loop_
    _publ_author_name
    _publ_author_footnote
    _publ_author_address
    'Noland, Wayland E.' .
;
Department of Chemistry
University of Minnesota
207 Pleasant St SE
Minneapolis, MN 55455
USA
;
    'Shudy, Jessica E.' .
;
Department of Chemistry
University of Minnesota
207 Pleasant St SE
Minneapolis, MN 55455
USA
;
    'Rieger, Janel L.' .
;
Department of Chemistry
University of Minnesota
207 Pleasant St SE
Minneapolis, MN 55455
USA
;
    'Tu, Zoe H.' .
;
Department of Chemistry
University of Minnesota
207 Pleasant St SE
Minneapolis, MN 55455
USA
;
    'Tritch, Kenneth J.' .
;
Department of Chemistry
University of Minnesota
207 Pleasant St SE
Minneapolis, MN 55455
USA
;
_publ_section_synopsis
;
The title crystals are isomorphous, with tetrameric Br...Br contacts as the
principal packing interaction. No CN...Br or NC...Br contacts are observed.
;
_chemical_name_systematic
;
3,5-Dibromo-4-methylbenzonitrile
;
_chemical_name_common     RCN
_chemical_formula_moiety     'C8 H5 Br2 N'
_chemical_formula_sum     'C8 H5 Br2 N'
_chemical_formula_iupac     'C8 H5 Br2 N'
_chemical_formula_weight     274.95
_chemical_melting_point     434
_shelx_space_group_comment
;
The symmetry employed for this shelxl refinement is uniquely defined
by the following loop, which should always be used as a source of
symmetry information in preference to the above space-group names.
They are only intended as comments.
;
_space_group_crystal_system     tetragonal
_space_group_name_H-M_alt     'P -4 21 m'
_space_group_name_Hall     'P -4 2ab'
loop_
    _space_group_symop_operation_xyz
    'x, y, z'
    '-x, -y, z'
    'y, -x, -z'
    '-y, x, -z'
    '-x+1/2, y+1/2, -z'
    'x+1/2, -y+1/2, -z'
    '-y+1/2, -x+1/2, z'
    'y+1/2, x+1/2, z'
_cell_length_a     14.6731(5)
_cell_length_b     14.6731(5)
_cell_length_c     3.97270(10)
_cell_angle_alpha     90
_cell_angle_beta     90
_cell_angle_gamma     90
_cell_volume     855.32(6)
_cell_formula_units_Z     4
_cell_measurement_reflns_used     2980
_cell_measurement_theta_min     4.26
_cell_measurement_theta_max     74.01
_cell_measurement_temperature     123(2)
_exptl_crystal_description     'Needle'
_exptl_crystal_colour     'colourless'
_exptl_crystal_size_max     0.500
_exptl_crystal_size_mid     0.070
_exptl_crystal_size_min     0.035
_exptl_crystal_density_diffrn     2.135
_exptl_crystal_density_meas     ?
_exptl_crystal_density_method     ?
_exptl_crystal_F_000     520
_exptl_absorpt_coefficient_mu     11.456
_exptl_absorpt_correction_type     multi-scan
_exptl_absorpt_process_details
;
(SADABS; Sheldrick, 1996)
;
_shelx_estimated_absorpt_T_min     0.069
_shelx_estimated_absorpt_T_max     0.690
_exptl_absorpt_correction_T_min     0.3135
_exptl_absorpt_correction_T_max     0.7538
_diffrn_ambient_temperature     123(2)
_diffrn_radiation_type     CuK\a
_diffrn_radiation_wavelength     1.54178
_diffrn_measurement_device_type     'Bruker Venture PHOTON-II'
_diffrn_measurement_method     '\f and \w scans'
_diffrn_detector_area_resol_mean     ?
_diffrn_reflns_number     8444
_diffrn_reflns_av_R_equivalents     0.0387
_diffrn_reflns_theta_min     6.032
_diffrn_reflns_theta_max     74.241
_diffrn_reflns_theta_full     67.679
_diffrn_measured_fraction_theta_max     0.996
_diffrn_measured_fraction_theta_full     0.998
_diffrn_reflns_limit_h_min     -18
_diffrn_reflns_limit_h_max     18
_diffrn_reflns_limit_k_min     -17
_diffrn_reflns_limit_k_max     17
_diffrn_reflns_limit_l_min     -4
_diffrn_reflns_limit_l_max     4
_refine_special_details     ?
_reflns_number_total     904
_reflns_number_gt     902
_reflns_threshold_expression     'I > 2\s(I)'
_refine_ls_structure_factor_coef     Fsqd
_refine_ls_matrix_type     full
_refine_ls_R_factor_all     0.0201
_refine_ls_R_factor_gt     0.0201
_refine_ls_wR_factor_gt     0.0571
_refine_ls_wR_factor_ref     0.0571
_refine_ls_goodness_of_fit_ref     1.270
_refine_ls_restrained_S_all     1.270
_refine_ls_number_reflns     904
_refine_ls_number_parameters     60
_refine_ls_number_restraints     0
_refine_ls_hydrogen_treatment     constr
_refine_ls_weighting_scheme     calc
_refine_ls_weighting_details
                           'w=1/[\s^2^(Fo^2^)+2.1952P] where P=(Fo^2^+2Fc^2^)/3'
_atom_sites_solution_hydrogens     geom
_atom_sites_solution_primary     ?
_atom_sites_solution_secondary     ?
_refine_ls_shift/su_max     0.001
_refine_ls_shift/su_mean     0.000
_refine_diff_density_max     0.371
_refine_diff_density_min     -0.316
_refine_ls_extinction_method
;
SHELXL2014 (Sheldrick, 2015b)
;
_refine_ls_extinction_coef     0.0055(4)
_refine_ls_extinction_expression
                                  'Fc^*^=kFc[1+0.001xFc^2^\l^3^/sin(2\q)]^-1/4^'
_refine_ls_abs_structure_details
;
Flack <i>x</i> determined using 348 quotients
[(<i>I</i>^+^)-(<i>I</i>^-^)]/[(<i>I</i>^+^)+(<i>I</i>^-^)]
(Parsons <i>et al.</i>, 2013)
;
_refine_ls_abs_structure_Flack     -0.02(3)
loop_
    _atom_type_symbol
    _atom_type_description
    _atom_type_scat_dispersion_real
    _atom_type_scat_dispersion_imag
    _atom_type_scat_source
    'C' 'C' 0.0181 0.0091
                         'International Tables Vol C Tables 4.2.6.8 and 6.1.1.4'
    'H' 'H' 0.0000 0.0000
                         'International Tables Vol C Tables 4.2.6.8 and 6.1.1.4'
    'N' 'N' 0.0311 0.0180
                         'International Tables Vol C Tables 4.2.6.8 and 6.1.1.4'
    'Br' 'Br' -0.6763 1.2805
                         'International Tables Vol C Tables 4.2.6.8 and 6.1.1.4'
_computing_data_collection
;
APEX2 (Bruker, 2012)
;
_computing_cell_refinement
;
SAINT (Bruker, 2012)
;
_computing_data_reduction
;
SAINT (Bruker, 2012)
;
_computing_structure_solution
;
SHELXT2014 (Sheldrick, 2015a)
;
_computing_structure_refinement
;
SHELXL2014 (Sheldrick, 2015b)
;
_computing_molecular_graphics
;
Mercury (Macrae <i>et al.</i>, 2008)
;
_computing_publication_material
;
publCIF (Westrip, 2010)
;
loop_
    _atom_site_type_symbol
    _atom_site_label
    _atom_site_fract_x
    _atom_site_fract_y
    _atom_site_fract_z
    _atom_site_U_iso_or_equiv
    _atom_site_adp_type
    _atom_site_calc_flag
    _atom_site_occupancy
    _atom_site_disorder_assembly
    _atom_site_disorder_group
    C C1 0.2722(3) 0.7722(3) 0.357(2) 0.0156(13) Uani d 1 . .
    C C2 0.2985(3) 0.6837(4) 0.2695(13) 0.0177(10) Uani d 1 . .
    Br Br2 0.41762(3) 0.64354(3) 0.38319(19) 0.0222(2) Uani d 1 . .
    C C3 0.2404(3) 0.6240(3) 0.1067(15) 0.0185(9) Uani d 1 . .
    H H3A 0.2605 0.5645 0.0486 0.022 Uiso calc 1 . .
    C C4 0.1517(3) 0.6517(3) 0.0283(18) 0.0189(15) Uani d 1 . .
    C C5 0.3328(4) 0.8328(4) 0.532(2) 0.0223(17) Uani d 1 . .
    N N1 0.3806(3) 0.8806(3) 0.676(2) 0.0309(17) Uani d 1 . .
    C C6 0.0866(3) 0.5866(3) -0.138(2) 0.0212(13) Uani d 1 . .
    H H6A 0.0306 0.6190 -0.1991 0.032 Uiso calc 0.5 . .
    H H6B 0.0720 0.5369 0.0175 0.032 Uiso calc 0.5 . .
    H H6C 0.1148 0.5615 -0.3417 0.032 Uiso calc 0.5 . .
loop_
    _atom_site_aniso_label
    _atom_site_aniso_U_11
    _atom_site_aniso_U_22
    _atom_site_aniso_U_33
    _atom_site_aniso_U_12
    _atom_site_aniso_U_13
    _atom_site_aniso_U_23
    C1 0.0183(18) 0.0183(18) 0.010(3) -0.003(2) 0.000(2) 0.000(2)
    C2 0.015(2) 0.019(2) 0.019(3) 0.0001(19) 0.0034(19) 0.0025(19)
    Br2 0.0147(3) 0.0236(3) 0.0282(3) 0.00002(17) -0.0017(2) 0.0042(3)
    C3 0.018(2) 0.015(2) 0.022(2) -0.0001(17) 0.002(3) -0.003(2)
    C4 0.018(2) 0.018(2) 0.020(4) -0.005(3) 0.0031(18) 0.0031(18)
    C5 0.022(2) 0.022(2) 0.024(4) -0.002(3) 0.000(2) 0.000(2)
    N1 0.031(2) 0.031(2) 0.030(4) -0.009(3) -0.003(2) -0.003(2)
    C6 0.023(2) 0.023(2) 0.017(3) -0.005(3) 0.000(2) 0.000(2)
_geom_special_details
;
 All esds (except the esd in the dihedral angle between two l.s. planes)
 are estimated using the full covariance matrix.  The cell esds are taken
 into account individually in the estimation of esds in distances, angles
 and torsion angles; correlations between esds in cell parameters are only
 used when they are defined by crystal symmetry.  An approximate (isotropic)
 treatment of cell esds is used for estimating esds involving l.s. planes.
;
loop_
    _geom_bond_atom_site_label_1
    _geom_bond_atom_site_label_2
    _geom_bond_site_symmetry_2
    _geom_bond_distance
    _geom_bond_publ_flag
    C1 C2 8_455 1.399(6) ?
    C1 C2 . 1.399(6) ?
    C1 C5 . 1.437(10) ?
    C2 C3 . 1.383(8) ?
    C2 Br2 . 1.899(5) ?
    C3 C4 . 1.398(6) ?
    C3 H3A . 0.9500 ?
    C4 C3 8_455 1.398(6) ?
    C4 C6 . 1.505(10) ?
    C5 N1 . 1.145(11) ?
    C6 H6A . 0.9800 ?
    C6 H6B . 0.9800 ?
    C6 H6C . 0.9800 ?
loop_
    _geom_angle_atom_site_label_1
    _geom_angle_atom_site_label_2
    _geom_angle_atom_site_label_3
    _geom_angle_site_symmetry_1
    _geom_angle_site_symmetry_3
    _geom_angle
    _geom_angle_publ_flag
    C2 C1 C2 8_455 . 116.8(7) ?
    C2 C1 C5 8_455 . 121.6(3) ?
    C2 C1 C5 . . 121.6(3) ?
    C3 C2 C1 . . 122.3(5) ?
    C3 C2 Br2 . . 118.8(4) ?
    C1 C2 Br2 . . 118.9(4) ?
    C2 C3 C4 . . 119.6(5) ?
    C2 C3 H3A . . 120.2 ?
    C4 C3 H3A . . 120.2 ?
    C3 C4 C3 8_455 . 119.5(6) ?
    C3 C4 C6 8_455 . 120.3(3) ?
    C3 C4 C6 . . 120.3(3) ?
    N1 C5 C1 . . 179.0(9) ?
    C4 C6 H6A . . 109.5 ?
    C4 C6 H6B . . 109.5 ?
    H6A C6 H6B . . 109.5 ?
    C4 C6 H6C . . 109.5 ?
    H6A C6 H6C . . 109.5 ?
    H6B C6 H6C . . 109.5 ?
loop_
    _geom_torsion_atom_site_label_1
    _geom_torsion_atom_site_label_2
    _geom_torsion_atom_site_label_3
    _geom_torsion_atom_site_label_4
    _geom_torsion_site_symmetry_1
    _geom_torsion_site_symmetry_2
    _geom_torsion_site_symmetry_3
    _geom_torsion_site_symmetry_4
    _geom_torsion
    _geom_torsion_publ_flag
    C2 C1 C2 C3 8_455 . . . -0.5(10) ?
    C5 C1 C2 C3 . . . . 178.7(7) ?
    C2 C1 C2 Br2 8_455 . . . -179.7(4) ?
    C5 C1 C2 Br2 . . . . -0.5(9) ?
    C1 C2 C3 C4 . . . . -0.7(9) ?
    Br2 C2 C3 C4 . . . . 178.5(5) ?
    C2 C3 C4 C3 . . . 8_455 1.9(11) ?
    C2 C3 C4 C6 . . . . -178.0(6) ?
_shelx_hkl_file
;
  -2   0   0   61.37    3.13
   2   0   0   65.74    3.14
   2  -1   0    1.63    0.16
  -2   1   0    1.72    0.16
  -1   2   0    1.78    0.16
   1  -2   0    1.84    0.16
  -2   2   0   17.67    1.01
   2   2   0   19.76    0.94
   2  -2   0   18.97    1.02
  -3   0   0    0.62    0.11
   0   3   0    0.40    0.08
   1  -3   0  173.60    9.62
   3  -1   0  182.26    9.95
   3   1   0  173.29   10.09
   3   1   0  196.36   10.16
   3   1   0  175.35    9.38
   3   1   0  175.14    9.75
  -1   3   0  199.42    9.79
   3  -1   0  179.04   10.01
  -1   3   0  190.64    9.50
  -3  -1   0  188.28   10.15
   3   1   0  176.12   10.03
  -3   1   0  181.25    9.54
  -1  -3   0  178.83    9.96
  -1  -3   0  192.90    9.82
   3   1   0  193.93    9.54
  -1   3   0  179.57    9.98
  -1   3   0  166.22    9.62
   1  -3   0  198.66   10.14
   1  -3   0  193.02    9.81
   3  -1   0  179.09    9.64
   3  -1   0  187.76    9.57
  -3  -1   0  200.51    9.99
  -3   1   0  184.27   10.10
  -3   1   0  186.58   10.09
  -3   1   0  199.31    9.74
  -3   1   0  187.04    9.97
  -1  -3   0  176.84    9.61
   1   3   0  196.28   10.17
   1   3   0  182.36    9.96
   1   3   0  177.39    9.70
   1   3   0  191.24    9.69
   1   3   0  190.54    9.94
  -3  -1   0  181.49    9.44
  -3  -1   0  185.86   10.03
  -1   3   0  177.73   10.06
   1  -3   0  197.43    9.55
   3  -2   0  149.15    7.29
   2  -3   0  157.88    7.30
  -3   2   0  139.36    7.28
   3   3   0   25.55    1.28
   3  -3   0   26.79    1.43
  -3   3   0   24.83    1.41
   0  -4   0  976.84   48.35
   4   1   0  236.31   13.31
  -1  -4   0  249.21   14.18
   1  -4   0  278.16   13.81
  -4   1   0  277.81   14.26
   4  -1   0  269.36   13.67
   1   4   0  264.95   13.79
  -4  -1   0  271.12   14.47
   1  -4   0  277.51   13.62
   4   1   0  262.50   14.43
  -1  -4   0  246.88   14.25
   4  -1   0  255.28   13.74
  -4   1   0  286.11   14.51
  -1  -4   0  266.85   13.74
  -1   4   0  257.97   14.20
  -4   1   0  259.54   13.84
   4   1   0  258.35   13.95
  -4  -1   0  277.85   14.42
   4   1   0  248.12   14.10
  -1   4   0  254.99   13.47
   1  -4   0  250.15   14.23
  -1   4   0  272.02   13.90
  -1   4   0  264.00   13.81
   1  -4   0  270.41   14.34
   1  -4   0  285.48   14.09
  -4  -1   0  263.64   14.24
   4   1   0  268.61   13.58
  -1  -4   0  274.58   14.03
  -4   1   0  283.35   13.76
   4  -1   0  280.89   14.44
   4  -1   0  259.32   14.16
   1   4   0  271.03   14.28
   1   4   0  270.18   13.92
   1   4   0  246.28   14.27
   1   4   0  246.83   13.35
  -4  -1   0  291.21   14.22
  -4   1   0  265.25   14.37
  -4   2   0   50.17    2.59
   2  -4   0   49.78    2.59
   4   2   0   50.80    2.62
  -4  -2   0   49.19    2.49
  -2   4   0   47.74    2.56
  -2   4   0   49.07    2.46
  -4   2   0   49.15    2.47
   4  -2   0   51.27    2.60
   4   3   0  275.41   13.25
   4  -3   0  265.96   13.27
   4  -4   0  397.68   19.34
  -5   0   0    0.12    0.07
   0   5   0    0.19    0.06
   5   0   0    0.10    0.09
   0   5   0    0.14    0.08
  -5  -1   0  100.87    4.59
   1   5   0   88.03    4.64
   5   1   0   93.99    4.72
   5  -1   0   94.79    4.70
  -5  -1   0   89.79    4.67
  -1   5   0   88.12    4.64
  -5  -1   0   91.42    4.50
  -5   1   0   92.39    4.54
  -5   1   0   92.28    4.68
   1   5   0   93.30    4.53
   2  -5   0  869.80   45.35
   5   2   0  847.89   45.68
  -2  -5   0  929.91   45.74
  -5  -2   0  913.15   45.37
  -2   5   0  892.13   45.42
  -2  -5   0  942.44   45.01
  -2  -5   0  971.39   44.84
  -2   5   0  838.22   44.88
  -5   2   0  909.99   45.70
   5   2   0  877.80   45.30
   5   2   0  933.68   45.76
   5  -2   0  930.82   44.23
  -2  -5   0 1000.00   45.24
  -5   2   0  970.07   45.83
  -2  -5   0  881.74   45.53
  -2   5   0  878.50   45.68
   2   5   0  897.72   45.41
  -5  -2   0  844.75   45.53
   2  -5   0  961.96   44.66
   5  -2   0  851.07   45.22
   2   5   0  866.26   45.62
   2  -5   0  954.98   45.73
   2   5   0  882.69   45.38
   2   5   0  915.38   44.85
   5  -2   0  840.35   44.58
  -5   2   0  880.29   44.85
   2  -5   0  941.94   45.14
   5  -2   0  873.44   45.51
  -5   3   0  153.13    7.32
  -5  -3   0  143.95    7.15
   3   5   0  140.31    7.10
   3   5   0  151.93    7.13
  -3   5   0  143.92    7.28
   5   3   0  144.61    7.12
   5  -3   0  151.66    7.34
  -3  -5   0  142.25    7.15
  -4  -5   0  187.69    9.04
   4   5   0  176.13    8.96
   4   5   0  191.14    9.02
  -5   4   0  184.78    9.21
  -4   5   0  187.04    9.21
  -5  -4   0  186.76    9.04
  -5   5   0   43.40    2.24
  -5  -5   0   44.20    2.27
  -5   5   0   43.82    2.44
   5   5   0   43.54    2.23
   0   6   0   78.61    3.73
  -6   0   0   74.59    3.91
   0   6   0   75.25    3.88
  -6   0   0   76.07    3.72
  -6   0   0   74.37    3.74
   0  -6   0   72.96    3.73
  -6   1   0  141.86    6.83
  -6  -1   0  136.61    6.82
   1   6   0  133.41    6.78
   1   6   0  137.69    6.62
  -1   6   0  130.31    6.77
  -6   1   0  138.55    6.64
  -6  -1   0  136.97    6.65
   1  -6   0  131.50    6.62
   2   6   0   53.00    2.56
  -2  -6   0   48.78    2.57
  -6  -2   0   51.01    2.49
  -6  -2   0   49.02    2.57
  -6   2   0   50.53    2.56
  -6   2   0   51.01    2.75
   6   2   0   52.11    2.54
  -2   6   0   48.97    2.71
  -2   6   0   51.75    2.55
  -6  -3   0   83.87    3.81
   3   6   0   78.91    3.77
  -6   3   0   72.58    3.77
  -3   6   0   72.61    3.76
   6   3   0   80.24    3.78
  -6   3   0   72.57    3.97
  -3  -6   0   69.73    3.77
   4   6   0  117.20    6.02
  -6   4   0  119.97    6.30
  -4   6   0  122.37    6.07
  -4  -6   0  127.24    6.10
   4   6   0  130.84    6.07
  -4   6   0  119.99    6.28
  -6  -4   0  120.47    6.09
  -6   4   0  130.53    6.13
   6   5   0   99.61    4.67
  -5   6   0   92.21    4.68
   5   6   0   86.52    4.58
  -6   5   0   92.08    4.68
  -6   5   0   93.53    4.94
   5   6   0   99.94    4.68
  -5   6   0   96.06    4.94
  -6  -5   0   99.04    4.78
  -5  -6   0   89.81    4.70
  -6  -6   0  192.33    9.76
  -6   6   0  196.35   10.04
   6   6   0  209.38    9.72
   0   7   0    1.10    0.15
   0  -7   0    0.83    0.15
   0   7   0    0.97    0.20
  -1   7   0   15.64    0.85
  -7  -1   0   14.01    0.87
  -7   1   0   14.87    1.04
  -1  -7   0   14.20    0.85
  -1   7   0   15.57    1.02
  -7  -1   0   14.85    0.82
   1   7   0   14.82    1.01
   1   7   0   15.20    0.85
  -7   1   0   15.39    0.87
  -2  -7   0  121.65    5.94
   2   7   0  133.72    5.94
  -7   2   0  119.39    6.18
   7   2   0  131.53    5.92
  -7  -2   0  113.52    5.95
   2   7   0  116.32    6.13
  -2   7   0  115.94    6.13
   2  -7   0  114.09    5.91
  -2   7   0  119.71    5.93
   3  -7   0  354.06   17.11
  -7   3   0  354.08   17.39
  -7   4   0   13.40    1.03
  -4   7   0   12.97    0.80
   4   7   0   14.58    0.81
  -7   4   0   13.72    0.82
  -7  -4   0   12.46    0.83
   7   4   0   14.95    0.81
  -4   7   0   12.79    1.00
  -4  -7   0   13.59    0.83
   7   5   0  205.94    9.01
   5   7   0  180.63    8.92
  -5  -7   0  182.68    9.03
  -7   5   0  183.57    9.02
  -7  -5   0  176.63    9.03
  -5   7   0  176.19    9.00
  -6  -7   0   16.35    1.01
  -6  -7   0   16.99    1.05
  -6   7   0   16.88    1.27
   7   6   0   18.10    0.98
   6   7   0   18.25    0.98
   7   6   0   15.55    1.18
  -7   6   0   16.98    1.28
  -7  -6   0   16.61    1.05
  -7  -6   0   15.70    1.01
  -6  -7   0   17.21    1.20
  -7  -6   0   16.32    1.19
  -7   6   0   16.10    0.99
  -6   7   0   15.41    0.98
  -7   7   0  736.75   40.34
   7   7   0  709.81   38.28
  -7  -7   0  766.79   38.97
   7  -7   0  725.92   40.29
  -8   0   0    6.61    0.50
  -8   0   0    6.88    0.67
   0  -8   0    7.47    0.50
  -8   0   0    6.42    0.47
   0   8   0    8.09    0.50
  -1  -8   0  393.22   19.83
  -8   1   0  428.40   19.86
  -8   2   0   61.86    3.34
  -2   8   0   60.12    3.29
  -8  -2   0   55.35    3.05
  -2   8   0   59.25    3.03
   2   8   0   64.24    3.04
   2   8   0   61.76    3.30
  -8   2   0   58.28    3.05
  -2  -8   0   58.10    3.04
  -8   3   0  228.28   11.74
  -3   8   0  235.99   11.40
  -8  -3   0  231.09   11.44
  -3  -8   0  236.50   11.43
   3   8   0  216.12   11.42
   3   8   0  257.96   11.41
  -4   8   0    5.47    0.44
  -8  -4   0    5.46    0.46
  -8   4   0    5.73    0.46
  -4   8   0    7.35    0.69
   4   8   0    5.48    0.44
   4   8   0    6.26    0.44
   8   4   0    6.76    0.46
   4   8   0    5.77    0.61
  -4  -8   0    5.66    0.46
  -8   4   0    5.74    0.64
  -8  -4   0    5.51    0.80
  -8   5   0   46.11    2.47
   5  -8   0   43.80    2.48
   5   8   0   51.17    2.46
  -5   8   0   48.57    2.46
  -5  -8   0   48.85    2.70
  -5   8   0   44.60    2.76
  -8   5   0   48.88    2.84
  -5  -8   0   44.77    2.51
   8   5   0   47.07    2.73
  -8  -5   0   44.88    2.52
  -5  -8   0   44.15    2.56
  -8  -5   0   47.65    2.49
  -5  -8   0   48.17    2.48
  -8  -5   0   49.92    2.78
   8   6   0  266.64   13.89
   6   8   0  265.26   14.25
   6   8   0  315.53   13.85
  -8  -6   0  293.66   14.15
   6   8   0  278.42   14.02
  -8   6   0  287.87   14.32
  -6  -8   0  294.42   13.93
  -6  -8   0  274.24   13.87
  -8  -6   0  288.60   14.01
  -6   8   0  292.70   14.30
   8   6   0  273.40   14.14
  -8  -6   0  275.09   13.92
  -6  -8   0  293.58   14.12
  -8  -6   0  285.77   13.89
   7  -8   0   18.23    1.08
  -7  -8   0   17.12    1.16
  -8  -7   0   17.05    1.08
   7   8   0   16.23    1.26
   7   8   0   20.15    1.08
   8   7   0   16.13    1.26
  -7  -8   0   17.09    1.08
  -8  -7   0   16.99    1.16
   8  -7   0   16.85    1.05
  -8   7   0   16.19    1.25
  -8   7   0   17.26    1.07
  -7  -8   0   18.38    1.27
  -7  -8   0   17.78    1.12
  -8  -7   0   17.22    1.11
  -8  -7   0   17.67    1.27
   8   7   0   17.69    1.19
  -7   8   0   17.62    1.07
   8   8   0    6.31    0.61
  -8   8   0    6.97    0.66
  -8  -8   0    6.35    0.60
  -8  -8   0    7.22    0.70
  -8   8   0    6.47    0.53
  -8  -8   0    5.78    0.55
  -8  -8   0    6.15    0.60
   8   8   0    5.85    0.67
   8  -8   0    6.40    0.52
   0   9   0   -0.02    0.06
  -9   0   0    0.02    0.14
  -9   0   0    0.08    0.08
   0  -9   0   -0.18    0.10
  -9   1   0   26.53    1.47
   1  -9   0   26.26    1.49
   1   9   0   26.88    1.44
   1   9   0   24.08    1.66
  -1   9   0   25.89    1.43
  -9  -1   0   26.68    1.38
  -9  -1   0   26.76    1.70
   9   1   0   25.99    1.84
  -1   9   0   25.76    1.70
  -1  -9   0   26.45    1.55
  -9  -1   0   24.17    1.46
  -9   1   0   27.58    1.48
  -9   1   0   25.76    1.74
  -9  -1   0   27.77    1.58
  -9   2   0  736.95   35.56
  -9   3   0    0.51    0.16
   9   3   0    0.79    0.28
  -3  -9   0    0.74    0.21
  -3  -9   0    0.48    0.17
  -9   3   0    0.39    0.22
   3   9   0   -0.58    0.98
  -9  -3   0    0.99    0.32
  -3  -9   0    0.78    0.22
  -3   9   0    0.67    0.15
   3   9   0    0.52    0.16
  -3   9   0    0.38    0.18
  -9  -3   0    0.61    0.20
   3  -9   0    0.95    0.20
  -4   9   0   52.52    3.05
  -9   4   0   50.68    3.08
  -9  -4   0   53.42    2.98
   4   9   0   51.50    3.02
  -9  -4   0   50.83    2.73
  -4  -9   0   50.88    2.70
  -4  -9   0   52.92    3.07
  -4   9   0   50.19    2.68
   9  -4   0   52.59    2.71
  -9  -4   0   51.03    2.76
  -4  -9   0   48.82    2.74
   4   9   0   55.91    2.69
  -9   4   0   51.05    2.71
   9   4   0   51.94    2.98
  -5   9   0   18.32    1.42
   5   9   0   19.14    1.10
   9  -5   0   19.12    1.12
  -9   5   0   18.89    1.14
   5   9   0   19.36    1.42
   9   5   0   18.19    1.34
  -5  -9   0   18.27    1.16
  -5  -9   0   18.40    1.13
  -9  -5   0   18.85    1.18
  -5  -9   0   17.58    1.21
  -5  -9   0   18.99    1.30
   9  -5   0   18.97    1.29
  -9  -5   0   18.64    1.15
  -9  -5   0   18.70    1.34
  -9   5   0   19.36    1.46
  -5   9   0   20.35    1.29
  -5   9   0   18.90    1.12
   5   9   0   19.97    1.46
   5  -9   0   17.41    1.12
  -9   5   0   18.01    1.36
   9   6   0   90.31    5.03
  -6   9   0   94.42    4.75
   9  -6   0   90.88    4.73
  -6   9   0   95.43    5.23
  -6  -9   0   95.83    4.98
  -9  -6   0   96.23    4.87
  -6   9   0   93.79    4.92
   6  -9   0   94.27    4.77
   6   9   0   94.83    5.18
  -6  -9   0   88.57    4.86
   9  -6   0   97.06    4.98
   6   9   0  105.71    4.75
  -9   6   0   94.56    4.77
  -9  -6   0   94.60    5.02
  -9  -6   0   93.29    4.89
  -9   6   0   94.39    5.26
   6   9   0   87.00    4.98
  -6  -9   0   90.85    4.80
  -6  -9   0   94.41    4.77
  -9  -6   0   94.52    4.82
  -7  -9   0   21.25    1.39
   9   7   0   21.99    1.55
  -9  -7   0   21.63    1.35
   9  -7   0   21.43    1.28
   9  -7   0   21.60    1.47
  -7   9   0   21.89    1.30
  -9   7   0   20.80    1.30
  -7  -9   0   23.94    1.44
   7  -9   0   22.03    1.30
  -7  -9   0   24.42    1.52
  -9  -7   0   20.79    1.31
   7   9   0   20.80    1.50
  -9  -7   0   21.60    1.41
  -9   7   0   21.76    1.43
  -7   9   0   22.63    1.44
  -9  -7   0   21.69    1.51
  -9  -8   0    2.22    0.40
  -8  -9   0    1.32    0.33
   8   9   0    2.15    0.39
   9   8   0    1.70    0.38
  -9  -8   0    1.92    0.33
  -9  -8   0    2.27    0.33
  -8  -9   0    2.50    0.37
  -8  -9   0    1.99    0.36
  -8   9   0    1.68    0.34
  -9  -8   0    1.55    0.35
   8  -9   0    2.04    0.29
   9   8   0    1.33    0.34
   9  -8   0    1.54    0.29
  -9   8   0    2.78    0.42
  -8  -9   0    2.73    0.36
  -9  -9   0   19.68    1.31
  -9   9   0   20.01    1.23
  -9  -9   0   20.40    1.37
   9   9   0   18.49    1.42
  -9  -9   0   18.20    1.28
  -9   9   0   19.73    1.34
   9  -9   0   21.13    1.19
  -9  -9   0   19.86    1.26
  10   0   0   42.97    2.41
 -10   0   0   38.11    2.16
   0  10   0   34.86    2.19
   0  10   0   38.18    2.41
 -10   0   0   41.80    2.39
   0 -10   0   39.96    2.24
   0 -10   0   37.41    2.14
 -10   0   0   39.27    2.14
   0  10   0   41.80    2.10
 -10  -1   0  140.28    7.13
 -10  -1   0  153.44    7.34
  -1  10   0  146.73    7.06
 -10   1   0  138.11    7.13
  -1 -10   0  139.60    7.17
   1 -10   0  145.12    7.17
  10  -1   0  165.27    7.54
   1  10   0  148.47    7.05
  10   1   0  144.57    7.37
   1  10   0  135.25    7.18
 -10   1   0  141.51    7.09
  -1  10   0  130.68    7.18
   1  10   0  136.68    7.40
  -1 -10   0  130.52    7.09
 -10  -1   0  141.30    7.10
 -10   1   0  141.98    7.13
 -10   1   0  147.79    7.37
  -1 -10   0  148.91    7.23
 -10   1   0  142.39    7.50
   1 -10   0  133.52    7.09
 -10  -1   0  147.96    7.37
  -1  10   0  139.76    7.42
  -2  10   0   67.48    3.43
  -2 -10   0   64.05    3.54
   2  10   0   68.75    3.43
  -2 -10   0   70.98    3.62
   2  10   0   64.97    3.78
  10   2   0   69.66    3.75
 -10  -2   0   66.49    3.51
 -10  -2   0   66.06    3.59
 -10   2   0   72.87    3.90
   2 -10   0   62.38    3.46
  -2  10   0   64.92    3.58
  -2  10   0   64.97    3.80
 -10   2   0   66.29    3.87
 -10   2   0   63.74    3.46
  -2 -10   0   73.47    3.51
  -2 -10   0   63.33    3.48
 -10  -2   0   64.06    3.47
   2  10   0   66.80    3.65
 -10   2   0   72.46    3.56
 -10  -2   0   68.45    3.73
 -10   2   0   68.56    3.52
  -3  10   0  100.54    5.61
 -10  -3   0  102.44    5.50
 -10   3   0  115.96    5.49
 -10   3   0  100.70    5.38
   3  10   0  108.92    5.21
  10   3   0  106.99    5.54
  -3 -10   0   94.99    5.31
   3 -10   0   97.63    5.24
  -3 -10   0   96.57    5.25
   3  10   0  102.27    5.60
  10  -3   0  114.64    5.91
  -3 -10   0  106.63    5.23
 -10  -3   0   98.57    5.28
  -3  10   0  106.68    5.22
 -10   3   0  106.04    5.70
 -10  -3   0  102.32    5.26
  -3 -10   0  109.25    5.41
 -10  -4   0    3.02    0.37
  -4 -10   0    3.56    0.39
  -4  10   0    3.52    0.34
   4 -10   0    3.61    0.37
 -10  -4   0    2.42    0.38
  10  -4   0    3.20    0.45
  -4 -10   0    3.67    0.47
 -10   4   0    3.30    0.36
  10  -4   0    3.06    0.51
  10   4   0    3.19    0.48
   4  10   0    3.23    0.34
   4  10   0    3.07    0.52
  -4 -10   0    2.91    0.38
  -4 -10   0    3.00    0.41
  -4  10   0    3.24    0.43
 -10   4   0    3.35    0.54
  10  -5   0  102.84    5.21
 -10   5   0   99.62    5.38
   5  10   0   93.30    5.80
 -10  -5   0  101.42    5.36
 -10   5   0  108.20    5.27
 -10  -5   0   98.00    5.25
   5  10   0  112.16    5.22
  -5 -10   0  109.54    5.26
  -5 -10   0  106.16    5.43
  -5  10   0  120.74    6.10
 -10  -5   0  105.17    5.30
  -5  10   0  101.57    5.38
 -10  -5   0  105.22    5.51
   5  10   0   93.05    5.43
  10  -5   0  101.82    5.43
  -5 -10   0  102.76    5.35
 -10   5   0  106.24    6.01
   5 -10   0  104.10    5.24
  10   5   0  103.60    5.54
  -5 -10   0   99.54    5.27
  -5  10   0  107.78    5.24
  10   6   0  194.54   10.01
  -6  10   0  197.83    9.85
 -10  -6   0  191.83    9.81
  10  -6   0  188.70    9.64
 -10   6   0  203.06    9.72
   6  10   0  186.29    9.92
 -10  -6   0  198.77    9.76
 -10  -6   0  200.81   10.02
  -6 -10   0  181.05   10.26
  -6  10   0  197.76    9.69
   6 -10   0  203.29    9.72
 -10  -6   0  189.86    9.71
  -6 -10   0  208.66    9.75
  -6 -10   0  220.00   10.10
  10  -6   0  193.98    9.89
 -10   6   0  192.00    9.84
  -6 -10   0  192.29    9.80
 -10  -7   0    1.23    0.27
  10   7   0    1.76    0.38
  10  -7   0    1.14    0.27
   7  10   0    1.12    0.30
  10  -7   0    0.99    0.25
  -7  10   0    1.68    0.35
 -10  -7   0    0.72    0.21
  -7 -10   0    1.03    0.25
  -7 -10   0    1.04    0.29
 -10  -7   0    1.50    0.33
  -7  10   0    0.83    0.24
   7 -10   0    1.47    0.26
 -10  -7   0    0.93    0.31
 -10   7   0    1.52    0.29
  -7 -10   0    1.26    0.27
  -8 -10   0   41.79    2.32
  -8 -10   0   41.80    2.40
 -10   8   0   39.06    2.28
  -8  10   0   41.39    2.29
  10  -8   0   41.80    2.22
  10   8   0   41.94    2.57
 -10  -8   0   43.21    2.41
 -10  -8   0   43.47    2.49
 -10   8   0   40.23    2.40
 -10  -8   0   42.44    2.34
  10  -8   0   44.71    2.50
 -10  -8   0   42.18    2.32
   8  10   0   37.96    2.49
  -8  10   0   43.88    2.43
  -8 -10   0   39.72    2.40
   8 -10   0   41.96    2.24
 -10  -9   0   54.06    2.89
  10  -9   0   53.42    2.97
  -9  10   0   52.76    2.89
 -10   9   0   49.22    2.87
  -9 -10   0   52.85    2.88
  -9  10   0   51.99    2.91
   9 -10   0   54.38    2.70
  -9 -10   0   51.85    2.80
   9  10   0   48.03    2.98
  -9 -10   0   51.06    2.87
 -10  -9   0   44.95    2.85
 -10  -9   0   52.28    2.81
 -10   9   0   54.84    3.00
  10   9   0   52.59    3.05
  10  -9   0   49.82    2.67
 -10 -10   0   35.13    2.08
 -10  10   0   36.20    1.99
 -10  10   0   34.40    2.07
 -10 -10   0   37.67    2.10
  10 -10   0   32.95    2.12
  10  10   0   35.17    2.22
   0 -11   0   -0.09    0.21
 -11   0   0    0.06    0.11
   0  11   0    0.16    0.12
   0 -11   0   -0.03    0.10
 -11   0   0    0.13    0.06
 -11   0   0    0.34    0.21
 -11   0   0   -0.08    0.10
   0  11   0    0.13    0.08
   0  11   0    0.07    0.13
  11   0   0   -0.07    0.13
   1  11   0    2.80    0.37
  -1  11   0    3.41    0.34
   1  11   0    3.24    0.40
  -1  11   0    3.03    0.41
 -11  -1   0    3.09    0.47
 -11   1   0    3.56    0.50
  -1  11   0    3.73    0.54
  -1 -11   0    2.98    0.37
  11  -1   0    3.72    0.50
 -11   1   0    3.16    0.38
  -1 -11   0    3.44    0.43
 -11  -1   0    2.98    0.42
 -11  -1   0    3.47    0.39
 -11  -1   0    3.48    0.37
   1 -11   0    3.33    0.37
 -11   1   0    3.19    0.37
  11   1   0    3.14    0.48
   1  11   0    2.63    0.51
  11  -2   0   17.94    1.29
   2  11   0   17.75    1.21
 -11  -2   0   17.18    1.11
  11   2   0   17.45    1.30
 -11   2   0   16.83    1.10
 -11  -2   0   17.44    1.29
   2 -11   0   16.55    1.07
  -2  11   0   16.96    1.17
 -11   2   0   17.88    1.30
 -11  -2   0   17.04    1.17
  -2 -11   0   17.86    1.10
 -11   2   0   16.70    1.08
  -2  11   0   16.47    1.04
  11   2   0   18.04    1.34
   2  11   0   15.51    1.13
 -11   2   0   17.82    1.46
  -2 -11   0   15.85    1.14
 -11  -2   0   17.12    1.09
 -11   2   0   17.00    1.18
  -3 -11   0  175.49    8.61
 -11   3   0  173.70    8.64
   3  11   0  167.65    8.59
 -11  -3   0  170.07    8.52
 -11   3   0  172.72    8.51
  -3 -11   0  179.42    8.62
  11  -3   0  177.78    8.76
 -11   3   0  176.14    8.56
  -3  11   0  169.96    8.47
 -11  -3   0  164.04    8.61
 -11  -3   0  179.47    8.59
  -3  11   0  171.99    8.63
  -3 -11   0  162.62    8.51
 -11  -3   0  176.24    8.79
   3  11   0  177.06    8.47
   3 -11   0  164.90    8.49
 -11   3   0  171.93    9.05
  11   3   0  156.07    8.88
  -4  11   0   38.47    2.33
 -11  -4   0   40.49    2.25
  -4 -11   0   40.21    2.33
  -4 -11   0   38.52    2.26
 -11  -4   0   41.93    2.48
   4  11   0   38.25    2.39
  11   4   0   40.72    2.50
 -11   4   0   38.98    2.34
 -11  -4   0   39.20    2.32
  11  -4   0   43.15    2.46
 -11   4   0   41.70    2.24
   4  11   0   46.30    2.48
 -11  -4   0   40.43    2.27
  -4  11   0   40.55    2.20
   4  11   0   41.69    2.20
  -5 -11   0   80.38    4.19
 -11  -5   0   79.58    4.33
 -11  -5   0   80.10    4.13
  11  -5   0   83.95    4.27
  -5 -11   0   76.72    4.17
   5 -11   0   78.23    4.05
 -11  -5   0   80.66    4.33
   5  11   0   68.31    4.36
 -11  -5   0   83.28    4.18
  -5 -11   0   76.18    4.09
 -11   5   0   69.77    4.23
  11  -5   0   90.17    4.35
  11   5   0   78.56    4.37
  11  -6   0   85.28    4.38
 -11  -6   0   81.36    4.21
  -6  11   0   77.04    4.29
   6 -11   0   81.32    4.15
 -11  -6   0   81.13    4.30
  -6 -11   0   83.08    4.30
  -6 -11   0   81.71    4.30
 -11  -6   0   81.17    4.24
 -11   6   0   84.73    4.21
 -11   6   0   78.77    4.30
  -6 -11   0   79.20    4.21
   6  11   0   75.62    4.37
 -11  -6   0   84.82    4.45
  11   6   0   82.39    4.51
  -6  11   0   80.42    4.17
   7  11   0  282.20   14.44
 -11   7   0  282.77   14.22
  -7 -11   0  296.44   14.34
 -11  -7   0  297.18   14.24
 -11   7   0  294.84   14.35
 -11  -7   0  308.65   14.47
  11  -7   0  277.87   14.37
 -11  -7   0  292.18   14.33
 -11  -7   0  282.79   14.25
  -7  11   0  281.03   14.19
  -7  11   0  291.48   14.34
  -7 -11   0  292.35   14.25
   7 -11   0  296.32   14.17
  11   8   0   78.04    4.36
 -11   8   0   78.79    4.18
  11  -8   0   75.56    4.21
 -11  -8   0   78.18    4.11
   8  11   0   79.44    4.31
  -8  11   0   75.57    4.05
   8 -11   0   82.76    4.01
 -11  -8   0   80.19    4.18
 -11   8   0   79.09    4.08
  -8  11   0   74.56    4.17
 -11  -8   0   85.21    4.27
  -8 -11   0   74.12    4.08
  -8 -11   0   80.47    4.19
   9 -11   0    0.41    0.19
 -11  -9   0    0.66    0.24
  -9  11   0    0.21    0.14
  -9  11   0    0.38    0.16
 -11  -9   0    0.63    0.24
  11   9   0    0.31    0.22
 -11   9   0    0.33    0.15
  -9 -11   0    0.37    0.18
  -9 -11   0    0.42    0.22
  -9 -11   0    0.30    0.16
   9  11   0    0.61    0.24
 -11  -9   0    0.69    0.23
  11  -9   0    0.49    0.21
 -11   9   0    0.68    0.25
 -11 -10   0   53.50    3.76
 -10 -11   0   68.56    3.40
 -11  10   0   54.72    3.35
  11  10   0   62.65    3.59
 -10  11   0   65.37    3.47
 -11 -10   0   71.91    3.42
 -10 -11   0   67.14    3.66
 -11  10   0   70.06    3.49
  11  11   0  210.87   11.27
 -11  11   0  215.07   11.16
  11 -11   0  247.15   11.44
 -11 -11   0  230.55   11.11
 -11 -11   0  227.22   11.18
   0  12   0  132.02    6.67
   0 -12   0  124.43    6.69
 -12   0   0  127.29    6.73
  12   0   0  139.67    7.01
 -12   0   0  133.46    6.98
   0  12   0  147.03    6.98
 -12   1   0   23.91    1.85
  12  -1   0   27.18    1.75
   1 -12   0   25.26    1.51
  -1  12   0   26.99    1.50
  -1  12   0   22.43    1.84
   1  12   0   23.44    1.61
 -12   1   0   27.03    1.76
  12   1   0   26.44    1.78
 -12  -1   0   29.01    1.79
 -12  -1   0   25.31    1.55
  -1 -12   0   24.32    1.51
   1  12   0   27.38    1.49
 -12   1   0   25.12    1.54
  12   1   0   25.74    1.75
  12   2   0    7.19    0.73
  -2 -12   0    6.55    0.57
  12  -2   0    7.10    0.73
  12   2   0    6.98    0.74
  -2 -12   0    6.20    0.70
 -12   2   0    6.14    0.57
 -12  -2   0    6.97    0.73
 -12  -2   0    6.53    0.66
   2 -12   0    6.12    0.55
   2  12   0    6.53    0.62
  -2  12   0    5.89    0.60
 -12   2   0    6.06    0.71
 -12  -2   0    6.23    0.57
   2  12   0    7.12    0.56
   3 -12   0  159.37    8.29
   3  12   0  165.47    8.42
 -12   3   0  165.18    8.35
 -12  -3   0  166.80    8.36
 -12  -3   0  166.28    8.34
  -3 -12   0  171.50    8.43
 -12   3   0  165.15    8.33
  -3 -12   0  154.92    8.37
  -3  12   0  160.04    8.42
 -12   3   0  174.89    8.62
  12  -3   0  168.18    8.55
  -3  12   0  170.66    8.32
 -12  -3   0  166.21    8.43
  -3 -12   0  167.58    8.34
 -12  -3   0  174.68    8.60
  12   3   0  172.71    8.65
   3  12   0  172.70    8.31
 -12   3   0  169.02    8.48
  -4  12   0  154.44    7.72
   4  12   0  146.93    7.83
 -12  -4   0  147.93    7.83
 -12  -4   0  161.91    8.02
  -4 -12   0  155.76    7.85
 -12  -4   0  163.59    7.81
 -12   4   0  158.02    7.79
   4 -12   0  157.65    7.72
  12   4   0  158.84    8.08
  -4 -12   0  154.77    7.76
 -12  -4   0  153.75    7.76
 -12   4   0  159.10    8.03
  12  -4   0  166.01    7.99
  -4  12   0  140.38    7.83
 -12   4   0  154.46    7.76
 -12   4   0  150.96    7.86
 -12  -5   0    9.88    0.81
 -12   5   0    9.41    0.75
 -12   5   0   10.01    0.83
  -5 -12   0    9.84    0.81
   5  12   0    8.86    0.83
 -12   5   0   10.82    0.95
  12  -5   0   10.96    0.92
   5  12   0   10.01    0.81
  -5 -12   0    9.66    0.75
 -12  -5   0   10.52    0.92
  -5  12   0   10.17    0.83
   5 -12   0    9.40    0.71
  -5  12   0    9.91    0.73
 -12   5   0   10.38    0.78
  12   5   0    9.87    0.94
 -12  -5   0    9.55    0.76
 -12  -5   0   11.02    0.80
  -5 -12   0   10.47    0.77
 -12   6   0  106.39    5.43
 -12  -6   0  108.04    5.36
   6  12   0   96.52    5.46
 -12  -6   0  105.49    5.41
   6 -12   0  106.08    5.25
   6  12   0  104.30    5.40
  -6 -12   0  105.81    5.42
 -12  -6   0  109.01    5.53
  12   6   0  102.56    5.61
  -6  12   0  100.75    5.41
  -6 -12   0  103.43    5.32
 -12  -7   0   19.38    1.36
  -7  12   0   19.69    1.27
  -7 -12   0   22.29    1.40
 -12   7   0   19.70    1.28
  -7 -12   0   20.27    1.69
  12   7   0   19.62    1.52
 -12   7   0   24.93    1.88
 -12  -7   0   23.23    1.80
  -8  12   0   34.58    2.04
  12  -8   0   34.73    2.23
  12   8   0   33.79    2.20
 -12   8   0   32.38    2.06
  -8 -12   0   35.33    1.97
 -12  -8   0   34.96    2.04
 -12  -8   0   34.77    2.04
  -8 -12   0   36.60    2.06
 -12  -8   0   35.04    1.98
   8  12   0   34.71    2.12
  -8  12   0   35.80    1.96
 -12   8   0   34.42    1.96
 -12   9   0   67.65    3.38
  -9 -12   0   64.40    3.46
 -12  -9   0   60.85    3.26
  -9  12   0   64.69    3.37
  12  -9   0   57.02    3.34
  12   9   0   60.45    3.50
   9  12   0   59.44    3.49
  10  12   0   68.21    3.91
 -12  10   0   75.75    3.86
 -10 -12   0   76.67    3.86
  12  10   0   71.07    3.98
 -12 -10   0   79.96    3.80
  12 -10   0   64.42    3.83
 -10 -12   0   77.41    3.79
 -10  12   0   74.68    3.84
 -12  10   0   73.22    3.88
 -12 -10   0   77.73    3.87
  10 -12   0   67.55    3.88
 -12  11   0   22.22    1.32
  11  12   0   22.04    1.38
 -11  12   0   22.15    1.42
  11 -12   0   20.23    1.32
 -12 -11   0   23.27    1.33
  12  11   0   22.92    1.43
 -11 -12   0   24.51    1.34
  12 -11   0   18.18    1.30
 -11  12   0   22.42    1.30
 -12  11   0   17.34    1.50
  12  12   0    5.57    0.46
 -12 -12   0    5.83    0.43
  12  12   0    4.50    0.47
 -12 -12   0    5.09    0.44
  13   0   0    0.27    0.21
 -13   0   0    0.01    0.11
   0 -13   0    0.28    0.17
  13   0   0    0.54    0.23
   0  13   0    0.00    0.13
 -13   0   0    0.90    0.22
 -13   0   0    0.43    0.24
   0  13   0    0.12    0.13
 -13   1   0  119.04    6.15
  -1  13   0  122.83    6.24
 -13  -1   0  128.76    6.42
 -13  -1   0  119.45    6.23
 -13   1   0  119.89    6.24
   1  13   0  116.65    6.09
   1 -13   0  128.06    6.14
 -13  -1   0  118.56    6.16
   1  13   0  118.12    6.22
  13  -1   0  113.35    6.43
  13   1   0  117.25    6.39
  -1 -13   0  118.02    6.12
 -13   1   0  118.67    6.16
 -13  -1   0  120.99    6.15
 -13   1   0  127.45    6.42
  13   1   0  129.62    6.45
  13  -1   0  127.81    6.41
  -1  13   0  122.23    6.10
 -13   2   0  137.05    6.86
  13  -2   0  140.60    6.84
 -13  -2   0  125.88    6.66
   2  13   0  123.58    6.64
 -13  -2   0  134.87    6.83
  13   2   0  132.93    6.88
  -2 -13   0  126.97    6.56
  -2  13   0  118.78    6.65
 -13   2   0  129.80    6.68
   2 -13   0  131.65    6.55
 -13   2   0  134.04    6.61
 -13  -2   0  131.78    6.60
  -2  13   0  129.73    6.54
 -13  -2   0  132.60    6.62
 -13   2   0  129.49    6.59
   3  13   0   39.72    2.38
  -3  13   0   43.75    2.44
 -13  -3   0   42.98    2.37
 -13  -3   0   42.20    2.53
 -13   3   0   43.54    2.57
   3 -13   0   41.63    2.29
 -13  -3   0   40.74    2.40
  -3 -13   0   41.38    2.32
  13   3   0   42.75    2.60
 -13   3   0   40.52    2.34
 -13   3   0   40.21    2.41
  13  -3   0   46.19    2.56
  -4  13   0   56.76    3.14
 -13   4   0   60.42    3.28
 -13  -4   0   59.73    3.20
  13  -4   0   66.36    3.41
 -13   4   0   58.77    3.19
 -13   4   0   56.57    3.19
   4 -13   0   59.43    3.13
 -13  -4   0   59.40    3.27
   4  13   0   55.70    3.24
  -4 -13   0   60.54    3.19
 -13  -4   0   62.33    3.41
  13   4   0   60.91    3.47
 -13   4   0   61.90    3.43
  -4  13   0   60.27    3.28
 -13  -4   0   59.47    3.21
  -5  13   0   81.99    4.45
 -13   5   0   85.00    4.50
 -13  -5   0   89.38    4.52
 -13   5   0   85.72    5.04
  13   5   0   91.86    5.07
  -5 -13   0   81.46    5.08
 -13   5   0   90.16    4.55
 -13  -5   0   95.83    5.08
 -13   5   0   84.50    4.60
   6 -13   0   33.15    1.68
  -6 -13   0   30.66    1.81
  -6  13   0   29.50    1.71
 -13  -6   0   29.93    1.79
 -13   6   0   29.62    1.74
 -13   6   0   29.45    1.74
  -6 -13   0   30.82    1.73
   6  13   0   29.15    1.79
 -13  -6   0   28.01    1.82
  -6  13   0   29.31    1.79
  13   6   0   28.81    1.96
 -13   6   0   28.72    1.79
 -13  -6   0   30.14    1.75
 -13   6   0   30.26    1.91
 -13   7   0   18.20    1.19
   7  13   0   18.34    1.23
 -13  -7   0   22.89    1.70
 -13  -7   0   19.51    1.21
   7  13   0   17.83    1.26
 -13  -7   0   19.86    1.48
 -13   7   0   19.24    1.33
  -7 -13   0   19.59    1.26
  13   7   0   17.78    1.38
  -7 -13   0   18.16    1.17
 -13   7   0   18.48    1.19
 -13   7   0   17.21    1.24
  -8  13   0   10.89    0.86
  -8 -13   0    8.35    0.93
  -8 -13   0   11.11    0.84
 -13  -8   0    9.77    0.77
 -13  -8   0   11.69    0.82
 -13   8   0    9.44    0.90
 -13   8   0   10.89    0.84
  -9 -13   0    3.23    0.37
 -13   9   0    3.63    0.38
  -9  13   0    3.81    0.43
   9  13   0    3.38    0.43
 -13  -9   0    3.45    0.38
  13   9   0    3.51    0.50
   9  13   0    3.42    0.41
  -9 -13   0    4.32    0.44
 -13   9   0    2.96    0.41
   9 -13   0    3.54    0.46
 -13   9   0    3.98    0.45
 -13 -10   0    8.37    0.64
 -13 -10   0    6.62    0.57
 -10  13   0    9.03    0.84
  13  10   0    6.98    0.66
 -10 -13   0    7.14    0.55
  10  13   0    7.26    0.59
  10 -13   0    7.43    0.63
 -10 -13   0    7.82    0.61
 -13  10   0    8.95    0.81
 -13  10   0    6.03    0.55
  10  13   0    6.55    0.59
 -11 -13   0    7.49    0.50
 -13 -11   0    7.39    0.55
 -11 -13   0    7.19    0.55
  11  13   0    6.42    0.54
  11 -13   0    5.97    0.53
  13  11   0    6.80    0.59
 -13 -11   0    7.47    0.51
  11  13   0    7.87    0.56
 -13  11   0    7.30    0.52
 -13 -12   0   12.30    0.72
 -12 -13   0   12.27    0.70
 -13 -12   0   10.44    0.75
  13  12   0   13.73    0.80
 -13  12   0   13.70    0.76
 -12  13   0   13.36    0.75
 -14   0   0  207.27   11.09
  14   0   0  225.65   11.31
 -14   0   0  227.15   10.99
  14   0   0  229.97   11.76
 -14   1   0   51.59    2.66
  14   1   0   44.71    2.78
   1 -14   0   45.57    2.59
  14  -1   0   49.71    2.91
  -1  14   0   46.00    2.75
 -14  -1   0   53.38    3.45
 -14  -1   0   49.42    2.72
 -14  -1   0   47.94    2.64
 -14   1   0   49.71    2.73
  -1 -14   0   50.63    2.73
 -14   1   0   45.64    3.36
  14   2   0   10.76    1.00
 -14   2   0   12.25    0.96
   2 -14   0   11.66    0.80
 -14   2   0   12.02    1.01
  -2  14   0   11.91    0.90
   2  14   0   11.65    0.89
  14  -2   0   12.22    1.06
 -14  -2   0   10.33    0.89
 -14  -2   0   12.42    0.92
 -14   2   0   10.95    0.84
  -2 -14   0   12.13    0.84
 -14  -2   0   11.45    0.87
 -14  -2   0   11.47    0.96
  14  -2   0   11.93    0.97
 -14   2   0   10.43    0.86
  -2  14   0   12.76    0.96
 -14  -3   0    0.12    0.21
 -14   3   0    0.82    0.29
  -3  14   0    0.86    0.23
  14  -3   0    0.55    0.27
 -14   3   0    0.66    0.19
 -14  -3   0    0.98    0.26
  -3  14   0    0.19    0.22
 -14   3   0    0.75    0.27
 -14   3   0    0.73    0.22
 -14  -3   0    1.17    0.30
 -14  -3   0    1.45    0.29
  14  -3   0    0.97    0.28
  -3 -14   0    0.73    0.22
   3  14   0    0.71    0.23
 -14   4   0   79.01    4.18
   4 -14   0   71.87    4.28
  14   4   0   81.17    4.45
 -14  -4   0   78.16    4.23
 -14  -4   0   77.65    4.31
 -14   4   0   83.38    4.20
  -4  14   0   79.50    4.25
  -4  14   0   87.15    4.25
 -14  -4   0   82.36    4.20
 -14   4   0   84.57    4.39
   4  14   0   78.64    4.24
  -4 -14   0   86.78    4.18
   5 -14   0   30.60    1.85
 -14   5   0   36.18    2.05
  14   5   0   35.15    2.21
 -14   5   0   33.49    1.96
 -14  -5   0   34.20    1.97
 -14  -5   0   32.85    2.30
   5  14   0   34.36    2.02
  -5 -14   0   38.95    2.05
 -14   5   0   36.30    2.14
  -5  14   0   35.90    2.08
 -14   5   0   37.40    2.06
 -14   6   0   23.48    1.45
   6  14   0   22.27    1.49
 -14  -6   0   21.76    1.42
  -6  14   0   27.78    1.53
 -14   7   0   -0.05    0.14
 -14   7   0    0.30    0.15
  -7  14   0    0.71    0.24
 -14   7   0    0.70    0.36
  14   7   0    0.59    0.26
 -14   7   0    0.19    0.16
 -14  -7   0    0.40    0.25
   7  14   0    0.50    0.20
 -14  -7   0    0.05    0.16
  -7 -14   0    0.20    0.14
 -14  -7   0    0.28    0.16
 -14  -8   0    2.77    0.35
  14   8   0    3.02    0.45
 -14   8   0    3.96    0.59
 -14  -8   0    2.40    0.33
 -14   8   0    2.09    0.37
   8 -14   0    2.73    0.46
 -14   8   0    2.35    0.32
   8  14   0    3.19    0.55
  -8 -14   0    3.18    0.41
  -8  14   0    2.86    0.38
 -14   9   0   51.54    3.13
 -14  -9   0   60.67    3.14
   9  14   0   62.82    3.20
   9 -14   0   60.60    3.27
  -9  14   0   62.07    3.20
 -14  -9   0   64.37    3.21
 -14   9   0   64.94    3.17
  -9 -14   0   62.77    3.12
  14   9   0   62.21    3.34
  10  14   0    2.68    0.30
 -14  10   0    2.42    0.27
 -10 -14   0    3.28    0.35
 -14 -10   0    2.80    0.28
  14  10   0    2.29    0.33
 -14 -10   0    3.03    0.40
  10 -14   0    1.86    0.31
 -14  11   0   14.51    0.88
  11  14   0   17.10    0.95
  14  11   0   13.77    0.92
 -14 -11   0   14.34    0.82
  14 -11   0   14.41    1.07
  14  11   0   15.42    0.97
 -15   0   0    0.22    0.22
   0 -15   0    0.02    0.15
   0  15   0    0.26    0.20
 -15   0   0    0.04    0.11
 -15  -1   0   40.17    2.26
  15  -1   0   41.54    2.47
   1  15   0   40.97    2.54
 -15  -1   0   46.44    2.48
 -15   1   0   42.17    2.33
   1 -15   0   40.11    2.18
 -15   1   0   40.31    2.26
  -1  15   0   37.25    2.34
 -15  -1   0   40.45    2.32
  -2 -15   0   40.92    2.05
 -15   2   0   31.82    2.33
 -15   2   0   37.65    2.14
 -15  -2   0   35.94    2.25
 -15  -2   0   39.02    2.13
 -15   2   0   35.25    2.07
  15  -2   0   35.54    2.25
  15  -2   0   38.42    2.21
   2 -15   0   36.07    1.97
   2  15   0   36.30    2.11
  -2  15   0   36.89    2.11
  -3  15   0   10.60    0.81
 -15   3   0    9.17    0.86
  15  -3   0   11.91    0.95
 -15   3   0   10.43    1.13
 -15   3   0    8.43    0.99
  15  -3   0   10.90    0.94
   3  15   0   11.11    0.82
  -3 -15   0   11.23    0.74
 -15  -3   0   10.28    0.80
 -15   4   0  112.22    6.11
   4  15   0  117.81    6.07
 -15   4   0  121.06    6.03
  -4 -15   0  118.80    5.96
  15  -4   0  117.79    6.29
 -15  -4   0  127.80    6.05
 -15  -4   0  135.87    6.62
  15  -4   0  111.77    6.07
  15   4   0  118.98    6.25
 -15   4   0  116.36    6.07
 -15   5   0   10.38    0.72
  -5 -15   0   10.06    0.83
 -15   5   0    9.29    0.75
  15   5   0    9.91    0.87
  -5  15   0   10.23    0.76
 -15  -5   0    8.76    0.72
  15  -5   0    9.33    0.87
 -15  -5   0   10.18    0.75
 -15  -5   0    9.81    0.71
 -15   5   0    9.39    0.77
   5  15   0    9.46    0.74
   6  15   0   62.93    3.30
  15   6   0   54.30    3.21
 -15   6   0   54.03    3.01
 -15   6   0   59.94    3.23
 -15  -6   0   57.05    3.06
  -6 -15   0   58.68    2.98
 -15  -6   0   56.88    3.02
  15  -6   0   60.02    3.55
  -6  15   0   57.73    3.08
   7  15   0    9.21    0.67
  -7 -15   0    9.28    0.60
 -15  -7   0    9.60    0.68
 -15  -7   0    9.44    0.65
  15  -7   0    9.19    0.82
  15   7   0    8.19    0.78
 -15   7   0    7.59    0.64
  15   8   0  132.67    6.46
 -15   8   0  133.29    6.27
  -8  15   0  117.53    6.29
  15  -8   0  122.59    6.50
 -15  -8   0  134.28    6.26
 -15   8   0  111.19    6.21
   8  15   0  134.57    6.32
  15   9   0    0.88    0.23
 -15   9   0    0.79    0.18
  15  -9   0    0.99    0.23
   9  15   0    0.87    0.18
   9 -15   0    0.67    0.15
 -15  -9   0    0.86    0.18
 -15  -9   0    0.85    0.18
  -9 -15   0    0.44    0.17
  15  10   0   31.94    1.86
  15 -10   0   33.34    1.94
 -15  10   0   38.32    1.81
   0  16   0   30.26    1.72
 -16   0   0   27.81    1.79
 -16   0   0   30.25    1.72
   0 -16   0   30.09    1.57
 -16   0   0   29.66    1.68
  16   1   0    7.77    0.89
 -16  -1   0    7.17    0.62
  16  -1   0    7.58    0.68
 -16   1   0    7.40    0.58
  -1 -16   0    6.81    0.51
 -16  -1   0    7.50    0.59
  -1  16   0    7.51    0.62
   1  16   0    7.43    0.63
 -16   1   0    7.52    0.66
 -16   1   0    7.55    0.67
 -16   2   0    1.39    0.27
   2  16   0    1.47    0.27
 -16  -2   0    1.08    0.30
 -16   2   0    1.48    0.31
  -2 -16   0    1.21    0.22
  16  -2   0    0.94    0.24
 -16   2   0    1.40    0.33
  16  -2   0    1.35    0.29
  -2  16   0    1.38    0.27
  16   2   0    1.27    0.32
 -16  -2   0    1.35    0.24
  16  -3   0   15.26    1.11
 -16   3   0   18.82    1.27
  -3  16   0   17.24    1.05
 -16   3   0   16.30    1.00
 -16   3   0   15.24    1.02
 -16  -3   0   15.32    1.02
   3  16   0   16.14    1.04
 -16  -3   0   13.37    0.92
  -3 -16   0   15.46    0.91
 -16  -3   0   17.35    1.04
  -4 -16   0   25.16    1.33
 -16  -4   0   25.83    1.45
   4  16   0   24.70    1.45
  16   4   0   22.28    1.60
  -4  16   0   26.48    1.47
  16  -4   0   23.36    1.55
  16   5   0  128.84    6.40
   5  16   0  132.01    6.26
  -5 -16   0  117.97    6.15
 -16  -5   0  130.04    6.20
 -16   5   0  124.71    6.19
  16  -5   0  115.65    6.38
  -6 -16   0    1.18    0.25
  -6  16   0    1.42    0.28
   6  16   0    1.59    0.24
 -16  -6   0    1.40    0.21
  16  -6   0    1.26    0.26
  16   6   0    1.58    0.29
 -16  -6   0    1.52    0.26
 -16   6   0    1.40    0.23
 -16   7   0   14.42    0.84
  16   7   0   14.71    0.98
   7  16   0   16.30    0.97
   7 -16   0   12.16    0.91
 -16  -7   0   14.73    0.83
  16  -7   0   13.64    0.98
 -16  -7   0   13.52    0.89
   8  16   0    0.05    0.06
 -16   8   0   -0.04    0.06
  16   8   0   -0.04    0.15
   8 -16   0    0.05    0.09
  16  -8   0    0.09    0.10
 -16  -8   0    0.04    0.08
  17   0   0   -0.11    0.14
 -17   0   0    0.06    0.10
   0  17   0    0.07    0.13
  -1  17   0  111.82    5.41
  17   1   0   99.59    5.33
 -17   1   0  109.96    5.24
  17  -1   0   91.63    5.36
 -17  -1   0  110.02    5.34
 -17  -1   0  102.13    5.22
   1  17   0  109.94    5.36
  -2  17   0   12.66    0.83
 -17   2   0   12.39    0.80
   2  17   0   13.88    0.91
  17   2   0   12.34    0.90
 -17  -2   0   13.46    0.81
  -3  17   0   50.76    2.52
 -17   3   0   51.47    2.49
 -17  -3   0   39.59    2.60
 -17  -3   0   53.29    2.49
  17  -3   0   39.87    2.72
  17   3   0   51.34    2.64
 -17   4   0   24.26    1.27
  -4  17   0   20.88    1.31
  17   4   0   23.87    1.40
   4  17   0   21.03    1.28
 -17  -4   0   24.25    1.26
   5  17   0   34.83    1.86
  17   5   0   34.87    1.95
 -17   5   0   36.20    1.83
 -17  -5   0   34.21    1.87
 -17  -6   0    9.89    0.56
  17   6   0    8.76    0.65
 -17   6   0    8.76    0.57
 -18   1   0    1.59    0.19
 -18  -1   0    1.94    0.21
 -18  -2   0    2.03    0.21
 -18   2   0    2.17    0.22
 -18  -3   0   21.30    1.12
 -18   3   0   19.85    1.12
  18   3   0   22.51    1.27
   0   0   1  531.47   26.21
   0   0   1  534.73   25.95
   0   1  -1    2.72    0.21
   1   0   1    2.83    0.22
   0  -1   1    2.73    0.24
   0   1   1    2.46    0.22
  -1   0  -1    2.31    0.21
  -1   0   1    2.82    0.21
   0  -1   1    2.48    0.20
   1   0  -1    2.46    0.20
   1   0   1    2.61    0.21
  -1   1  -1  562.18   28.04
  -1  -1  -1  579.57   29.84
  -1  -1   1  599.64   28.93
  -1  -1   1  517.40   28.26
   1  -1   1  613.65   29.48
  -1   1  -1  517.14   28.40
   1  -1   1  591.33   29.16
   1   1   1  658.08   28.45
   1   1  -1  606.78   29.62
   1  -1   1  592.08   29.59
  -1  -1   1  584.40   28.01
   0   2   1    7.93    0.52
  -2   0   1    8.41    0.45
  -2   0   1    8.47    0.49
   2   0   1    8.32    0.52
  -2   0  -1    9.06    0.53
   0  -2   1    8.27    0.52
   0   2  -1    9.03    0.51
   2   0   1    8.72    0.55
   0   2  -1    7.86    0.47
   1  -2   1  206.57   10.08
   2  -1   1  207.74   10.10
  -1  -2   1  224.02   10.85
  -2  -2   1  779.92   37.60
  -2  -2   1  694.88   37.20
   2  -2   1  812.23   37.51
   2   2   1  857.50   38.23
   2  -2   1  719.20   36.44
  -2  -2  -1  802.43   36.78
  -2   2  -1  712.13   37.88
   2   2  -1  722.84   37.36
  -2  -2   1  802.29   37.93
   2   2  -1  675.35   36.13
  -2  -2  -1  745.01   36.85
  -2   2  -1  727.65   37.91
   0  -3   1  287.31   13.99
   3   0   1  289.14   14.04
   1   3  -1  197.93    9.16
   3   1   1  179.04    8.66
  -3   1  -1  179.20    8.69
  -3   1  -1  175.97    8.70
  -1   3  -1  192.01    8.70
  -3  -1  -1  197.27    9.20
   1   3   1  169.68    8.67
  -1   3  -1  171.71    8.69
   3  -1   1  171.73    9.27
   3   2   1   99.53    5.01
  -2   3   1   96.07    4.83
   2   3  -1   97.82    4.79
  -3   2  -1   99.64    4.95
   2   3  -1   98.40    4.86
   3   2   1  102.22    4.92
   2  -3   1  107.14    4.84
   2   3  -1   97.20    4.85
  -3   2  -1  102.75    4.98
   3   2   1   97.60    4.83
   2  -3   1   92.34    4.95
   3  -2   1   99.72    4.82
  -2   3  -1  105.48    4.97
   2   3   1   95.40    4.91
  -2   3  -1   97.96    4.97
  -2  -3   1  100.05    4.85
  -3  -2  -1   98.89    4.86
   3  -2   1   96.90    4.98
   2   3   1   93.84    4.82
  -3   2   1  100.42    4.84
   3   3   1   58.86    2.88
  -3   3  -1   55.96    3.04
   3   3   1   58.32    2.97
  -3   3   1   56.55    2.79
  -3   3  -1   60.83    3.04
   3  -3   1   53.83    2.74
   0  -4   1  337.14   16.45
  -4   1  -1  144.87    7.39
   1   4  -1  162.66    7.88
  -4   1  -1  150.46    7.34
   1   4  -1  158.02    7.79
  -4  -1   1  153.35    7.21
  -1   4  -1  152.34    7.39
  -4   1   1  161.82    7.83
  -4  -1  -1  157.45    7.83
   1   4   1  145.31    7.33
   4   2   1  106.98    5.28
   2   4  -1  123.09    5.57
   2   4  -1  114.88    5.66
  -4   2  -1  112.31    5.42
   4   2   1  100.35    5.35
  -2   4   1  113.29    5.59
   2  -4   1  103.43    5.52
   2   4   1  110.67    5.39
   4   2  -1  114.27    5.52
  -2   4  -1  112.80    5.47
   4  -2   1  110.40    5.52
  -2  -4   1  111.58    5.31
   2   4   1  105.33    5.27
   4   2  -1  107.00    5.54
  -4  -2  -1  121.12    5.60
   3   4  -1  226.89   10.48
   4   3   1  228.12   10.78
  -3   4   1  226.76   10.44
  -4   3  -1  225.16   10.90
  -4   3  -1  222.75   10.86
   3   4  -1  209.92   10.28
   3   4  -1  209.48   10.49
   4   3  -1  186.38   10.42
   3   4   1  209.11   10.77
  -3   4  -1  221.12   10.90
   4   3  -1  222.75   10.43
  -4   4  -1  267.20   13.58
   4   4  -1  304.11   14.50
   4   4  -1  290.32   14.53
   4   4   1  285.68   13.44
  -5   0   1   36.70    1.93
  -5   0   1   35.14    1.80
  -5   0   1   35.86    1.79
   0  -5   1   33.73    1.82
   0   5  -1   37.91    2.08
   5   0   1   36.04    1.80
  -5   0  -1   34.13    1.89
   0   5   1   34.98    1.77
   1   5  -1  110.49    5.47
   1  -5   1  103.50    5.42
  -5  -1   1  112.86    5.50
   5   1   1  111.79    5.50
  -5   1  -1  117.48    5.72
  -5  -1   1  111.33    5.46
  -1   5   1  113.33    5.52
   1   5  -1  111.24    5.69
  -5   1  -1  112.63    5.63
   1   5   1  106.92    5.61
  -5   1   1  109.74    5.53
   5  -1   1  111.34    5.41
  -1   5  -1  119.06    5.72
  -5  -1  -1  114.09    5.50
  -5   1   1  112.34    5.41
  -1  -5   1  111.36    5.53
   2   5   1  407.05   19.71
   5   3   1  172.37    8.19
   3   5  -1  166.22    8.30
   3   5  -1  179.78    8.73
  -3   5   1  166.35    8.21
   3  -5   1  160.21    8.09
   3   5  -1  159.27    8.04
  -5   3  -1  159.14    8.34
  -5   3  -1  168.72    8.29
  -5  -3   1  160.04    8.12
  -3  -5   1  169.24    8.14
  -5   3   1  177.85    8.24
  -3   5  -1  167.82    8.36
   3   5   1  171.97    8.23
   5   3  -1  156.70    8.24
  -5  -4   1   79.10    4.27
  -4   5   1   91.95    4.85
   5   4   1   88.01    4.20
   4   5  -1   97.21    4.94
  -5   4  -1   86.66    4.49
  -5   4  -1   72.28    4.46
  -4   5   1   95.92    4.67
   5   4   1   87.79    4.30
   4   5  -1   99.64    4.96
   4  -5   1   92.04    4.75
   4   5   1   86.29    4.19
   5   4  -1   96.99    4.89
  -4  -5   1   88.11    4.25
   4   5   1   89.49    4.32
  -5   4   1   94.58    4.86
  -5   4   1   96.27    4.68
  -4   5  -1   89.75    4.51
   5   5  -1  180.45    8.71
  -5   5  -1  182.27    9.06
   5   5   1  173.60    8.81
   5  -5   1  169.20    8.40
  -5  -5   1  181.77    8.77
  -5   5   1  167.57    8.58
   0   6  -1    4.47    0.48
  -6   0   1    5.12    0.34
   0  -6   1    4.84    0.36
  -6   0   1    4.83    0.32
   6   0   1    4.75    0.34
  -6   0  -1    4.73    0.57
  -6   1  -1  207.98    9.94
  -6   1  -1  200.59    9.80
   1  -6   1  193.25    9.49
   1   6  -1  201.19    9.70
  -6  -1   1  199.66    9.67
  -1   6   1  205.70    9.61
  -6  -1  -1  199.76    9.54
  -1  -6   1  199.19    9.75
   1   6   1  188.76    9.80
  -1   6  -1  200.38    9.93
   6   1  -1  176.26    9.45
   6  -1   1  189.77    9.44
  -6   1   1  197.62    9.43
   2   6  -1  138.43    6.95
  -6   2  -1  138.18    6.69
  -6  -2   1  132.04    6.54
  -6   2  -1  129.92    6.79
   6   2   1  131.95    6.55
   2   6  -1  134.14    6.71
   2  -6   1  146.60    6.77
  -2   6   1  132.12    6.83
   2   6   1  129.12    6.66
  -2   6  -1  140.80    6.81
  -6   2   1  137.15    6.87
  -6   2   1  137.68    6.67
  -2  -6   1  134.36    6.57
  -6  -2  -1  133.00    6.76
   3   6  -1  219.93   10.56
  -6   3  -1  221.53   10.47
   3  -6   1  204.67   10.28
  -3   6   1  214.74   10.44
  -6   3  -1  214.98   10.56
  -6  -3   1  206.36   10.28
  -3  -6   1  208.18   10.29
  -3   6  -1  216.48   10.56
   3   6   1  201.55   10.38
  -6   3   1  221.27   10.48
   6   3  -1  197.70   10.46
   6   4   1  166.14    8.13
  -6   4  -1  166.99    8.48
  -4   6   1  155.82    7.48
   4   6  -1  162.07    7.84
  -6   4  -1  171.22    8.26
  -6   4  -1  179.38    8.43
   4  -6   1  151.57    7.52
  -6  -4   1  159.89    8.18
  -4   6   1  148.98    7.70
   6   4  -1  146.43    7.77
  -4  -6   1  160.38    8.19
   6  -4   1  150.39    7.51
   4   6   1  160.63    8.27
  -4   6  -1  174.35    8.50
  -6   4   1  154.99    7.73
  -6   4   1  160.52    7.50
  -5   6   1   82.57    4.32
   6   5   1   87.29    4.22
   5  -6   1   77.02    4.08
  -6   5  -1   87.55    4.36
   5   6  -1   88.23    4.45
  -5   6   1   84.71    4.07
   6   5   1   81.95    4.31
  -6   5  -1   88.09    4.77
  -6  -5   1   83.99    4.27
  -6   5   1   81.50    4.07
  -6   5   1   81.73    4.33
   6  -5   1   80.84    4.08
   6   5  -1   80.13    4.41
  -5  -6   1   88.09    4.29
  -5   6  -1   82.58    4.59
  -5   6  -1   85.72    4.36
   5   6   1   82.58    4.34
   5   6   1   83.02    4.21
   6  -6   1  227.61   10.88
  -6   6  -1  238.51   12.15
  -6   6  -1  256.49   11.88
   6   6  -1  223.08   11.09
   6   6  -1  239.33   11.30
   6  -6   1  214.94   10.95
  -6  -6  -1  215.25   10.98
   6  -6   1  225.08   11.07
   6   6  -1  207.95   11.26
  -6   6  -1  242.67   11.90
  -6  -6   1  239.43   11.78
   6   6   1  228.98   11.82
  -6   6   1  235.88   11.20
  -7   0  -1  637.69   30.75
  -7   1  -1   13.84    1.01
   1  -7   1   13.79    0.85
   7   1   1   13.07    0.76
  -7   1  -1   13.39    0.89
  -1   7   1   14.53    0.80
  -7  -1   1   13.69    0.79
   1   7  -1   16.06    1.09
  -1   7   1   14.85    0.99
  -1  -7   1   13.33    0.81
  -7   1   1   14.06    0.82
  -1   7  -1   12.45    0.99
  -7  -1  -1   13.82    0.90
   1   7   1   13.74    0.76
  -7   1   1   13.80    1.00
   7  -1   1   15.04    0.83
  -7  -2   1   30.31    1.63
  -2   7   1   26.77    1.62
   2   7  -1   29.57    1.76
  -7   2  -1   29.85    1.69
   7   2   1   30.49    1.59
   2  -7   1   26.35    1.47
  -7   2  -1   32.51    1.78
  -7   2  -1   32.27    1.91
  -2   7   1   27.04    1.42
   2   7  -1   27.09    1.49
  -7  -2  -1   27.81    1.53
  -7   2   1   27.03    1.66
  -2  -7   1   29.35    1.64
  -2   7  -1   29.67    1.88
  -7   2   1   27.94    1.45
   7  -2   1   26.76    1.44
  -7  -3   1   88.88    4.57
  -7   3  -1   94.61    4.65
  -3   7   1   89.43    4.81
   3   7  -1  100.45    4.97
  -7   3  -1   93.69    4.89
  -7   3  -1   94.79    4.77
   3  -7   1   90.82    4.62
   7   3   1   93.13    4.53
   3   7  -1   84.81    4.56
  -3   7   1   95.50    4.58
   7  -3   1   92.10    4.60
  -7   3   1   93.33    4.86
  -3   7  -1   90.75    4.88
  -3  -7   1   90.00    4.59
   7   3  -1  101.16    4.83
  -3   7  -1   88.37    4.90
  -7   3   1   89.86    4.59
   4   7  -1  200.27    9.89
   4  -7   1  191.23    9.52
  -7   4  -1  216.15   10.04
   7   4   1  206.41    9.72
  -4   7   1  192.02    9.76
  -7   4  -1  187.97   10.08
  -7  -4   1  196.27    9.77
  -4  -7   1  196.26    9.78
  -4   7  -1  197.53    9.89
  -7   4   1  207.48    9.51
  -4   7  -1  198.93   10.12
   7   4  -1  180.78    9.79
   7  -4   1  194.16    9.50
  -7   4   1  200.17    9.81
   5   7  -1   42.44    2.67
  -5  -7  -1   43.29    2.45
  -7   5  -1   45.62    2.82
  -5   7   1   45.29    2.96
   5  -7   1   43.35    2.43
  -7  -5   1   47.24    2.51
   5  -7   1   45.41    2.54
   7  -5  -1   48.48    2.75
  -7   5  -1   47.04    2.61
  -7   5  -1   49.53    2.59
   5   7  -1   46.65    2.56
   7   5   1   49.26    2.44
   5  -7   1   45.66    2.36
   5   7  -1   50.86    2.78
  -5   7   1   47.24    2.35
   7  -5   1   44.62    2.43
   7   5  -1   43.19    2.67
  -5  -7   1   45.16    2.55
  -7   5   1   45.60    2.35
  -7  -5  -1   43.81    2.49
  -5  -7   1   47.89    2.51
  -7  -5  -1   45.92    2.48
   7  -5   1   46.49    2.35
  -5   7  -1   48.08    2.62
   7   5  -1   46.16    2.80
  -5   7  -1   45.58    2.83
   7  -5   1   47.31    2.54
  -5   7  -1   49.88    2.76
  -5  -7   1   47.59    2.76
   7   5  -1   46.29    2.57
  -7   5   1   48.00    2.68
  -5   7  -1   47.96    2.61
  -6   7   1   38.31    2.38
  -7  -6   1   37.46    2.08
  -7  -6   1   39.48    2.73
   6   7  -1   43.79    2.51
  -6   7   1   39.92    2.06
   7   6   1   37.79    2.26
   7   6   1   41.21    2.02
   6   7  -1   40.35    2.27
   6   7  -1   36.55    2.40
  -7   6  -1   38.01    2.45
   7  -6  -1   38.49    2.32
  -6  -7  -1   38.93    2.18
   6  -7   1   38.41    2.14
  -6  -7  -1   39.38    2.14
   6  -7   1   39.92    2.24
  -7   6  -1   38.20    2.18
   6  -7   1   38.99    2.07
  -7   6   1   40.48    2.42
  -6  -7   1   37.61    2.09
  -7  -6  -1   38.81    2.18
  -7   6   1   39.29    2.07
  -6  -7   1   38.95    2.34
   7  -6   1   38.90    2.23
   7   6  -1   37.18    2.42
   7  -6   1   38.49    2.14
  -6   7  -1   38.28    2.19
   7  -6   1   40.49    2.07
  -6   7  -1   38.27    2.46
   7   6  -1   37.26    2.44
   7   6  -1   42.27    2.32
   7  -7   1  306.45   14.88
  -7  -7   1  327.18   15.78
  -7   7   1  322.33   15.20
   7   7  -1  308.71   14.93
  -7  -7   1  315.26   15.48
  -7   7  -1  340.67   15.58
  -7  -7  -1  309.79   14.79
   7   7   1  301.02   15.65
   7   7  -1  306.27   15.07
  -7   7  -1  307.96   15.94
   7   7  -1  295.92   15.17
   7   7  -1  287.40   15.12
   7  -7   1  306.66   14.70
  -7  -7  -1  299.26   14.83
  -7   7  -1  311.37   15.58
  -7  -7   1  318.77   15.52
   7  -7   1  285.94   14.77
   8   0   1    6.69    0.44
   0  -8   1    6.48    0.47
  -8   0   1    6.59    0.46
  -8   0   1    6.18    0.38
  -8   0  -1    5.58    0.55
  -8   0   1    6.16    0.63
   0   8   1    5.98    0.59
  -8   0  -1    6.17    0.52
   0   8   1    6.64    0.43
   0   8  -1    5.97    0.66
  -8   1  -1  205.92   10.02
  -1   8   1  190.58    9.79
   1   8  -1  190.82    9.91
  -8   1  -1  199.67    9.94
   8   1   1  202.57    9.83
   1  -8   1  191.50    9.58
  -8  -1  -1  205.98    9.68
   1   8   1  210.04   10.13
  -8  -1  -1  203.42    9.66
  -8   1   1  204.38    9.88
  -8   1   1  194.02    9.56
   8  -1   1  188.25    9.53
  -1  -8   1  193.55    9.88
  -8   2  -1   56.59    2.92
   8   2   1   57.82    2.80
   2  -8   1   55.94    3.02
   2  -8   1   53.16    2.78
  -8   2  -1   46.71    3.05
   2   8  -1   52.71    2.89
  -2   8   1   52.72    2.99
   2   8  -1   56.09    2.96
   2   8  -1   56.74    3.14
   2  -8   1   48.03    2.86
  -2   8   1   54.87    2.73
  -2  -8  -1   50.94    2.83
  -8   2  -1   56.96    3.18
  -8  -2   1   55.18    2.84
   2   8   1   57.26    2.79
   8  -2   1   51.27    2.81
  -2   8  -1   54.70    3.16
  -8  -2  -1   60.24    2.88
   8  -2   1   55.00    2.75
   8  -2   1   54.82    2.92
  -8  -2  -1   51.72    3.26
  -8   2   1   55.99    3.06
  -8   2   1   56.34    2.77
  -2  -8   1   54.61    2.85
  -8   3  -1  173.08    8.97
   3  -8   1  169.90    8.82
   8  -3  -1  179.53    9.12
  -8  -3   1  175.21    8.86
  -3  -8  -1  183.31    8.84
  -8   3  -1  178.61    8.93
   3   8  -1  186.57    8.95
  -8   3  -1  182.30    9.24
   8   3   1  185.12    8.80
   8   3   1  181.43    9.08
   3  -8   1  182.20    8.97
   3   8  -1  170.27    8.71
   3  -8   1  180.94    8.76
  -8   3  -1  191.39    9.09
  -3   8  -1  174.71    8.98
   3   8   1  181.89    8.80
  -3   8  -1  176.96    9.22
  -8  -3  -1  185.00    8.85
   8   3  -1  164.21    9.27
  -8   3   1  180.53    8.74
  -3  -8   1  179.16    9.13
   8  -3   1  182.19    8.73
  -3  -8   1  171.66    8.92
  -8  -3  -1  178.84    8.87
  -3   8  -1  195.86    9.17
  -8   3   1  185.80    9.09
  -3  -8   1  182.99    8.88
   8  -3   1  169.48    8.79
   8  -3   1  184.08    8.91
   4   8  -1   85.31    5.12
  -4  -8  -1   95.50    4.93
  -8  -4   1  100.43    5.46
  -8  -4   1   99.69    5.18
   4  -8   1   91.43    4.91
  -4   8   1   97.41    5.15
  -8  -4   1   99.09    5.24
  -8   4  -1  112.48    5.51
   4   8  -1  102.32    5.28
   8   4   1  106.33    5.11
   4  -8   1   99.55    4.85
  -4   8   1  101.59    4.82
  -8   4  -1  104.58    5.58
   4  -8   1  105.16    5.10
   8  -4  -1   99.67    5.41
   4   8  -1  101.12    5.08
  -4  -8   1  108.18    5.32
  -8   4   1  101.52    5.21
   8  -4   1   94.14    4.94
  -4   8  -1   96.94    5.53
   8   4  -1  102.32    5.09
  -8   4   1   99.68    4.84
  -4   8  -1  107.16    5.51
   8  -4   1   96.54    4.82
   8  -4   1   95.74    5.02
  -4  -8   1  101.57    5.18
   8   4  -1   82.32    6.04
   4   8   1  102.98    5.11
  -8  -4  -1   98.31    4.93
  -5  -8  -1   22.29    1.35
   8  -5  -1   20.74    1.42
   5   8  -1   22.59    1.42
  -8   5  -1   22.66    1.50
  -5  -8  -1   22.33    1.34
  -5   8   1   22.66    1.55
   5  -8   1   22.52    1.41
   8   5   1   21.11    1.14
  -5   8   1   20.30    1.26
   5   8  -1   25.52    1.69
  -8   5  -1   21.28    1.29
   5   8  -1   19.17    1.49
   5   8  -1   23.28    1.67
   8   5   1   20.36    1.38
  -8   5  -1   19.97    1.30
   5  -8   1   22.25    1.31
   5  -8   1   22.98    1.25
  -8  -5   1   20.45    1.44
  -8  -5   1   18.87    1.34
  -8   5  -1   20.86    1.55
  -8  -5  -1   22.43    1.32
  -8   5   1   21.29    1.24
  -5  -8   1   20.04    1.22
   8  -5   1   22.12    1.23
  -5  -8   1   20.81    1.44
   8   5  -1   19.01    1.53
  -5   8  -1   19.49    1.29
   8  -5   1   21.16    1.30
  -8   5   1   21.72    1.58
   8   5  -1   22.59    1.56
   8  -5   1   23.04    1.39
  -5   8  -1   19.57    1.52
   5   8   1   20.88    1.15
   8   5  -1   22.72    1.43
  -5  -8   1   19.41    1.25
  -8  -5  -1   21.85    1.35
   8   5  -1   20.43    1.60
  -8  -6   1  147.66    7.49
  -8   6  -1  147.17    7.60
  -8  -6   1  146.88    7.77
   6  -8   1  143.12    7.45
   6   8  -1  152.26    7.60
   8  -6  -1  154.78    7.77
  -6   8   1  147.25    7.38
   6   8  -1  139.01    7.74
  -6   8   1  152.05    7.82
   6  -8   1  151.12    7.38
   6  -8   1  155.71    7.58
  -8   6  -1  160.35    7.58
  -6  -8  -1  145.93    7.50
   8   6   1  149.52    7.69
  -6  -8  -1  154.01    7.46
  -8  -6   1  149.02    7.54
   8   6   1  147.05    7.44
   6   8  -1  152.99    7.90
   6   8  -1  157.37    7.73
   8   6  -1  149.45    7.60
   6   8   1  154.57    7.42
   8  -6   1  145.84    7.36
   8  -6   1  149.34    7.46
  -8  -6  -1  151.61    7.47
   8   6  -1  171.27    8.45
   8   6  -1  143.65    7.84
  -8  -6  -1  144.31    7.50
   8  -6   1  151.36    7.54
  -8   6   1  148.03    7.84
  -6   8  -1  151.88    7.61
  -8   6   1  143.78    7.39
   8   6  -1  148.43    7.81
  -6  -8   1  147.50    7.53
  -6  -8   1  153.12    7.50
  -6  -8   1  150.88    7.77
  -7  -8  -1   39.24    2.12
   8   7   1   37.12    2.29
  -8  -7   1   36.03    2.15
   7  -8   1   36.73    2.12
  -8   7  -1   37.64    2.22
  -8   7  -1   44.58    2.90
   8  -7  -1   38.24    2.36
   7  -8   1   42.39    2.13
   7   8  -1   38.60    2.24
  -7  -8  -1   38.12    2.17
   7   8  -1   37.17    2.32
  -8  -7   1   37.91    2.13
   7   8  -1   35.45    2.39
  -7   8   1   38.86    2.06
   7  -8   1   41.15    2.22
   7   8  -1   37.02    2.51
  -8  -7   1   39.40    2.39
  -7   8   1   39.32    2.51
  -7   8  -1   37.46    2.22
   8  -7   1   39.59    2.05
   8   7  -1   43.66    2.62
   7   8   1   36.94    2.27
  -7  -8   1   39.20    2.38
  -8  -7  -1   37.12    2.17
  -8   7   1   40.07    2.55
  -7  -8   1   38.25    2.17
  -8  -7  -1   38.34    2.13
  -8   7   1   37.72    2.06
  -7  -8   1   38.71    2.13
   8   7  -1   37.79    2.34
   8   7  -1   34.57    2.41
   8  -7   1   36.80    2.11
   8   7  -1   37.56    2.23
   7   8   1   42.03    2.06
   8  -7   1   39.29    2.19
  -8  -8   1  157.32    8.18
   8  -8   1  167.16    7.86
   8   8  -1  153.19    8.31
   8  -8  -1  161.29    8.43
  -8   8  -1  159.63    8.25
  -8  -8  -1  161.43    8.02
  -8  -8  -1  153.72    8.00
   8  -8   1  166.35    8.01
   8   8  -1  159.29    8.08
   8   8   1  175.44    8.07
   8  -8   1  155.99    7.94
  -8  -8   1  165.20    8.44
   0  -9   1    7.81    0.72
   0  -9   1    7.66    0.56
   9   0  -1    7.58    0.94
   0   9  -1    8.16    0.73
   0   9   1    8.16    0.52
   0   9  -1    7.84    0.81
  -9   0   1    7.86    0.56
  -9   0  -1    7.78    0.69
   0  -9   1    7.26    0.60
   9   0   1    7.74    0.52
   0  -9  -1    7.55    0.59
   9   0   1    7.51    0.63
   0   9  -1    7.58    0.64
   9   0  -1    7.51    0.97
   0   9   1    7.68    0.74
  -9   0  -1    8.13    0.77
   9   0  -1    7.67    0.71
   1  -9   1   25.16    1.63
  -1  -9  -1   25.25    1.49
  -1   9   1   27.27    1.41
   9  -1  -1   25.57    1.66
  -9   1  -1   28.77    1.60
   1   9  -1   24.11    1.66
   1   9  -1   27.04    1.68
  -9  -1   1   29.68    1.63
  -9   1  -1   28.29    1.62
  -9  -1   1   22.40    1.87
   9   1   1   25.46    1.40
   1   9  -1   24.67    1.53
   1  -9   1   25.18    1.50
   1  -9   1   25.28    1.44
  -9   1  -1   26.22    1.70
  -9  -1   1   25.19    1.46
   1   9  -1   27.33    1.82
  -1   9   1   24.82    1.67
   1   9  -1   25.24    1.59
   9  -1  -1   26.62    1.86
   9  -1   1   25.41    1.47
  -9   1   1   26.48    1.45
  -1  -9   1   25.85    1.68
   9   1  -1   26.59    1.82
   1   9   1   25.92    1.71
   9  -1   1   26.80    1.41
  -9  -1  -1   26.72    1.68
  -9  -1  -1   24.17    1.88
  -1  -9   1   23.87    1.53
  -1   9  -1   27.65    1.70
  -1   9  -1   25.62    1.56
  -1  -9   1   25.65    1.47
   9   1  -1   25.06    1.94
   9  -1   1   26.36    1.55
   9   1  -1   26.44    1.65
   1   9   1   26.72    1.41
  -1   9  -1   24.44    1.77
  -9  -1  -1   28.96    1.57
  -9   1   1   25.65    1.74
   9  -2  -1  462.81   21.71
  -2   9   1  421.19   21.63
   2   9  -1  444.85   21.42
  -9   2  -1  429.76   21.25
   2   9  -1  441.98   21.78
  -2  -9   1  409.19   20.87
   2   9   1  441.63   21.16
  -9  -2  -1  473.44   21.45
  -9   2   1  440.40   21.72
  -2   9  -1  406.90   21.21
  -9  -2  -1  424.18   21.44
  -9  -2  -1  441.52   21.59
  -3   9   1   35.96    2.31
   3  -9   1   41.95    2.05
   3   9  -1   38.63    2.44
  -9   3  -1   36.73    2.09
   9  -3  -1   37.97    2.27
  -3  -9  -1   37.08    2.07
   3   9  -1   37.97    2.20
  -3  -9  -1   35.80    2.10
  -9   3  -1   36.66    2.14
  -9   3  -1   40.60    2.33
   3   9  -1   36.83    2.13
   3   9  -1   34.31    2.28
   3  -9   1   41.01    2.25
  -9   3  -1   39.96    2.13
   3  -9   1   34.80    2.08
  -9   3  -1   33.34    2.36
   3   9  -1   39.03    2.29
   9   3   1   39.26    1.98
   9   3   1   39.47    2.26
  -9  -3   1   33.56    2.51
   9   3  -1   38.32    2.53
  -3   9  -1   41.39    2.32
   9  -3   1   41.22    2.01
  -3   9  -1   37.34    2.16
   9  -3   1   43.53    2.19
  -3  -9   1   38.89    2.30
  -3  -9   1   37.56    2.06
  -9  -3  -1   35.61    2.23
   9  -3   1   34.93    2.05
  -3  -9   1   35.75    2.09
  -9  -3  -1   38.17    2.11
  -9   3   1   38.39    2.40
   9   3  -1   40.56    2.28
  -9  -3  -1   37.81    2.15
  -3   9  -1   37.78    2.43
  -9  -4   1    7.99    0.78
  -9   4  -1    8.65    0.82
  -4  -9  -1    7.22    0.59
   4  -9   1    6.32    0.61
  -4   9   1    6.91    0.69
  -4  -9  -1    6.06    0.54
  -4   9   1    6.56    0.47
   4  -9   1    6.31    0.54
   4   9  -1    5.30    0.64
  -9   4  -1    7.65    0.86
   4   9  -1    7.83    0.82
   4   9  -1    6.34    0.60
  -9   4  -1    7.74    0.67
  -9  -4   1    7.87    0.61
   9  -4  -1    8.12    0.76
  -9  -4   1    7.44    0.63
   9   4   1    7.80    0.73
   4  -9   1    6.11    0.49
   4   9  -1    6.13    0.64
  -4  -9   1    7.28    0.63
  -9  -4  -1    6.84    0.56
  -9  -4  -1    5.28    0.67
  -9   4   1    5.99    0.72
  -9  -4  -1    6.83    0.59
  -4   9  -1    7.72    0.66
   9  -4   1    6.82    0.59
   9   4  -1    6.43    0.71
  -4  -9   1    8.53    0.62
   9   4  -1    7.16    0.65
   9  -4   1    5.62    0.50
   9  -4   1    6.03    0.46
   9   4  -1    6.23    0.79
  -4   9  -1    7.45    0.86
  -4  -9   1    8.28    0.78
  -4  -9   1    7.80    0.72
  -9   4   1    6.42    0.49
   4   9   1    8.42    0.55
  -5   9   1  225.40   10.78
  -5  -9  -1  213.37   10.83
   5  -9   1  216.11   10.86
   5  -9   1  227.12   10.79
   9  -5  -1  220.32   11.31
   9   5   1  229.51   11.29
  -9   5  -1  243.66   11.38
   5   9  -1  235.64   11.38
  -9   5  -1  246.53   11.19
  -9  -5   1  216.38   11.06
   5   9  -1  203.06   11.12
  -9  -5   1  231.55   11.38
  -9   5  -1  222.53   11.17
  -5  -9  -1  217.21   10.90
   9   5   1  238.89   10.98
   5   9  -1  226.73   11.00
   5  -9   1  226.42   10.98
  -9   5  -1  211.49   11.54
  -5   9   1  212.96   11.24
  -9  -5   1  220.65   11.11
   5   9  -1  225.59   11.09
  -9   5   1  209.69   10.79
  -5  -9   1  221.83   11.06
   9   5  -1  214.30   11.30
  -5   9  -1  217.04   11.56
   9  -5   1  223.49   10.92
  -5  -9   1  212.30   11.09
  -9  -5  -1  230.59   10.88
   9  -5   1  227.86   10.76
  -5   9  -1  214.11   11.16
   5   9   1  232.80   10.99
  -5  -9   1  222.94   11.34
  -9   5   1  226.35   11.31
   9   5  -1  211.15   11.15
  -9  -5  -1  220.32   10.92
   9  -5   1  205.87   10.82
   9   5  -1  235.33   11.03
   6  -9   1   70.51    3.75
  -6  -9  -1   79.06    3.86
   6  -9   1   73.01    3.60
  -6   9   1   65.24    4.04
  -6  -9  -1   67.48    3.65
   6   9  -1   71.35    3.81
  -9  -6   1   67.10    3.56
  -9   6  -1   68.66    3.62
  -6   9   1   66.48    3.59
   6  -9   1   79.44    3.80
   6   9  -1   64.86    3.93
  -9  -6   1   67.18    3.79
   6   9  -1   69.02    3.86
   6   9  -1   67.93    4.19
   9   6   1   68.19    3.72
   9  -6  -1   69.76    3.77
  -9  -6   1   65.29    3.52
  -9   6  -1   75.55    3.81
   9  -6   1   70.17    3.71
  -6  -9   1   64.72    3.55
  -9   6   1   72.02    3.63
   6   9   1   65.68    3.67
   9   6  -1   66.30    3.91
   9   6  -1   69.12    3.79
  -9  -6  -1   64.61    3.65
   9  -6   1   77.19    3.76
   9  -6   1   72.73    3.65
  -6  -9   1   68.31    3.52
   6   9   1   70.99    3.44
  -6   9  -1   65.09    3.60
  -6  -9   1   64.53    3.65
  -6  -9   1   60.64    4.14
  -9   6   1   74.05    4.18
  -9  -6  -1   69.02    3.85
   7   9  -1   47.58    2.57
   9  -7  -1   46.99    2.79
   7  -9   1   44.77    2.43
   7  -9   1   48.78    2.37
  -7  -9  -1   40.37    2.49
  -9  -7   1   48.53    2.83
  -9   7  -1   50.90    2.82
  -7  -9  -1   45.92    2.49
   9   7   1   50.47    2.47
  -9  -7   1   46.07    2.58
  -9   7  -1   46.03    2.64
  -7   9   1   37.76    2.39
   7   9  -1   41.69    2.70
   9   7   1   45.92    2.73
   7  -9   1   48.73    2.51
  -7  -9   1   46.78    2.69
  -9  -7  -1   48.22    2.45
  -7   9  -1   45.25    2.63
   7   9   1   43.08    2.67
  -9   7   1   38.25    2.48
  -7  -9   1   45.60    2.58
   9   7  -1   46.37    2.66
  -9  -7  -1   45.89    2.50
   9   7  -1   47.81    2.57
   9   7  -1   42.31    2.76
   9  -7   1   37.13    2.31
   9  -7   1   44.62    2.41
  -7  -9   1   47.50    2.80
   9  -7   1   46.87    2.47
  -9   8  -1   14.96    1.10
  -9   8  -1   13.74    1.12
   8   9  -1   15.75    1.11
  -9  -8   1   16.72    1.27
  -9  -8   1   15.71    1.07
   9  -8  -1   16.12    1.24
  -8  -9  -1   14.38    1.04
  -9  -8   1   16.05    1.05
   8  -9   1   15.71    1.01
  -8  -9  -1   15.07    1.00
   8   9  -1   13.93    1.23
   8  -9   1   14.60    1.00
  -8   9   1   15.36    0.97
   9   8   1   17.07    0.97
   9   8   1   14.69    1.16
   9  -8   1   15.97    1.01
  -9  -8  -1   14.74    1.05
  -8  -9   1   15.81    1.24
  -8   9  -1   14.38    1.09
  -8  -9   1   15.55    1.04
   8  -9  -1   16.16    1.26
  -8  -9   1   14.56    1.13
   8   9   1   14.75    1.15
  -8  -9   1   15.82    1.07
  -9   8   1   15.39    0.98
   9  -8   1   14.89    1.00
   9   8  -1   14.56    1.27
   8   9   1   18.06    0.98
   9   8  -1   16.64    1.12
  -9  -8  -1   15.40    1.00
   9   9  -1  167.07    7.89
   9  -9  -1  156.84    8.06
  -9   9   1  160.85    7.89
   9   9   1  146.80    7.93
   9  -9   1  150.38    7.70
  -9  -9   1  152.78    7.91
   9   9   1  174.00    7.73
  -9  -9  -1  149.21    7.80
  -9  -9   1  163.99    8.07
  -9  -9   1  154.40    7.93
   9   9  -1  147.98    8.08
   9  -9   1  155.52    7.66
  -9  -9   1  154.83    7.81
  -9  -9  -1  153.18    7.71
  -9   9  -1  142.38    7.83
  -9   9  -1  153.95    7.87
  10   0  -1    7.27    0.80
   0  10  -1    7.31    0.69
   0  10  -1    6.03    0.58
   0  10   1    6.99    0.72
 -10   0  -1    6.62    0.70
 -10   0  -1    6.13    0.59
 -10   0  -1    6.80    0.57
 -10   0   1    6.67    0.53
  10   0   1    6.78    0.48
   0 -10   1    6.34    0.57
  10   0   1    6.94    0.68
 -10   0   1    6.78    0.71
   0  10   1    6.79    0.49
 -10   0   1    8.20    0.61
   0 -10   1    6.79    0.68
   0  10  -1    6.33    0.76
  10   0  -1    7.07    0.67
  -1  10   1  137.67    7.20
 -10   1  -1  136.64    7.24
  -1 -10  -1  131.81    6.88
 -10   1  -1  135.32    7.11
 -10  -1   1  138.92    7.30
  10  -1  -1  143.44    7.50
  10   1   1  146.16    6.94
  10  -1  -1  137.21    7.57
   1  10  -1  135.59    6.94
   1 -10   1  134.01    6.89
  -1  10   1  142.59    6.79
   1  10  -1  146.01    7.12
  -1 -10  -1  145.57    6.87
   1  10  -1  136.83    7.32
   1  10  -1  130.86    7.09
   1 -10   1  139.35    7.06
 -10  -1   1  137.36    7.06
 -10  -1   1  138.37    7.01
  10  -1  -1  139.85    7.24
  10   1   1  147.82    7.27
 -10   1  -1  137.29    7.05
  -1  10  -1  135.91    7.46
  10   1  -1  135.90    7.26
   1  10   1  145.30    7.58
  -1 -10   1  140.97    7.06
 -10  -1  -1  136.19    6.90
 -10  -1  -1  131.45    6.94
  10  -1   1  139.16    6.77
 -10  -1  -1  142.62    7.10
 -10   1   1  132.52    6.89
   1  10   1  147.42    6.96
  -1 -10   1  135.53    7.06
 -10   1   1  147.33    7.33
  -1  10  -1  137.14    7.12
 -10   1   1  130.12    6.83
  -1  10  -1  150.02    7.29
  -1 -10   1  150.29    7.29
  10   1  -1  136.43    7.41
  10   1  -1  142.89    7.07
 -10  -2   1   74.29    3.95
  -2 -10  -1   84.85    3.97
 -10   2  -1   80.34    4.17
   2  10  -1   67.27    4.07
 -10   2  -1   72.31    3.98
  -2 -10  -1   74.24    3.90
  -2  10   1   72.41    4.21
   2  10  -1   76.87    4.02
 -10  -2   1   74.94    4.18
  -2  10   1   75.51    3.79
   2  10  -1   71.10    3.93
   2 -10   1   76.86    4.04
 -10  -2   1   72.20    3.89
  10  -2  -1   77.14    4.13
 -10   2  -1   75.54    3.94
  10   2   1   79.42    4.14
  10   2   1   77.43    3.84
   2 -10   1   72.73    3.89
   2  10  -1   75.16    4.32
  -2  10  -1   82.53    4.18
   2  10   1   79.22    3.84
 -10   2   1   70.25    3.83
  10  -2   1   73.50    3.85
 -10  -2  -1   73.67    3.95
  10  -2   1   80.03    3.94
  -2 -10   1   77.80    4.15
  10   2  -1   78.95    4.41
 -10  -2  -1   75.91    3.90
  10   2  -1   72.85    4.22
 -10   2   1   75.39    4.29
  -2  10  -1   73.13    4.00
 -10   2   1   74.15    3.90
  -2 -10   1   73.48    3.89
  10   2  -1   75.52    4.04
 -10  -2  -1   78.39    4.08
  -2 -10   1   69.94    3.93
  10  -2   1   76.40    3.78
 -10  -3   1   95.25    4.95
  10   3   1   99.81    4.86
 -10   3  -1   97.58    5.45
   3  10  -1   89.86    5.01
   3  10  -1   91.40    4.84
 -10  -3   1   97.15    5.00
  10   3   1  101.52    5.19
 -10  -3   1   95.69    5.23
   3 -10   1   93.59    4.91
 -10   3  -1  108.44    5.26
  -3  10   1   90.62    5.24
   3  10  -1   99.54    4.94
 -10   3  -1   94.08    4.98
   3  10  -1   98.77    5.00
  -3  10   1   98.41    4.70
   3 -10   1   94.34    4.75
   3 -10   1   91.04    4.79
  -3 -10  -1   96.47    4.77
 -10   3  -1   88.64    5.02
  -3 -10  -1   89.41    4.80
  10  -3  -1   94.59    5.17
  -3 -10   1   97.49    4.95
 -10   3   1   91.33    4.73
  10  -3   1   89.57    4.74
  10   3  -1   89.71    5.09
  10   3  -1   95.92    5.28
  -3  10  -1   89.25    5.38
   3  10   1   98.55    5.35
 -10  -3  -1   84.59    4.88
  10   3  -1   95.06    4.94
  10  -3   1   98.69    4.68
  10  -3   1   97.84    4.82
  -3 -10   1   98.43    5.20
  -3  10  -1   95.96    5.06
  -3  10  -1  107.82    5.25
   3  10   1  103.15    4.89
  -3 -10   1   93.01    4.99
 -10  -3  -1   94.99    4.86
 -10  -3  -1   96.24    4.81
   4  10  -1   76.02    3.93
 -10   4  -1   74.66    3.89
  -4 -10  -1   69.27    3.75
 -10  -4   1   68.80    3.62
   4  10  -1   68.71    3.96
 -10  -4   1   66.96    3.88
  -4  10   1   69.11    4.10
 -10   4  -1   65.94    3.64
   4  10  -1   73.42    3.86
  10   4   1   71.11    3.52
  10   4   1   73.78    3.87
   4  10  -1   67.76    3.86
   4 -10   1   79.53    3.85
   4 -10   1   69.94    3.64
 -10   4  -1   67.98    3.70
  10  -4  -1   69.10    3.84
  -4 -10  -1   69.71    3.68
 -10  -4   1   66.40    3.65
   4 -10   1   70.58    3.82
  -4  10   1   68.93    3.63
   4  10  -1   73.84    4.21
  -4 -10   1   73.92    3.93
  -4 -10   1   69.98    3.62
  -4  10  -1   68.12    3.72
  -4 -10   1   65.70    3.65
   4  10   1   74.45    3.55
  10  -4   1   77.97    3.69
  10   4  -1   69.68    4.16
 -10  -4  -1   70.47    3.73
  -4 -10   1   66.25    3.74
 -10   4   1   70.62    3.67
  10   4  -1   68.32    4.00
  10   4  -1   73.25    3.86
  10  -4   1   71.82    3.74
 -10  -4  -1   67.96    3.77
  10  -4   1   68.62    3.73
 -10   4   1   75.90    4.22
 -10  -5   1  106.06    5.31
 -10   5  -1  107.30    5.68
   5 -10   1  107.89    5.29
  -5 -10  -1  101.54    5.14
 -10  -5   1   98.59    5.43
  10   5   1  100.39    5.37
  10  -5  -1  104.53    5.49
   5 -10   1  107.21    5.10
   5  10  -1  105.54    5.32
 -10   5  -1  114.66    5.43
  -5 -10  -1  100.70    5.22
   5 -10   1   97.94    5.17
   5  10  -1   98.79    5.23
   5  10  -1  106.45    5.38
  -5 -10   1   98.38    5.29
 -10  -5  -1   99.78    5.23
  -5  10  -1   94.59    5.29
 -10  -5  -1   91.13    5.42
  -5 -10   1   93.86    5.17
  10  -5   1   95.50    5.50
  10   5  -1  100.36    5.45
  -5 -10   1   96.94    5.14
  10   5  -1  102.98    5.63
  -5 -10   1   98.73    5.40
  10   5  -1  109.05    5.34
  10  -5   1   98.05    5.13
   5  10   1  102.98    5.08
   6 -10   1  148.24    7.36
 -10   6  -1  160.71    8.05
   6 -10   1  159.12    7.29
  10   6   1  158.35    8.04
  -6  10   1  149.85    7.29
  -6 -10  -1  148.10    7.32
   6 -10   1  151.59    7.41
 -10  -6   1  158.87    8.12
 -10  -6   1  150.35    7.82
 -10  -6   1  151.17    7.84
  -6 -10  -1  143.29    7.40
   6  10  -1  137.74    7.63
 -10   6  -1  153.51    7.91
  10  -6  -1  157.74    8.07
   6  10  -1  149.60    7.50
  -6 -10   1  160.82    8.10
   6  10   1  166.55    7.74
  10   6  -1  145.58    7.79
  10  -6   1  148.68    7.34
  10  -6   1  141.60    7.31
  -6 -10   1  153.52    7.85
 -10   6   1  141.11    7.30
  -6  10  -1  154.52    7.93
 -10  -6  -1  141.98    7.41
  10   6  -1  153.69    7.49
 -10  -6  -1  143.97    7.35
  -6 -10   1  153.78    7.81
 -10  -7   1    9.07    0.88
   7  10  -1    7.61    0.69
  -7  10   1    7.50    0.58
  10   7   1    8.88    0.83
 -10  -7   1    8.83    0.71
  -7 -10  -1    7.32    0.61
   7 -10   1    7.40    0.62
 -10   7  -1    8.90    0.82
   7  10  -1    8.33    0.83
  10   7   1    9.28    0.63
   7 -10   1    6.69    0.60
  -7 -10  -1    7.44    0.66
 -10   7  -1    9.13    0.77
 -10  -7   1    9.06    0.73
  10  -7  -1    9.71    0.87
  10   7  -1    7.85    0.69
  -7 -10   1    8.48    0.80
  -7 -10   1    9.03    0.71
   7  10   1    8.36    0.77
  -7 -10   1    9.61    0.75
   7  10   1    9.69    0.64
  -7  10  -1    8.49    0.75
  10  -7   1    7.73    0.60
  10   7  -1    7.24    0.84
  10   7  -1    6.86    0.93
 -10   7   1    7.15    0.58
  10  -7   1    6.85    0.58
 -10  -7  -1    7.80    0.63
  -7 -10   1    8.95    0.86
 -10  -7  -1    6.90    0.64
   8  10  -1   86.29    4.87
   8 -10   1   90.25    4.54
  -8 -10  -1   89.23    4.52
  10   8   1   82.68    4.57
  -8 -10  -1   86.53    4.61
 -10  -8   1   92.84    4.73
   8 -10   1   81.37    4.46
 -10  -8   1   91.47    4.70
 -10  -8   1   83.01    4.42
  10  -8  -1   84.40    4.63
   8  10  -1   93.22    4.69
 -10   8  -1   82.32    4.46
  10   8  -1   94.70    4.68
  -8 -10   1   80.98    4.40
  -8 -10   1   86.81    4.64
  -8  10  -1   87.33    4.46
   8 -10  -1   88.87    4.70
 -10  -8  -1   85.43    4.52
  10  -8   1   89.47    4.52
  -8 -10   1   82.29    4.50
   8  10   1   76.75    4.49
  10   8  -1   88.41    4.93
  -8  10  -1   84.19    4.48
 -10  -8  -1   87.28    4.61
  10   9   1    9.48    0.65
  10  -9  -1    6.81    0.80
 -10  -9   1    8.06    1.01
  -9  10   1    8.99    0.67
 -10  -9   1    7.66    0.66
  10   9  -1    9.38    0.93
 -10   9   1    8.23    0.66
   9  10   1    8.02    0.59
   9  10   1    6.63    0.75
  -9 -10   1    7.37    0.72
  -9 -10   1    8.23    0.67
  -9 -10   1    8.28    1.07
   9 -10  -1    8.18    0.88
  10 -10   1   78.09    3.78
  10 -10  -1   74.75    4.11
 -10 -10  -1   67.80    3.76
 -10  10  -1   74.96    3.95
 -10 -10   1   78.30    3.90
  10  10   1   74.51    4.04
 -10 -10   1   66.99    4.49
  10  10  -1   75.71    3.90
 -10 -10   1   78.21    4.10
 -10  10   1   76.42    3.80
 -10 -10  -1   71.96    3.87
  10  10  -1   69.83    4.10
 -10 -10   1   73.07    3.90
   0 -11   1  207.36   10.99
 -11   0   1  220.03   10.66
   0  11  -1  230.01   10.91
 -11   0  -1  228.96   10.89
  11   0   1  219.60   10.55
  11   0  -1  217.15   11.21
 -11   0   1  206.69   10.68
   0 -11   1  214.35   10.63
   0 -11   1  187.73   10.93
  11   0  -1  211.98   10.84
  11   0  -1  222.76   11.19
   0  11   1  228.36   10.60
 -11   0   1  218.53   10.96
  11   1   1   32.48    1.95
  -1  11   1   29.63    1.62
   1  11  -1   32.51    1.90
   1 -11   1   30.42    1.89
 -11  -1   1   28.50    1.74
  11  -1  -1   31.01    1.90
  11  -1  -1   30.73    2.13
 -11   1  -1   30.52    1.91
   1  11  -1   23.89    1.93
  11   1   1   29.68    1.62
   1 -11   1   28.72    1.64
 -11  -1   1   28.44    1.72
 -11  -1   1   25.00    2.07
  11  -1  -1   31.15    2.38
   1 -11   1   28.53    1.71
  11   1  -1   31.20    1.85
 -11  -1  -1   26.92    1.80
  -1 -11   1   29.50    1.76
  -1  11  -1   32.16    1.94
  11   1  -1   30.57    2.12
  11   1  -1   29.60    2.02
   1  11   1   30.79    1.66
 -11   1   1   29.08    1.74
  11  -1   1   28.09    1.94
 -11   1   1   29.54    2.06
  -1 -11   1   31.65    1.93
  -1 -11   1   30.13    1.70
 -11   1   1   28.96    1.70
  11  -1   1   31.14    1.60
   2  11  -1   13.41    1.11
 -11   2  -1   17.36    1.29
   2 -11   1   13.85    0.97
  -2 -11  -1   13.79    0.95
 -11   2  -1   15.70    1.09
   2 -11   1   14.99    0.93
 -11   2  -1   18.38    1.27
 -11  -2   1   15.56    1.41
  11   2   1   16.98    1.00
  11  -2  -1   17.82    1.43
  11  -2  -1   17.28    1.44
   2 -11   1   14.79    1.08
  -2 -11  -1   14.29    0.99
   2  11  -1   16.40    1.14
  11   2   1   17.41    1.26
   2  11  -1   14.38    1.02
  11  -2  -1   16.08    1.24
 -11  -2  -1   12.20    1.03
  11   2  -1   15.41    1.09
   2  11   1   16.83    1.18
  -2 -11   1   17.34    1.07
  11   2  -1   14.96    1.50
  11   2  -1   14.97    1.30
  11  -2   1   14.71    0.89
  -2  11  -1   16.07    1.15
  -2 -11   1   16.34    1.11
  -2 -11   1   17.12    1.26
 -11  -2  -1   13.63    1.01
 -11  -2  -1   14.37    0.98
  11  -2   1   14.57    1.11
   3  11  -1  100.50    5.32
 -11   3  -1   94.42    4.98
  -3 -11  -1   99.81    5.28
 -11   3  -1   95.39    5.05
 -11  -3   1   90.18    5.13
 -11  -3   1   96.82    5.00
  11   3   1  100.16    5.20
 -11  -3   1  102.05    5.28
 -11   3  -1  107.80    5.25
  -3 -11  -1   95.58    5.19
  -3  11   1   96.49    5.23
   3  11  -1  109.94    5.45
   3 -11   1  102.62    5.27
  11  -3  -1   93.80    5.16
   3 -11   1  105.66    5.38
  11   3   1   98.86    4.85
   3 -11   1  106.64    5.20
  -3  11  -1   96.09    5.07
  -3 -11   1   90.66    4.98
  -3 -11   1   97.94    5.26
  11   3  -1  108.13    5.75
  11   3  -1  115.20    6.48
  11  -3   1   98.95    5.21
 -11  -3  -1  112.14    5.42
 -11   3   1   94.80    5.32
  -3 -11   1  100.43    5.21
 -11  -3  -1  100.08    5.32
 -11  -3  -1  103.38    5.27
   4 -11   1  147.32    7.53
  11   4   1  158.93    8.05
  -4 -11  -1  155.46    7.49
 -11  -4   1  159.13    7.86
 -11   4  -1  151.65    7.82
   4  11  -1  148.02    7.60
  -4  11   1  151.56    7.46
   4 -11   1  160.83    7.47
 -11   4  -1  153.05    7.99
 -11  -4   1  156.38    7.82
   4  11  -1  150.58    7.68
 -11  -4   1  158.96    8.12
   4 -11   1  154.84    7.63
 -11   4  -1  147.36    7.88
  11  -4  -1  157.78    8.03
  -4 -11  -1  150.73    7.58
   4  11  -1  141.10    7.76
 -11  -4  -1  147.62    7.60
  -4 -11   1  162.69    8.07
  -4 -11   1  150.32    7.83
  11   4  -1  154.09    7.67
 -11  -4  -1  148.25    7.54
  -4 -11   1  159.33    7.81
  11   4  -1  156.65    7.87
   4  11   1  164.74    7.73
  11  -4   1  146.35    7.49
 -11   4   1  152.18    7.50
  11   4  -1  144.61    7.97
  -4  11  -1  154.58    7.91
  11  -5  -1   32.26    2.06
   5 -11   1   33.81    1.95
 -11   5  -1   33.02    1.90
   5  11  -1   32.84    2.00
   5  11  -1   29.76    2.12
   5  11  -1   34.94    2.08
  11   5   1   33.99    2.09
  -5  11   1   35.19    1.90
 -11  -5   1   32.36    1.90
 -11  -5   1   34.55    2.16
  -5 -11  -1   32.16    1.89
  -5 -11  -1   34.83    2.00
 -11  -5   1   32.48    1.89
 -11   5  -1   31.59    1.94
   5 -11   1   35.77    2.00
  11  -5   1   33.74    1.91
 -11   5   1   36.75    1.94
   5  11   1   35.60    1.81
  -5 -11   1   34.80    2.11
  -5  11  -1   31.04    1.95
  11   5  -1   34.81    2.05
  -5 -11   1   30.87    1.97
 -11  -5  -1   35.14    2.02
  11   5  -1   35.88    2.35
  -5 -11   1   32.44    1.91
  -5 -11   1   31.84    1.86
 -11  -5  -1   35.98    1.96
  11   5  -1   33.24    2.16
   6 -11   1   19.40    1.22
 -11  -6   1   20.17    1.31
 -11  -6   1   21.05    1.34
 -11   6  -1   22.08    1.34
   6  11  -1   19.67    1.33
 -11   6  -1   20.76    1.37
 -11  -6   1   21.27    1.54
   6 -11   1   17.12    1.19
  -6 -11  -1   19.66    1.27
   6  11  -1   18.44    1.43
  11  -6  -1   21.57    1.49
  11   6   1   20.78    1.48
  11   6   1   20.52    1.22
 -11   6  -1   20.76    1.42
   6  11  -1   19.26    1.28
  -6  11   1   19.63    1.18
  -6 -11  -1   18.83    1.18
  -6 -11   1   21.64    1.51
  11   6  -1   19.47    1.30
  -6 -11   1   20.70    1.40
  -6 -11   1   20.99    1.34
  -6  11  -1   20.53    1.38
  11   6  -1   18.97    1.39
  11  -6   1   18.51    1.17
 -11  -6  -1   18.92    1.22
  -6 -11   1   20.82    1.31
   6  11   1   22.49    1.25
  11   6  -1   20.73    1.57
 -11   6   1   20.50    1.21
 -11  -6  -1   20.88    1.30
 -11  -7   1  120.75    6.20
  -7  11   1  130.10    6.47
  11  -7  -1  116.61    6.37
 -11  -7   1  122.48    6.18
   7  11  -1  133.36    6.63
 -11  -7   1  128.55    6.48
 -11   7  -1  120.30    6.18
  -7 -11  -1  130.35    6.44
  11   7   1  119.68    6.37
  -7 -11  -1  126.37    6.54
   7  11  -1  126.14    6.55
   7 -11   1  128.16    6.47
   7  11  -1  120.24    6.75
 -11   7  -1  117.58    6.24
  -7 -11   1  124.27    6.21
  -7 -11   1  122.19    6.39
 -11  -7  -1  121.33    6.45
 -11   7   1  129.09    6.46
 -11  -7  -1  124.90    6.54
  -7 -11   1  129.12    6.21
  -7  11  -1  118.65    6.25
   7  11   1  128.80    6.08
  -7 -11   1  116.28    6.27
  11  -7   1  130.26    6.44
  11   7  -1  125.68    6.87
  11   7  -1  131.70    6.58
  11  -7   1  143.33    6.67
  11   8   1   24.83    1.71
   8  11  -1   26.26    1.60
   8 -11   1   22.81    1.52
  11  -8  -1   28.02    1.76
  -8 -11  -1   23.55    1.44
 -11  -8   1   25.39    1.55
 -11   8  -1   23.74    1.63
  -8  11   1   24.29    1.46
 -11  -8   1   26.51    2.00
   8  11   1   29.06    1.49
  11  -8   1   23.80    1.50
   8 -11  -1   27.11    1.97
 -11   8   1   25.56    1.48
 -11  -8  -1   26.70    1.51
  -8  11  -1   27.29    1.75
  -8 -11   1   26.76    1.56
  11  -8   1   25.94    1.58
  -8 -11   1   25.97    1.81
   8  11   1   21.55    1.58
 -11  -8  -1   24.22    1.82
  -8 -11   1   25.48    1.63
  11   8  -1   26.75    1.57
   9 -11   1    5.64    0.49
   9  11  -1    5.71    0.68
 -11  -9   1    4.95    0.50
  -9 -11  -1    5.43    0.54
  11  -9  -1    4.99    0.58
 -11  -9   1    5.12    0.60
 -11  -9   1    5.69    0.53
  -9  11   1    5.61    0.50
 -11   9  -1    4.96    0.51
  11   9   1    5.13    0.58
   9  11  -1    5.95    0.56
  -9  11  -1    5.28    0.54
 -11  -9  -1    5.99    0.57
  -9 -11   1    5.04    0.51
   9 -11  -1    4.56    0.58
  -9 -11   1    4.18    0.52
  11   9  -1    5.67    0.70
 -11   9   1    5.57    0.51
 -11  -9  -1    5.78    0.52
  -9 -11   1    4.76    0.57
  -9 -11   1    5.41    0.65
  11  -9   1    6.13    0.49
  11   9  -1    6.70    0.66
 -11  10  -1   34.24    2.00
  10 -11   1   37.68    1.99
  11  10   1   33.98    2.07
 -11 -10   1   35.33    1.98
 -10  11   1   36.67    2.04
  11 -10  -1   37.04    2.16
 -10 -11  -1   37.80    2.12
  11 -10   1   37.49    1.98
 -11 -10  -1   36.31    1.98
 -10 -11   1   34.93    2.00
 -10  11  -1   34.29    2.02
  10 -11  -1   35.79    2.17
 -11  10   1   34.76    2.03
 -11  11  -1   75.67    3.88
 -11  11   1   76.94    3.96
  11 -11  -1   74.56    4.06
 -11 -11   1   77.44    3.92
 -11 -11   1   77.77    3.99
  11  11   1   70.16    3.96
 -11 -11  -1   73.56    3.86
  11  11  -1   75.88    4.21
 -11 -11  -1   81.68    4.04
  11 -11  -1   80.69    4.32
  11  11  -1   80.19    4.02
   0  12  -1   57.50    3.16
 -12   0   1   54.90    3.07
 -12   0   1   61.53    3.36
   0 -12   1   60.22    3.23
  12   0  -1   56.65    3.44
   0 -12   1   57.74    3.03
  12   0  -1   58.17    3.21
 -12   0  -1   53.82    3.12
   0  12   1   59.09    3.00
 -12   0  -1   55.31    3.07
  12   0  -1   59.70    3.47
 -12   0   1   55.43    3.05
   0 -12   1   54.27    3.07
  12   0   1   60.83    3.30
   1  12  -1   35.14    2.04
  12   1   1   34.46    2.04
  12  -1  -1   31.37    2.13
 -12  -1   1   30.84    1.80
   1 -12   1   33.37    1.98
   1 -12   1   31.08    1.87
 -12   1  -1   30.11    1.81
  12  -1  -1   32.69    1.96
   1  12  -1   31.79    1.93
 -12  -1   1   30.77    1.81
 -12   1  -1   30.14    1.87
 -12  -1   1   31.02    2.03
  12  -1  -1   31.73    2.17
  -1  12   1   32.56    1.79
   1 -12   1   33.13    1.82
 -12  -1  -1   32.03    1.92
  12  -1   1   37.23    2.10
  12   1  -1   32.71    1.98
  -1  12  -1   29.41    1.86
 -12   1   1   32.86    2.10
  -1 -12   1   30.67    1.82
 -12  -1  -1   28.71    1.91
   1  12   1   31.82    1.73
  -1 -12   1   32.55    1.96
  -1 -12   1   29.80    1.76
  12   1  -1   31.59    2.20
 -12   1   1   30.55    1.85
 -12   1   1   32.33    1.85
 -12  -1  -1   33.18    1.88
  12   1  -1   30.51    2.15
   2 -12   1   38.01    2.03
  12  -2  -1   42.41    2.72
   2  12  -1   36.16    2.14
  -2  12   1   37.68    2.01
 -12  -2   1   40.21    2.31
   2 -12   1   35.45    2.08
  12  -2  -1   42.55    2.62
   2 -12   1   36.61    2.16
 -12   2  -1   42.44    2.44
  12   2   1   42.07    2.51
 -12   2  -1   39.67    2.36
 -12  -2   1   41.27    2.55
  12  -2  -1   43.36    2.47
   2  12  -1   38.10    2.22
 -12  -2   1   40.17    2.29
 -12   2  -1   41.26    2.31
  12   2  -1   37.80    2.20
  -2 -12   1   41.46    2.33
 -12  -2  -1   34.51    2.12
  -2 -12   1   38.83    2.25
  -2 -12   1   43.29    2.48
 -12   2   1   36.47    2.31
 -12   2   1   36.36    2.06
 -12  -2  -1   35.61    2.08
 -12   2   1   37.06    2.09
  -2  12  -1   39.04    2.37
  12  -2   1   39.44    2.28
  12   2  -1   35.37    2.36
  12   2  -1   37.53    2.46
 -12  -2  -1   38.22    2.60
   2  12   1   44.24    2.23
 -12  -3   1  102.95    5.42
   3 -12   1   99.22    5.34
   3 -12   1  101.64    5.30
   3  12  -1  102.78    5.37
 -12   3  -1   92.51    5.22
  -3 -12  -1  105.31    5.34
   3  12  -1   98.61    5.50
  12  -3  -1  104.62    5.32
   3  12  -1  108.04    5.45
  12  -3  -1  106.00    5.64
  -3  12   1  103.80    5.23
  12   3   1  104.85    5.37
 -12   3  -1  102.40    5.14
 -12  -3   1   99.37    5.15
 -12   3  -1   96.68    5.19
 -12  -3   1  101.21    5.13
  12   3  -1  101.94    5.60
  12   3  -1  105.57    5.74
  -3 -12   1  105.32    5.33
   3  12   1   90.00    5.19
 -12   3   1   99.02    5.29
  -3 -12   1   97.52    5.14
 -12   3   1  105.49    5.29
   3  12   1  104.03    5.04
  -3 -12   1   97.57    5.08
 -12  -3  -1  107.64    5.32
  12   3  -1  104.07    5.41
  12  -3   1  112.87    5.53
 -12  -3  -1  102.17    5.36
  -3  12  -1   97.53    5.20
  12  -4  -1   86.03    4.77
  -4  12   1   88.33    4.52
  12   4   1   84.14    4.49
  -4 -12  -1   87.28    4.51
  -4 -12  -1   89.67    4.63
 -12   4  -1   80.54    4.25
 -12  -4   1   84.15    4.29
 -12  -4   1   83.72    4.27
   4 -12   1   91.17    4.62
 -12  -4   1   84.38    4.54
   4  12  -1   77.53    4.75
 -12   4  -1   70.11    4.29
   4 -12   1   88.94    4.59
   4  12  -1   86.81    4.65
  12  -4  -1   81.65    4.43
 -12   4  -1   83.69    4.34
 -12   4   1   91.55    4.60
  -4  12  -1   79.80    4.33
  -4 -12   1   83.66    4.29
  12   4  -1   88.88    5.00
  -4 -12   1   86.89    4.47
   4  12   1   74.33    4.31
 -12  -4  -1   87.29    4.65
  12  -4   1   97.99    4.81
  -4 -12   1   83.83    4.23
  12   4  -1   85.87    4.84
 -12   4   1   89.66    4.60
   4  12   1   83.51    4.17
 -12  -4  -1   89.72    4.59
  12   4  -1   95.14    4.71
 -12   5  -1   36.55    2.04
 -12   5  -1   34.28    2.08
  -5 -12  -1   35.51    1.99
 -12   5  -1   34.03    2.08
  -5 -12  -1   36.63    2.11
  -5  12   1   31.39    2.05
 -12  -5   1   36.70    2.28
   5  12  -1   35.03    2.26
  12   5   1   37.80    2.25
 -12  -5   1   36.61    2.04
   5 -12   1   37.39    2.07
  12  -5  -1   35.15    2.19
 -12  -5   1   36.96    2.06
   5  12  -1   37.67    2.14
  -5  12  -1   34.73    2.10
  12   5  -1   36.21    2.42
 -12  -5  -1   34.99    2.11
 -12   5   1   36.81    2.08
  -5 -12   1   32.90    2.10
  -5 -12   1   35.91    2.06
  12  -5   1   42.32    2.27
 -12   5   1   40.26    2.14
   5  12   1   35.27    2.10
  12   5  -1   37.82    2.15
 -12  -5  -1   34.98    2.05
   5  12   1   36.70    1.96
  12   5  -1   35.90    2.26
  -5 -12   1   36.52    2.20
   6 -12   1   43.22    2.67
 -12  -6   1   49.34    2.63
  -6  12   1   52.21    2.71
  12   6   1   43.96    2.91
  12  -6  -1   54.89    3.23
 -12   6  -1   50.03    2.93
  -6 -12  -1   49.09    2.88
  -6 -12  -1   53.06    2.97
 -12  -6   1   40.79    2.85
  -6 -12   1   42.76    2.94
  12   6  -1   51.33    3.37
  12   6  -1   57.10    2.92
 -12  -6  -1   52.24    3.19
   6  12   1   53.02    2.55
  -6 -12   1   50.20    2.61
 -12   6   1   50.74    2.74
  12   7   1   62.99    3.48
   7  12  -1   52.49    3.26
  -7 -12  -1   50.23    2.98
   7  12  -1   57.53    3.13
  -7 -12  -1   59.03    3.13
 -12  -7   1   61.13    3.28
 -12   7  -1   60.71    3.33
  -7  12   1   59.90    3.04
   7 -12   1   59.52    3.05
 -12  -7   1   65.07    3.53
 -12  -7   1   61.06    3.29
 -12   7  -1   61.71    3.27
  12  -7  -1   61.47    3.45
  -7  12  -1   61.24    3.34
  12   7  -1   55.76    3.10
   7  12   1   56.40    3.30
  12   7  -1   58.80    3.42
   7  12   1   67.32    3.21
  -7 -12   1   60.78    3.29
 -12  -7  -1   60.70    3.05
 -12  -7  -1   59.95    3.13
  -7 -12   1   60.99    3.26
 -12   7   1   59.45    3.06
  -7 -12   1   61.99    3.44
  12   8   1   31.07    1.95
 -12  -8   1   30.72    1.95
   8  12  -1   27.55    1.87
  -8 -12  -1   27.23    1.70
   8  12  -1   28.38    1.72
  -8 -12  -1   26.22    1.58
   8 -12   1   32.08    1.67
  -8  12   1   27.89    1.63
 -12  -8   1   30.20    1.78
  12  -8  -1   30.84    1.91
 -12  -8   1   30.95    1.78
 -12   8  -1   27.33    1.91
 -12   8  -1   31.01    1.76
  -8  12  -1   31.88    1.84
  12   8  -1   32.25    1.75
   8  12   1   32.45    1.87
  -8 -12   1   30.33    1.89
  -8 -12   1   30.84    1.79
  12   8  -1   29.34    1.97
 -12   8   1   28.71    1.66
   8 -12  -1   30.13    1.99
 -12  -8  -1   29.57    1.73
   9  12  -1   61.26    3.43
  -9  12   1   59.30    3.33
  12   9   1   63.30    3.42
   9 -12   1   57.67    3.44
   9  12  -1   59.76    3.40
  -9 -12  -1   68.98    3.24
  12  -9  -1   64.65    3.43
 -12  -9   1   62.27    3.27
  -9 -12  -1   51.91    3.22
   9 -12   1   63.42    3.15
 -12   9  -1   61.26    3.30
 -12  -9   1   62.72    3.42
 -12   9  -1   64.87    3.25
 -12  -9   1   63.96    3.28
 -12  -9  -1   64.89    3.27
   9 -12  -1   64.60    3.51
  -9 -12   1   56.87    3.31
 -12   9   1   62.52    3.36
  -9  12  -1   63.92    3.32
  -9 -12   1   54.27    3.31
  12   9  -1   57.15    3.50
 -12  -9  -1   64.93    3.16
  10 -12   1   79.84    4.15
 -10 -12  -1   84.95    4.20
 -10  12   1   79.05    4.13
  12  10   1   79.23    4.35
 -12 -10   1   83.65    4.26
 -12  10  -1   93.60    4.52
 -12  10  -1   79.70    4.22
  10  12  -1   81.59    4.19
  12 -10  -1   83.55    4.48
  10  12  -1   84.70    4.42
 -10 -12   1   82.34    4.26
 -12 -10  -1   83.05    4.20
 -12  10   1   77.87    4.13
  10 -12  -1   83.97    4.44
  10  12   1   80.86    4.28
 -12 -10  -1   79.97    4.05
  12  10  -1   80.60    4.40
 -11  12   1   33.70    1.90
 -11 -12  -1   32.94    1.89
 -12 -11   1   28.01    1.71
 -12 -11   1   34.04    1.75
  11  12  -1   34.66    1.90
  12 -11  -1   27.37    1.79
 -12  11  -1   31.56    1.75
  11  12  -1   32.23    2.01
 -12  11  -1   31.74    1.69
  12  11   1   33.63    1.93
  12 -11  -1   33.19    2.02
  11 -12  -1   31.74    1.85
 -12  11   1   40.10    2.04
 -11  12  -1   34.25    1.71
  12  11  -1   34.58    1.89
  12  11  -1   33.33    2.04
  11  12   1   31.68    1.76
  11 -12  -1   32.28    2.00
 -11 -12   1   32.48    1.74
 -12 -11  -1   35.07    1.91
 -11  12  -1   31.68    1.76
 -11 -12   1   27.83    1.67
 -12 -12  -1    0.72    0.17
 -12  12  -1    0.75    0.23
 -12  12   1    0.51    0.14
  12 -12  -1    0.69    0.19
  12  12  -1    0.76    0.20
  12  12  -1    0.95    0.17
 -12 -12   1    1.06    0.20
  12 -12  -1    0.68    0.18
  12  12   1    1.06    0.21
 -13   0   1   19.82    1.31
   0 -13   1   23.31    1.36
  13   0  -1   21.75    1.60
 -13   0   1   19.58    1.31
 -13   0  -1   20.55    1.36
   0  13  -1   20.73    1.38
 -13   0   1   21.95    1.55
   0 -13   1   20.28    1.37
  13   0   1   23.57    1.53
  13   0  -1   20.29    1.59
   0  13   1   22.06    1.28
 -13   0  -1   21.31    1.33
  13   0  -1   20.96    1.40
  13   1   1  119.00    6.02
  13  -1  -1  112.84    6.07
   1  13  -1  105.95    5.63
 -13  -1   1  113.95    5.79
  13  -1  -1  108.78    5.87
  13  -1  -1  112.15    6.17
   1 -13   1  102.00    5.58
 -13   1  -1  106.90    5.82
 -13  -1   1  110.46    6.02
 -13   1  -1  115.47    5.78
 -13  -1   1  110.61    5.76
   1 -13   1  109.85    5.57
  -1  13   1  106.10    5.47
  13   1  -1  106.64    5.90
 -13   1   1  106.57    5.55
 -13   1   1  113.37    5.57
 -13  -1  -1  107.46    5.61
 -13  -1  -1  112.59    5.57
  13   1  -1  107.48    5.64
   1  13   1  121.54    5.76
  -1 -13   1  110.56    5.85
  -1 -13   1  123.91    5.83
 -13   1   1  113.44    5.84
  13  -1   1  120.98    5.81
  -1 -13   1  116.62    5.80
  13   1  -1  106.39    5.89
  -1  13  -1  108.58    5.84
 -13  -2   1   72.72    4.04
 -13  -2   1   71.52    3.77
  13  -2  -1   67.99    3.87
  13  -2  -1   73.80    4.20
 -13  -2   1   71.50    3.79
   2 -13   1   62.25    3.59
 -13   2  -1   70.78    3.84
  13   2   1   75.33    4.02
  -2  13   1   67.10    3.52
   2  13  -1   68.34    3.68
 -13   2  -1   70.52    3.77
   2 -13   1   69.96    3.61
 -13   2   1   65.49    3.59
  13  -2   1   75.99    3.83
   2  13   1   73.20    3.70
  13   2  -1   70.12    3.96
  -2 -13   1   74.84    3.75
  -2 -13   1   68.34    3.87
  -2 -13   1   73.25    3.81
 -13   2   1   72.08    3.61
 -13   2   1   67.96    3.84
 -13  -2  -1   68.81    3.60
  13   2  -1   67.32    3.89
  -2  13  -1   72.38    3.86
  13   2  -1   66.55    3.66
 -13  -2  -1   66.49    3.65
   3 -13   1   66.28    3.40
  13  -3  -1   65.87    4.10
  -3  13   1   63.67    3.27
 -13  -3   1   66.98    3.79
 -13  -3   1   65.58    3.53
  13   3   1   70.52    3.79
   3  13  -1   60.29    3.39
  13  -3  -1   64.65    3.93
 -13   3  -1   64.05    3.52
  13  -3   1   64.38    3.89
   3  13   1   69.32    3.46
  -3 -13   1   67.78    3.51
  13   3  -1   61.44    4.08
 -13  -3  -1   65.85    3.42
 -13  -3  -1   60.60    3.40
 -13   3   1   67.25    3.61
   3  13   1   73.28    3.90
  -3 -13   1   68.26    3.76
  13   3  -1   64.88    3.73
 -13   3   1   52.43    3.34
  -3  13  -1   62.55    3.61
 -13   3   1   63.90    3.33
  -3 -13   1   66.08    3.56
 -13   4  -1   15.57    1.38
   4 -13   1   16.04    1.06
  -4  13   1   19.41    1.11
  13  -4  -1   18.47    1.27
 -13   4  -1   18.56    1.43
 -13  -4   1   18.60    1.47
   4  13  -1   16.54    1.26
  13  -4  -1   18.62    1.69
 -13  -4   1   18.00    1.18
  13   4   1   20.72    1.78
  -4  13  -1   16.69    1.44
  -4 -13   1   19.36    1.35
 -13  -4  -1   20.99    1.38
   4  13   1   19.26    1.12
 -13   4   1   15.43    1.18
  -4 -13   1   18.54    1.18
 -13   4   1   19.59    1.16
 -13   4   1   16.04    1.42
   4  13   1   16.31    1.20
  13   4  -1   18.14    1.18
 -13  -4  -1   18.23    1.31
  13   4  -1   17.50    1.54
  13   4  -1   18.50    1.33
 -13  -5   1   95.50    4.82
  13  -5  -1   91.40    4.92
 -13  -5   1   88.53    4.79
   5  13  -1   84.67    4.84
  -5 -13  -1   90.07    4.73
 -13   5  -1   92.91    4.79
 -13  -5   1   95.23    5.05
  -5  13   1   89.33    4.63
  13   5   1   94.27    5.02
 -13   5  -1   93.76    4.87
  13  -5  -1   92.23    5.24
   5 -13   1   91.66    4.67
   5  13  -1   88.78    4.74
  13   5  -1   97.02    4.74
  -5 -13   1   94.58    4.79
 -13  -5  -1   91.24    4.74
  -5  13  -1   90.87    4.86
  -5 -13   1   94.56    4.82
   5  13   1   99.00    4.73
  13  -5   1   97.72    4.85
 -13   5   1   92.10    4.68
  -5 -13   1   93.77    4.91
 -13   5   1   91.89    4.93
 -13  -5  -1   91.50    4.67
  13   5  -1   90.41    5.04
 -13   5   1   89.86    4.68
   5  13   1   91.59    4.92
 -13  -6   1   38.14    2.23
   6 -13   1   36.17    1.93
   6  13  -1   35.02    2.01
  -6  13   1   34.79    1.91
 -13  -6   1   36.64    2.02
   6  13  -1   29.54    2.52
  13   6   1   34.82    2.17
  13  -6  -1   34.48    2.37
  -6 -13  -1   34.03    1.98
 -13   6  -1   34.65    2.04
  13  -6  -1   32.71    2.43
 -13  -6   1   39.27    2.03
 -13   6  -1   35.60    1.99
  -6 -13   1   33.22    2.06
 -13   6   1   33.56    1.93
  13   6  -1   34.84    2.25
 -13  -6  -1   35.52    1.92
  -6  13  -1   34.44    2.05
   6  13   1   32.59    2.25
 -13   6   1   34.89    1.94
  -6 -13   1   35.74    2.02
 -13  -6  -1   34.25    1.99
  13   6  -1   35.17    1.98
   6  13   1   37.38    2.01
  -7  13   1   20.24    1.22
  13  -7  -1   21.48    1.44
 -13  -7   1   22.76    1.49
 -13   7  -1   22.40    1.40
   7  13  -1   19.06    1.38
   7  13   1   20.71    1.39
  -7 -13   1   23.65    1.78
 -13   7   1   22.59    1.36
  -7  13  -1   23.44    1.59
 -13   7   1   20.32    1.25
 -13  -7  -1   20.47    1.22
 -13  -8   1   44.07    2.48
 -13  -8   1   43.69    2.34
 -13  -8   1   43.74    2.34
 -13   8  -1   42.39    2.30
   8  13  -1   44.30    2.42
  13  -8  -1   43.36    2.70
   8  13  -1   40.85    2.51
 -13   8  -1   41.75    2.36
   8 -13   1   46.12    2.32
  13  -8  -1   43.10    2.43
  -8  13   1   44.10    2.34
  13   8   1   41.18    2.47
  -8 -13  -1   43.73    2.40
  13   8  -1   42.23    2.61
   8  13   1   39.61    2.36
 -13   8   1   43.19    2.35
  -8 -13   1   43.90    2.38
 -13   8   1   43.76    2.36
 -13  -8  -1   44.71    2.41
  -8  13  -1   43.23    2.38
  -8 -13   1   42.72    2.34
   8 -13  -1   43.80    2.55
   9  13  -1   51.61    2.63
   9 -13   1   50.61    2.50
  13   9   1   47.66    2.64
  13  -9  -1   43.93    2.58
  -9 -13  -1   50.83    2.62
  13  -9  -1   48.24    2.86
 -13   9  -1   47.26    2.54
   9  13  -1   47.88    2.73
  -9  13   1   48.74    2.56
   9 -13   1   42.75    2.60
 -13  -9   1   47.64    2.51
 -13  -9  -1   54.23    2.74
 -13   9   1   47.26    2.56
 -13  -9  -1   49.01    2.49
   9 -13  -1   46.66    2.77
 -13   9   1   44.62    2.73
  -9  13  -1   46.30    2.55
  -9 -13   1   49.43    2.52
   9  13   1   45.89    2.54
   9 -13  -1   47.80    2.77
  13   9  -1   46.97    2.80
  13  10   1   31.45    1.79
 -13  10  -1   30.09    1.72
 -13 -10   1   32.83    1.72
 -13  10  -1   32.47    1.68
  13 -10  -1   33.17    2.00
  13 -10  -1   27.25    1.74
 -13 -10   1   32.18    1.73
 -10 -13  -1   33.41    1.83
  10  13  -1   31.79    1.91
  10  13  -1   35.33    1.83
  10 -13  -1   27.17    1.80
 -13  10   1   32.59    1.78
 -13 -10  -1   34.83    1.84
 -10 -13   1   33.70    1.72
  13  10  -1   31.89    1.97
  13  10  -1   33.84    1.80
 -13  10   1   30.74    1.88
  10  13   1   28.11    1.79
 -10  13  -1   30.91    1.73
  10 -13  -1   34.18    1.93
 -11 -13  -1    8.54    0.59
  11  13  -1    8.45    0.57
 -13 -11   1    9.05    0.58
  13 -11  -1    8.57    0.74
 -13  11  -1    8.41    0.58
 -11  13  -1    8.25    0.62
  13  11  -1    8.59    0.56
  11 -13  -1    8.33    0.64
 -13 -11  -1    8.22    0.58
 -13  11   1    8.59    0.55
  13  11  -1    7.82    0.66
  11  13   1    8.70    0.60
 -11 -13   1    9.26    0.59
 -11  13  -1    9.74    0.60
  11 -13  -1    6.93    0.66
 -13  12  -1   20.51    1.30
  12  13  -1   25.16    1.19
 -12  13   1   23.02    1.17
 -12  13   1   22.03    1.18
 -13 -12   1   25.54    1.28
 -13  12   1   20.12    1.18
 -13 -12  -1   19.22    1.17
  13  12  -1   18.29    1.22
 -13  12   1   25.14    1.18
 -12  13  -1   22.71    1.35
 -12 -13   1   26.35    1.28
   0  14   1  108.02    5.39
  14   0  -1  104.27    5.76
  14   0   1  116.33    5.70
 -14   0  -1  110.98    5.45
 -14   0   1  104.15    5.45
  14   0  -1  102.05    5.68
   0  14  -1  103.63    5.52
   0 -14   1  110.52    5.47
 -14   0   1  105.71    5.45
 -14   0   1  108.01    5.70
 -14   0  -1  105.48    5.50
   0 -14   1  106.83    5.42
 -14   1  -1   45.57    2.53
 -14  -1   1   46.22    2.76
   1 -14   1   50.52    2.65
   1  14  -1   47.63    2.69
 -14   1  -1   46.44    2.59
  14  -1  -1   48.06    2.88
 -14  -1   1   47.63    2.55
 -14  -1   1   46.96    2.55
  -1  14   1   48.24    2.56
  14   1   1   49.87    2.77
  -1 -14   1   42.01    2.52
  14   1  -1   44.48    2.84
  -1  14  -1   45.31    2.61
 -14   1   1   48.92    2.63
  -1 -14   1   47.11    2.56
 -14   1   1   46.72    2.62
   1  14   1   48.20    2.49
  14  -1   1   51.49    2.83
 -14   1   1   47.72    2.85
  14   1  -1   47.02    2.88
 -14  -1  -1   49.05    2.62
 -14  -1  -1   49.54    2.69
 -14  -2   1   24.82    1.50
  -2  14   1   24.26    1.38
   2 -14   1   22.61    1.41
 -14  -2   1   24.52    1.50
  14  -2  -1   25.76    1.81
 -14  -2   1   24.47    1.69
 -14   2  -1   24.89    1.55
   2  14  -1   22.74    1.48
 -14   2  -1   25.80    1.50
  14   2   1   26.85    1.71
  -2 -14   1   25.86    1.52
 -14   2   1   23.58    1.62
  -2  14  -1   24.94    1.56
 -14  -2  -1   23.63    1.42
 -14  -2  -1   23.30    1.47
  14  -2   1   25.93    1.61
 -14   2   1   24.16    1.44
  14   2  -1   22.16    1.64
 -14   2   1   23.69    1.43
  -2 -14   1   21.84    1.47
  14   2  -1   23.53    1.62
   2  14   1   26.90    1.46
 -14   3  -1   27.76    1.68
   3 -14   1   31.83    1.69
 -14  -3   1   26.70    1.80
  -3  14   1   28.38    1.62
  14  -3  -1   27.94    1.95
  14   3   1   28.68    1.82
 -14  -3   1   27.61    1.63
 -14  -3   1   28.68    1.64
   3  14  -1   26.88    1.72
 -14   3  -1   28.11    1.62
   3  14   1   27.19    1.70
 -14   3   1   28.24    1.87
  -3 -14   1   27.73    1.64
 -14   3   1   28.88    1.67
   3  14   1   27.98    1.56
  -3  14  -1   26.05    1.67
  14   3  -1   28.86    1.93
 -14   3   1   27.40    1.66
  14  -3   1   31.05    1.84
 -14  -3  -1   29.16    1.66
 -14  -3  -1   27.22    1.70
 -14  -4   1   38.97    2.30
  14   4   1   38.78    2.29
  14  -4  -1   36.63    2.16
   4 -14   1   35.58    2.14
  -4  14   1   37.40    1.94
 -14  -4   1   32.18    2.12
 -14  -4   1   37.48    2.09
 -14   4  -1   36.82    2.25
  14  -4  -1   36.91    2.43
   4  14  -1   33.84    2.02
  -4  14  -1   39.78    2.26
  -4 -14   1   40.05    2.12
  14   4  -1   34.84    2.38
 -14   4   1   35.04    2.17
   4  14   1   35.98    2.14
 -14  -4  -1   37.28    2.07
  14   4  -1   32.02    2.08
 -14   4   1   34.97    1.97
 -14  -5   1   87.52    4.57
 -14   5  -1   92.33    4.44
   5 -14   1   93.99    4.76
  14  -5  -1   82.88    4.44
 -14   5  -1   83.29    4.52
 -14  -5  -1   96.62    4.71
 -14  -5  -1   91.99    4.78
 -14   5   1   87.93    4.71
   5  14   1   71.91    4.78
  14  -5   1   98.78    4.86
  -5  14  -1   90.20    4.47
 -14   5   1   86.93    4.71
 -14   6  -1   40.49    2.19
  14  -6  -1   40.60    2.56
  -6  14   1   37.39    2.09
   6  14  -1   39.03    2.18
 -14   6  -1   40.13    2.26
   6 -14   1   41.15    2.10
 -14  -6   1   41.61    2.38
 -14  -6   1   38.79    2.21
 -14  -6   1   41.33    2.22
  14   6   1   38.94    2.37
  -6  14  -1   40.09    2.26
 -14   6   1   35.81    2.11
  14  -6   1   40.71    2.20
 -14   6   1   38.25    2.11
   6  14   1   38.11    2.25
  -6 -14   1   40.96    2.23
  14   6  -1   37.61    2.37
 -14  -6  -1   39.15    2.17
   6 -14  -1   43.76    2.50
 -14   6   1   38.57    2.30
 -14  -6  -1   39.50    2.09
 -14   7  -1   57.01    2.98
 -14  -7   1   53.52    2.90
 -14  -7   1   57.47    3.21
   7  14  -1   53.03    2.83
  -7  14   1   48.86    2.75
 -14  -7   1   58.17    3.05
   7 -14   1   55.25    2.84
  14  -7  -1   57.07    3.26
  14   7   1   53.16    3.05
   7  14   1   53.05    2.93
  -7 -14   1   57.30    2.92
 -14   7   1   58.75    3.04
   7 -14  -1   58.38    3.15
 -14   7   1   49.92    2.77
 -14  -7  -1   53.62    2.83
 -14  -7  -1   55.22    2.74
  -7 -14   1   47.49    2.80
 -14   7   1   48.74    2.91
  14   7  -1   53.01    3.04
  -8  14   1   17.06    1.12
 -14   8  -1   13.78    0.92
  14  -8  -1   14.79    1.15
 -14   8  -1   14.25    0.88
  14   8   1   13.79    1.00
   8  14  -1   15.28    0.94
 -14  -8   1   14.46    0.92
   8 -14   1   14.07    0.82
 -14  -8   1   14.17    0.97
   8 -14  -1   13.61    1.12
   8  14   1   14.30    0.94
  -8  14  -1   13.93    0.93
  -8 -14   1   14.28    0.94
 -14  -8  -1   13.61    0.82
  14   8  -1   13.93    1.08
 -14   8   1   14.05    0.88
 -14  -8  -1   13.11    0.90
   8 -14  -1   14.68    1.06
 -14   8   1   12.26    0.98
  14   9   1   25.80    1.55
  14  -9  -1   26.95    1.71
 -14  -9   1   27.96    1.47
 -14   9  -1   26.25    1.41
 -14  -9   1   23.33    1.44
 -14   9  -1   26.45    1.48
   9  14  -1   26.04    1.46
   9 -14  -1   26.12    1.59
   9  14   1   25.16    1.47
 -14  -9  -1   26.07    1.46
  -9  14  -1   25.97    1.48
  14   9  -1   25.04    1.60
 -14   9   1   26.46    1.43
  -9 -14   1   28.14    1.47
 -14 -10   1    0.57    0.16
  10  14  -1    0.23    0.09
  14 -10  -1    0.55    0.19
 -14  10  -1    0.61    0.15
 -14 -10  -1    0.43    0.13
  10 -14  -1    0.51    0.17
 -10 -14   1    0.56    0.18
 -10  14  -1    0.41    0.13
 -14  10   1    0.31    0.15
 -10  14  -1    0.92    0.19
 -11  14   1   24.80    1.45
 -14 -11   1   32.30    1.59
  11  14  -1   27.75    1.48
 -14  11  -1   28.86    1.64
 -14 -11  -1   30.25    1.50
  14  11  -1   29.90    1.45
 -11  14  -1   30.15    1.62
 -14  11   1   27.35    1.46
  14  11  -1   29.34    1.58
 -15   0   1    6.64    0.56
  15   0  -1    5.34    0.69
  15   0   1    6.49    0.66
   0  15   1    6.27    0.53
   0  15  -1    7.15    0.63
   0 -15   1    7.22    0.58
  15   0  -1    7.47    0.73
 -15   0   1    6.20    0.68
 -15   0  -1    6.71    0.59
 -15   0  -1    7.04    0.56
  15  -1  -1   59.34    3.07
   1  15  -1   51.56    2.82
 -15  -1   1   53.76    2.84
 -15   1  -1   51.06    2.86
  -1  15   1   52.53    2.71
 -15   1  -1   49.30    2.79
  15  -1  -1   52.01    3.08
 -15  -1   1   56.80    3.03
 -15  -1   1   57.10    3.10
  15   1   1   52.37    3.00
   1 -15   1   54.08    2.75
  15   1  -1   49.00    2.93
 -15  -1  -1   50.23    2.72
   1  15   1   48.26    2.76
  -1 -15   1   54.21    2.83
 -15   1   1   51.62    2.75
  15   1  -1   51.68    2.95
  15  -1   1   54.83    2.93
  -1  15  -1   51.07    2.88
 -15   1   1   47.93    2.91
 -15  -1  -1   51.01    2.79
   2 -15   1    8.63    0.65
  -2  15   1    7.85    0.61
 -15  -2   1    8.37    0.65
  15  -2  -1    8.10    0.81
 -15   2  -1    8.33    0.67
 -15  -2   1    7.06    0.63
 -15   2  -1    8.30    0.63
  15   2   1    8.51    0.77
   2  15  -1    9.09    0.71
 -15  -2   1    8.16    0.77
  -2 -15   1    8.78    0.66
 -15   2   1    8.10    0.77
  15   2  -1    8.01    0.79
  15  -2   1    8.46    0.75
  15   2  -1    9.16    0.96
 -15  -2  -1    8.40    0.63
 -15   2   1    9.28    0.67
  -2  15  -1    8.34    0.69
 -15  -2  -1    8.30    0.68
   2  15   1    8.43    0.61
 -15   3  -1   53.09    2.76
   3 -15   1   57.20    2.84
  15   3   1   55.31    2.98
  -3  15   1   52.59    2.81
   3  15  -1   56.44    2.93
 -15  -3   1   53.23    2.96
  15  -3  -1   53.37    3.08
 -15   3  -1   52.99    2.82
 -15  -3   1   51.89    2.79
 -15  -3   1   53.16    2.78
 -15   3   1   53.25    2.85
  15  -3   1   58.33    3.00
   3  15   1   44.32    2.73
  15   3  -1   51.69    3.06
  -3  15  -1   52.99    2.84
 -15  -3  -1   54.03    2.89
 -15  -3  -1   51.83    2.81
  15  -3   1   48.72    2.96
 -15   3   1   52.69    2.84
  -3 -15   1   52.50    2.78
 -15   3   1   55.48    3.05
 -15   4  -1   53.42    2.82
  -4  15   1   50.83    2.83
  15  -4  -1   52.74    3.13
 -15   4  -1   63.24    3.10
 -15  -4   1   48.55    2.82
 -15  -4   1   55.24    2.85
 -15  -4   1   54.52    3.01
  15   4   1   52.71    3.01
   4  15  -1   57.12    2.95
   4 -15   1   59.97    2.88
  15   4  -1   54.89    3.11
  15  -4   1   48.73    3.03
 -15   4   1   56.47    3.07
 -15  -4  -1   56.27    2.93
  -4 -15   1   54.30    2.84
  -4  15  -1   54.52    2.90
 -15   4   1   53.92    2.88
  15  -4   1   52.13    3.03
   4  15   1   49.76    2.91
 -15   4   1   56.64    2.88
   5 -15   1   21.75    1.26
  15  -5  -1   19.11    1.47
 -15  -5   1   19.66    1.26
   5  15  -1   22.28    1.36
  15   5   1   18.77    1.28
 -15  -5   1   19.97    1.33
 -15   5  -1   18.83    1.17
 -15   5  -1   19.76    1.38
 -15  -5   1   17.58    1.24
 -15   5   1   20.17    1.29
 -15   5   1   21.68    1.43
 -15  -5  -1   20.32    1.24
   5 -15  -1   21.67    1.39
  15   5  -1   25.43    2.08
  -5 -15   1   16.90    1.18
   5  15   1   15.78    1.26
  15  -5   1   22.59    1.35
 -15   5   1   25.06    1.55
 -15   6  -1   55.09    2.79
  -6  15   1   61.06    3.13
 -15  -6   1   55.90    2.83
   6  15  -1   52.72    2.88
  15  -6  -1   56.28    3.12
   6 -15   1   53.46    2.76
  15   6   1   55.66    2.98
 -15   6  -1   52.40    2.84
 -15  -6   1   45.30    2.87
 -15   6   1   56.99    3.03
 -15  -6  -1   53.95    2.85
   6 -15  -1   55.72    3.09
   6  15   1   50.73    2.94
  15   6  -1   51.44    3.02
  -6  15  -1   56.26    2.87
 -15   6   1   52.28    2.81
 -15  -6  -1   52.88    2.76
  -6 -15   1   56.41    2.82
  15  -7  -1   11.07    0.91
 -15   7  -1   10.54    0.72
 -15  -7   1    9.81    0.73
 -15   7  -1   10.59    0.67
 -15  -7   1   11.21    0.72
   7  15  -1   11.09    0.74
   7 -15   1   10.78    0.68
  15   7   1   11.36    0.82
 -15   7   1   10.51    0.79
   7  15   1   10.08    0.73
 -15   7   1   10.54    0.69
  -7 -15   1   11.84    0.72
  -7  15  -1   11.04    0.74
 -15  -7  -1   10.17    0.69
   7 -15  -1    9.48    0.81
  15   7  -1   10.35    0.85
 -15  -7  -1   11.38    0.74
 -15  -8   1   64.04    3.27
   8  15  -1   62.34    3.19
  15   8   1   61.14    3.37
   8 -15  -1   64.82    3.43
   8  15   1   63.07    3.39
 -15   8   1   64.91    3.16
  -8 -15   1   63.50    3.27
  15   8  -1   59.95    3.32
 -15  -8  -1   61.72    3.18
  -8  15  -1   71.38    3.39
  15   9   1    5.71    0.45
 -15   9  -1    5.89    0.42
 -15   9  -1    5.78    0.38
   9  15  -1    4.38    0.41
  15  -9  -1    4.92    0.50
 -15  -9   1    5.28    0.43
 -15   9   1    5.62    0.45
 -15  -9  -1    6.68    0.44
  -9  15  -1    5.97    0.42
  15   9  -1    5.23    0.36
   9 -15  -1    4.53    0.45
 -15   9   1    5.37    0.38
 -16   0  -1   24.66    1.35
   0 -16   1   27.53    1.41
   0  16  -1   21.73    1.42
  16   0   1   23.48    1.51
  16   0  -1   23.43    1.63
 -16   0   1   26.36    1.41
  16   0  -1   20.67    1.47
 -16   0  -1   24.24    1.41
 -16  -1   1    1.14    0.33
 -16  -1   1    1.46    0.37
 -16  -1   1    1.77    0.26
  16   1   1    1.39    0.30
   1  16  -1    1.82    0.32
   1 -16   1    2.05    0.28
 -16   1  -1    2.24    0.28
  16  -1  -1    1.37    0.29
 -16   1  -1    1.69    0.28
  16   1  -1    1.54    0.28
 -16   1   1    3.49    0.51
 -16   1   1    2.53    0.30
 -16   1   1    1.63    0.36
  -1  16  -1    1.67    0.28
 -16  -1  -1    2.28    0.28
 -16  -1  -1    2.24    0.31
  16  -1   1    2.24    0.34
  16   1  -1    1.86    0.35
 -16  -2   1  108.39    5.22
   2 -16   1  107.14    5.19
   2  16  -1  104.22    5.28
 -16  -2   1  102.03    5.34
  16  -2  -1   90.66    5.37
  16   2   1  103.46    5.38
 -16   2  -1  106.09    5.19
 -16   2  -1  107.38    5.26
 -16   2   1  101.46    5.21
 -16   2   1  106.55    5.37
 -16  -2  -1  104.68    5.18
 -16  -2  -1  105.08    5.26
 -16   2   1  105.94    5.44
  -2 -16   1  105.38    5.20
  16   2  -1   96.89    5.34
  -2  16  -1  108.89    5.28
  16  -2   1  105.77    5.34
 -16  -3   1    9.57    0.76
 -16  -3   1    9.67    0.67
  16   3   1    9.90    0.80
 -16   3  -1   10.15    0.66
  16  -3  -1    9.20    0.81
   3  16  -1   10.62    0.73
   3 -16   1   10.70    0.65
 -16   3  -1    9.88    0.70
 -16   3   1    8.54    0.74
 -16   3   1   10.03    0.68
 -16   3   1    7.89    0.68
  -3 -16   1   10.24    0.69
  16   3  -1    9.46    0.78
  16  -3   1   10.35    0.75
  -3  16  -1   10.25    0.72
 -16  -3  -1   10.11    0.64
 -16  -3  -1    9.76    0.69
   4  16  -1    5.82    0.49
 -16   4  -1    5.27    0.46
   4 -16   1    4.70    0.39
 -16  -4   1    5.51    0.51
 -16  -4   1    5.47    0.44
  16  -4  -1    4.82    0.55
 -16   4  -1    5.14    0.42
  16   4   1    4.96    0.52
 -16  -4  -1    5.60    0.40
 -16   4   1    5.55    0.44
 -16  -4  -1    5.05    0.45
  16   4  -1    5.38    0.55
  -4  16  -1    5.05    0.45
  16  -4   1    5.65    0.58
   4 -16  -1    5.18    0.54
  -4 -16   1    5.73    0.45
 -16   5  -1   56.14    2.93
   5  16  -1   63.31    3.17
 -16  -5   1   55.78    2.96
  16   5   1   56.33    3.05
 -16   5  -1   54.83    2.87
 -16  -5   1   55.76    2.91
  16  -5  -1   54.64    3.11
  16  -5   1   60.89    3.28
   5 -16  -1   62.13    3.13
  -5  16  -1   57.33    2.95
 -16   5   1   58.00    3.21
  -5 -16   1   57.90    2.90
  16   5  -1   61.83    3.28
 -16  -5  -1   60.48    3.14
 -16   5   1   61.74    3.11
 -16  -6   1   10.66    0.69
  16   6   1   10.70    0.79
 -16   6  -1    9.91    0.70
 -16   6  -1   12.17    0.73
   6  16  -1   11.96    0.74
  16   6  -1   11.47    0.83
 -16   6   1   10.59    0.76
  -6  16  -1   12.60    0.80
 -16  -6  -1   11.40    0.72
  -6 -16   1   11.42    0.69
 -16   6   1   10.95    0.69
 -16  -7   1   17.77    1.02
 -16   7  -1   16.65    0.88
 -16   7   1   14.48    0.83
   7 -16  -1   16.14    1.02
  -7 -16   1   15.04    0.91
 -16   7   1   13.72    0.92
  -7  16  -1   14.80    0.92
 -16  -7  -1   15.52    0.86
 -16  -8   1    1.77    0.19
   8  16  -1    1.91    0.20
  16  -8  -1    1.72    0.24
  16   8   1    1.90    0.25
  -8  16  -1    2.21    0.23
 -16  -8  -1    2.37    0.22
 -16   8   1    1.84    0.18
  16   8  -1    1.82    0.24
   8 -16  -1    1.55    0.21
  -8 -16   1    2.10    0.21
   0  17  -1   10.01    0.67
 -17   0  -1    9.59    0.74
 -17   0   1   10.33    0.64
 -17   0   1    9.59    0.70
  17   0   1   10.05    0.73
  17   1   1   82.17    4.13
   1  17  -1   82.28    3.76
 -17  -1   1   79.86    4.01
   1 -17   1   62.34    3.67
 -17   1  -1   78.63    4.05
 -17  -1   1   69.41    4.05
  -1  17  -1   80.60    4.05
 -17   1   1   74.28    3.78
 -17  -1  -1   70.95    3.64
 -17   1   1   78.64    3.70
  17  -1   1   72.62    3.86
  -1 -17   1   90.26    4.07
   2 -17   1   19.02    1.01
 -17   2  -1   15.30    0.98
   2  17  -1   20.37    1.12
 -17  -2   1   14.43    0.98
 -17   2   1   18.79    1.07
  -2  17  -1   18.98    0.99
  17   2  -1   17.79    1.18
 -17  -2  -1   19.52    1.01
  17  -2   1   18.10    1.12
   2 -17  -1   15.44    1.03
   3  17  -1   37.23    1.80
 -17   3  -1   36.76    1.89
 -17   3  -1   35.26    1.81
 -17  -3   1   37.21    1.89
  17   3   1   37.13    1.99
  17   3  -1   32.44    1.81
 -17  -3  -1   35.19    1.79
 -17   3   1   27.64    1.81
   3 -17  -1   36.87    2.01
  -3 -17   1   30.74    1.86
 -17   4  -1   21.33    1.09
 -17  -4   1   18.74    1.12
 -17  -4   1   17.57    1.19
  17   4   1   23.15    1.33
  17   4  -1   22.53    1.26
   4 -17  -1   19.86    1.24
 -17   4   1   20.95    1.16
 -17   4   1   19.14    1.22
  -4  17  -1   22.35    1.17
  -4 -17   1   21.29    1.10
 -17  -4  -1   22.13    1.18
  17   5   1   24.42    1.46
   5  17  -1   25.61    1.32
 -17   5  -1   29.59    1.47
 -17  -5   1   26.66    1.38
 -17  -5  -1   23.12    1.29
 -17   5   1   23.38    1.30
 -17   5   1   25.27    1.28
  17   5  -1   23.53    1.36
  -5  17  -1   24.12    1.39
   0   0   2    4.97    0.37
   0   0   2    4.75    0.45
   1   0   2    9.90    0.73
   0   1   2   10.78    0.65
   1   0   2   11.20    0.73
  -1   0   2    9.80    0.72
   1   0   2   10.40    0.63
   0   1  -2   11.20    0.74
  -1   0  -2   10.19    0.73
  -1   0   2   10.78    0.60
   1   1   2  131.61    6.57
  -1   1   2  141.97    6.72
  -1  -1   2  132.19    6.65
  -1   1  -2  130.09    6.60
  -1   1   2  134.43    6.48
  -1  -1   2  134.15    6.48
   1  -1   2  125.94    6.48
  -2   0  -2    2.25    0.30
   2   0   2    2.14    0.18
  -2   0   2    2.15    0.28
   0  -2   2    2.14    0.18
   0   2   2    2.39    0.24
   0   2  -2    1.90    0.26
  -2  -1   2  122.93    6.42
   1  -2   2  122.03    6.20
   2   1   2  125.05    6.27
   1   2  -2  134.94    6.34
  -2   1  -2  135.28    6.52
  -2  -1  -2  138.29    6.42
  -2   1   2  124.19    6.38
   1   2   2  129.54    6.47
   2  -1   2  119.13    6.19
  -1   2  -2  136.32    6.51
  -1  -2   2  134.94    6.44
   1   2   2  123.48    6.25
   2  -2   2  830.73   40.68
   2   2   2  714.63   39.13
   2  -2   2  758.68   39.07
  -2  -2   2  800.11   38.51
  -2   2   2  785.44   40.02
  -2   2  -2  740.05   39.57
  -2  -2   2  757.63   38.12
   2  -2   2  758.05   39.73
   2   2   2  766.03   38.51
  -2   2   2  703.16   37.46
   2   2   2  799.84   37.94
  -2  -2   2  835.34   40.51
  -2  -2   2  771.02   38.57
   2  -2   2  696.84   38.41
  -2   2   2  748.58   38.83
  -2   2   2  766.88   38.71
  -2   2   2  793.81   39.31
  -2  -2   2  703.20   39.21
  -2   2   2  840.74   38.75
  -2   2   2  833.06   37.50
   2   2   2  721.52   38.99
   0  -3   2  185.15    9.39
   0   3  -2  199.92    9.57
  -3   0  -2  194.24    9.62
  -3   0   2  197.01    9.55
   3   1   2  212.19    9.21
   1   3  -2  180.36    8.59
  -3   1  -2  191.36    9.41
  -3  -1   2  184.89    9.28
  -3  -1  -2  183.76    8.68
   1   3   2  173.83    9.12
  -3   1   2  165.22    8.62
   3  -1   2  168.02    8.56
  -1   3  -2  197.60    9.40
  -1  -3   2  176.50    9.16
   2   3  -2   98.06    4.66
   2  -3   2   90.97    4.57
  -2   3   2   91.94    4.56
  -3   2  -2   96.32    4.91
  -3  -2   2   94.29    4.61
  -3   2   2   92.15    4.54
  -2  -3   2   93.18    4.64
   2   3   2   90.45    4.60
   3  -2   2   91.29    4.57
  -2   3  -2   99.31    4.91
  -3   3   2  383.73   18.52
  -3   3  -2  341.63   16.79
   0   4  -2   13.41    0.91
   0   4   2   12.24    0.69
   4   0   2   13.47    0.75
  -4   0  -2   14.55    0.95
  -4   0   2   13.05    0.86
  -4   1  -2   17.71    1.20
  -4  -1   2   18.35    1.05
   1  -4   2   17.25    0.97
   1   4  -2   16.96    1.06
  -1   4   2   16.98    0.88
   4   1   2   17.65    0.96
  -4   1   2   17.52    1.09
  -1   4  -2   18.94    1.18
  -1  -4   2   17.39    0.98
   1   4   2   17.16    0.92
   4  -1   2   17.06    0.95
  -4  -1  -2   18.64    1.15
   2  -4   2   26.37    1.42
  -4   2  -2   31.39    1.83
  -4  -2   2   29.72    1.53
   4   2   2   28.46    1.53
  -2   4   2   27.86    1.38
   4  -2   2   25.95    1.41
   2   4   2   30.33    1.52
  -2   4  -2   31.31    1.84
  -4   2   2   26.39    1.44
  -2  -4   2   28.77    1.56
   4   3   2   87.34    4.44
   3  -4   2   86.22    4.55
  -4   3  -2   96.14    4.84
  -4  -3   2   88.03    4.46
  -3   4   2   88.23    4.44
  -3   4   2   97.93    4.69
   3   4   2   88.02    4.43
  -3   4  -2   95.16    4.85
   4   3  -2   99.23    5.24
   4  -3   2   89.24    4.55
  -4   3   2   91.15    4.60
  -3  -4   2   90.00    4.48
  -4   4   2  137.26    6.42
  -4   4   2  114.01    6.21
  -4  -4   2  134.45    6.54
  -4   4  -2  129.55    6.64
   4   4   2  132.90    6.49
   4   4  -2  121.28    6.78
   4   4  -2  136.24    6.58
  -4   4  -2  131.22    6.87
   4   4  -2  128.39    6.72
   4  -4   2  131.80    6.31
   4  -4  -2  136.45    6.93
  -5   0   2   52.77    2.75
  -5   0  -2   52.90    2.89
   0  -5   2   49.73    2.66
   0   5   2   50.90    2.57
   0   5  -2   53.22    2.83
   5   0   2   52.59    2.63
  -5   0   2   53.39    2.58
  -5   1  -2   16.43    1.15
   1   5  -2   15.23    1.01
  -1   5   2   17.14    1.01
   5  -1  -2   19.11    1.42
  -5  -1   2   17.02    0.90
   1   5  -2   13.35    1.20
   1   5  -2   15.68    1.18
   1  -5   2   15.00    0.91
   5   1   2   16.08    0.92
   5  -1   2   16.07    0.89
  -5  -1  -2   15.50    1.09
   1   5   2   16.28    0.89
  -1   5  -2   16.23    1.15
   5   1  -2   17.80    1.31
  -1  -5   2   16.23    0.96
  -5   1   2   16.69    0.82
   5   1  -2   15.60    1.29
  -5   1   2   14.62    1.01
   2   5  -2   29.31    2.06
   2   5  -2   32.67    2.08
  -2   5   2   35.09    1.86
   2  -5   2   32.99    1.77
   2   5  -2   34.46    1.83
  -5   2  -2   32.44    2.28
   5  -2  -2   32.51    1.98
  -5   2  -2   30.40    1.90
  -5  -2   2   31.34    1.63
   5   2   2   31.08    1.63
   2   5   2   30.73    1.60
  -2   5  -2   30.64    1.93
  -2   5  -2   34.47    2.00
  -2  -5   2   30.27    1.67
  -5  -2  -2   34.09    1.96
  -5   2   2   34.50    1.86
   5   2  -2   31.52    1.99
   5   2  -2   31.87    2.14
  -5   2   2   34.20    1.66
   5  -2   2   36.42    1.76
  -5   3  -2  185.32    9.31
   3   5  -2  181.77    9.91
  -5  -3   2  186.02    9.19
   5  -3  -2  194.15    9.58
   5  -3  -2  192.84    9.96
   3   5  -2  190.93    9.88
  -3   5   2  193.48    9.39
  -3   5   2  204.17    9.63
   5   3   2  182.70    9.16
   3   5  -2  197.36    9.73
   3  -5   2  190.23    9.49
  -5  -3  -2  199.04    9.56
   5   3  -2  186.61    9.74
   5   3  -2  195.28    9.95
  -3  -5   2  190.54    9.22
  -3   5  -2  194.22    9.53
   5  -3   2  197.74    9.49
   5   3  -2  184.35   10.07
   3   5   2  187.12    9.15
  -5   3   2  213.69    9.65
   3  -5  -2  179.73    9.61
  -3   5  -2  193.66    9.33
  -5   4  -2   50.09    2.79
  -4  -5  -2   48.32    2.52
   5  -4  -2   48.31    3.00
   4  -5   2   45.66    2.71
  -4   5   2   50.66    2.65
   4   5  -2   49.05    2.59
   5  -4  -2   52.26    3.44
  -5  -4   2   51.59    2.69
   4   5  -2   45.91    2.92
   4  -5   2   46.08    2.56
   4  -5   2   47.93    2.49
   4   5  -2   49.48    2.87
   4   5  -2   50.27    2.72
  -5   4  -2   54.41    2.98
  -4   5   2   48.30    2.39
   5   4   2   50.76    2.64
   4   5   2   51.23    2.63
   5   4  -2   48.03    2.72
   5  -4   2   45.20    2.56
  -4   5  -2   52.33    2.80
  -4  -5   2   51.38    2.70
   5  -4   2   48.45    2.72
  -4   5  -2   60.21    3.26
  -5   4   2   49.07    2.39
   5  -4   2   48.50    2.48
   5   4  -2   46.82    2.87
  -5   5  -2  175.46    8.34
   5  -5   2  154.70    7.88
   5   5  -2  147.34    8.18
  -5  -5  -2  152.47    7.68
   5  -5  -2  160.63    8.40
  -5   5   2  168.12    7.88
   5   5   2  163.19    8.05
   5  -5  -2  148.90    9.16
  -5  -5   2  160.83    8.02
  -5   5  -2  167.44    8.14
  -5   5   2  156.12    7.54
   5  -5   2  147.36    7.71
   5   5  -2  154.32    8.06
   5   5  -2  162.00    7.90
   0   6  -2    1.50    0.28
   0   6   2    1.36    0.15
   0  -6   2    1.44    0.22
   0   6  -2    2.22    0.38
  -6   0  -2    1.29    0.25
  -6   0   2    1.75    0.18
   0   6  -2    1.49    0.30
   0   6  -2    1.34    0.32
   6   0   2    1.60    0.20
   6   0  -2    1.55    0.33
  -6   1  -2  319.06   14.70
   1   6  -2  284.98   14.04
  -1   6   2  310.08   14.12
  -6  -1   2  278.82   14.46
   1  -6   2  276.51   13.93
   6  -1  -2  332.81   15.71
   1   6  -2  282.38   14.12
   1   6  -2  290.03   14.07
  -1   6  -2  290.54   14.63
  -1   6  -2  275.92   14.80
  -6  -1  -2  282.48   14.01
  -6   1   2  283.50   13.85
   6  -2  -2  100.55    5.24
   2   6  -2   96.13    4.87
  -2  -6  -2   95.49    4.77
  -6   2  -2   98.80    5.27
   2   6  -2   86.82    4.80
   2   6  -2   88.55    5.12
  -6  -2   2   95.04    4.86
   6   2   2   94.05    4.85
   6  -2  -2   99.44    6.49
   2   6  -2   96.58    5.13
   2  -6   2   94.95    4.77
  -2   6   2  105.77    4.95
  -6   2   2   97.69    4.68
   6  -2   2   98.68    4.99
   6   2  -2   85.54    5.37
   2  -6  -2   97.40    5.38
   6   2  -2   94.84    5.23
   6  -2   2   99.68    4.75
  -2  -6   2   96.41    4.91
  -6   2   2  103.06    4.99
   6   2  -2   99.20    5.06
   2   6   2   98.91    4.83
  -2   6  -2  104.71    5.24
   6  -2   2   89.13    4.82
  -6   3  -2  155.64    7.15
  -6  -3   2  136.72    6.80
   3  -6   2  129.99    6.46
   6   3   2  135.46    6.98
   3   6  -2  134.48    6.68
   3  -6   2  127.65    6.55
   3   6  -2  137.08    6.86
   6  -3  -2  133.17    7.57
  -6   3  -2  134.08    6.91
  -3   6   2  129.29    6.35
   3   6  -2  122.07    6.85
   6   3   2  135.50    6.77
  -3   6   2  140.28    6.66
   6  -3  -2  134.96    7.15
   3  -6   2  139.63    6.81
   3  -6  -2  138.09    7.28
   6  -3   2  113.80    6.55
   6   3  -2  133.16    6.93
  -6   3   2  133.56    6.37
  -3  -6   2  137.37    6.83
   6   3  -2  129.57    6.72
   3   6   2  136.63    6.74
   6  -3   2  134.98    6.44
   6   3  -2  120.38    7.23
  -6  -3  -2  124.84    6.51
  -3   6  -2  135.76    6.93
  -6   3   2  139.57    6.67
  -3   6  -2  144.20    7.14
   6   4   2   74.26    4.15
   4   6  -2   81.73    4.19
   6  -4  -2   84.24    4.52
   4   6  -2   80.27    4.07
  -6   4  -2   90.58    4.47
  -6   4  -2   81.62    4.27
   4  -6   2   74.01    4.02
   4   6  -2   78.66    4.34
   6  -4  -2   77.50    4.98
   4   6  -2   75.21    4.40
  -4   6   2   78.23    3.86
  -4  -6  -2   78.05    3.99
   4  -6   2   80.71    4.21
  -4   6   2   82.03    4.19
   4  -6   2   74.67    4.00
  -6  -4   2   81.11    4.15
   6  -4   2   77.64    4.17
  -4   6  -2   89.61    4.49
   6  -4   2   81.59    3.96
  -4   6  -2   81.75    4.27
  -6   4   2   81.97    3.87
   6   4  -2   75.59    4.61
  -6  -4  -2   76.92    4.01
   6  -4   2   77.68    4.02
   4  -6  -2   80.37    4.96
   6   4  -2   76.94    4.19
   4  -6  -2   82.23    4.58
   6   4  -2   75.73    4.36
   5  -6   2  115.16    5.91
   5   6  -2  124.19    6.10
  -5   6   2  115.82    5.79
   6   5   2  117.88    5.91
   5  -6   2  114.69    5.83
   6   5   2  120.75    6.17
  -5  -6  -2  112.55    5.87
   5   6  -2  117.98    5.96
  -6   5  -2  114.70    6.08
   5  -6   2  119.34    6.08
   6  -5  -2  116.64    6.34
  -6  -5   2  122.20    6.11
   5   6  -2  118.60    6.40
  -6   5  -2  127.38    6.29
   5   6  -2  116.99    6.24
  -6  -5   2  122.60    5.99
   6   5  -2  118.10    6.51
   6  -5   2  115.44    5.91
   5  -6  -2  113.01    6.35
  -6  -5  -2  118.67    5.90
  -5   6  -2  132.52    6.32
   6   5  -2  119.70    6.10
   6   5  -2  117.69    6.27
   5   6   2  115.45    5.90
  -6   5   2  116.48    5.79
   6  -5   2  117.24    5.83
   6  -5   2  115.92    6.05
  -5  -6   2  115.07    5.99
  -5   6  -2  121.36    6.10
  -6   6  -2    1.04    0.40
  -6  -6   2    1.50    0.25
   6  -6  -2    1.41    0.70
   6  -6   2    1.62    0.34
  -6  -6  -2    1.72    0.28
  -6   6   2    1.89    0.21
   6   6   2    1.93    0.36
  -6   6  -2    0.37    0.55
   6   6  -2    2.36    0.35
   6  -6   2    1.50    0.24
   6   6  -2    1.87    0.39
   6   6  -2    2.13    0.34
   6  -6   2    1.94    0.30
  -6  -6   2    1.49    0.38
   6  -6  -2    2.37    0.43
  -6  -6   2    1.67    0.30
   6   6   2    1.52    0.20
  -6   6  -2    1.51    0.31
   0   7  -2  611.24   30.33
   0   7   2  635.98   30.33
   7  -1  -2   11.21    1.15
   1   7  -2   12.82    0.89
  -7   1  -2   12.48    0.86
   1   7  -2   12.51    0.92
   1   7  -2   11.22    0.97
   7   1   2   11.30    0.83
  -1   7   2   12.85    0.96
   1   7  -2   13.17    1.04
   7   1   2   12.30    0.92
   7  -1  -2   12.39    1.01
  -7  -1   2   12.39    0.74
   1   7  -2   11.11    1.02
  -1   7   2   12.34    0.71
   7  -1   2   12.03    0.92
   7   1  -2   13.30    1.02
   1   7   2   12.83    0.71
  -1  -7   2   13.81    1.06
  -7  -1  -2   13.10    0.87
   1  -7  -2   12.26    1.49
   7  -1   2   12.47    0.83
  -1   7  -2   12.49    1.01
  -1   7  -2   10.62    0.96
  -1   7  -2   12.58    0.88
  -1  -7   2   11.72    0.86
   7   1  -2   12.16    1.13
  -7   1   2   11.92    0.72
   7   1  -2   11.91    1.29
   7   2   2   19.70    1.09
  -2   7   2   16.81    0.95
   2  -7   2   18.12    1.06
   2  -7   2   18.61    1.28
   2   7  -2   16.67    1.33
   2   7  -2   18.47    1.20
  -2   7   2   17.92    1.24
   2   7  -2   18.11    1.32
   7   2   2   18.13    1.24
  -2  -7  -2   16.89    1.03
   7  -2  -2   18.76    1.38
   2   7  -2   17.79    1.14
  -7   2  -2   18.68    1.20
  -7  -2   2   18.76    1.09
   7  -2  -2   20.10    1.68
   2  -7   2   17.00    1.11
  -7   2   2   18.28    0.98
   7   2  -2   18.35    1.27
  -2  -7   2   21.00    1.28
   7  -2   2   16.25    1.06
   7   2  -2   17.26    1.40
   7  -2   2   16.93    1.19
  -2  -7   2   18.89    1.29
   7  -2   2   16.74    1.01
  -2  -7   2   17.35    1.45
   2  -7  -2   18.83    1.55
  -2   7  -2   20.24    1.39
  -2   7  -2   19.60    1.23
  -7  -2  -2   16.59    1.09
   3   7  -2    6.43    0.69
   7   3   2    5.66    0.56
   3  -7   2    5.88    0.53
   7   3   2    5.68    0.43
   3  -7   2    6.01    0.64
  -3  -7  -2    6.04    0.50
   3  -7   2    5.89    0.48
   3   7  -2    5.82    0.71
   3   7  -2    5.84    0.55
   3   7  -2    6.63    0.62
   7  -3  -2    5.90    0.65
  -3   7   2    5.96    0.63
  -7   3  -2    5.50    0.52
   7  -3  -2    5.63    0.85
  -3   7  -2    3.47    1.09
   7   3  -2    7.67    0.80
   3   7   2    5.63    0.40
  -3  -7   2    4.62    0.53
   3  -7  -2    5.75    0.74
  -7  -3  -2    6.68    0.55
  -7   3   2    6.24    0.43
   7  -3   2    5.58    0.51
  -3   7  -2    6.68    0.57
  -3  -7   2    6.17    0.49
   7   3  -2    4.82    0.86
  -3  -7   2    6.67    0.70
   7  -3   2    7.28    0.64
  -3   7  -2    6.03    0.63
   7  -3   2    6.08    0.47
   7   3  -2    5.87    0.63
   4  -7   2  253.55   13.16
   4  -7   2  277.84   13.37
  -7   4  -2  265.77   13.08
  -4  -7  -2  268.14   13.13
   4   7  -2  257.49   13.56
   4   7  -2  276.08   13.33
  -7  -4   2  264.72   12.97
   4  -7   2  270.16   13.10
   4   7  -2  279.71   13.23
   7  -4  -2  246.61   13.88
   7  -4  -2  271.58   13.35
   4  -7  -2  265.86   13.89
   4  -7  -2  266.71   13.46
   7  -4   2  277.97   13.32
   4   7   2  260.08   12.89
  -4   7  -2  265.29   13.09
   7  -4   2  272.21   13.17
  -4  -7   2  266.17   13.00
  -4  -7   2  259.00   13.05
   7   4  -2  265.78   13.56
   7  -4   2  282.89   13.09
  -4  -7   2  285.13   13.38
  -7  -4  -2  265.69   13.16
  -4   7  -2  286.54   13.32
  -4   7  -2  250.76   13.92
   7   4  -2  244.77   13.87
   5  -7   2   27.37    1.74
   5   7  -2   26.58    2.02
   5  -7   2   26.22    1.60
   7   5   2   28.11    1.50
  -7  -5   2   26.21    1.56
   7   5   2   28.60    1.73
  -7   5  -2   25.96    1.65
  -5  -7  -2   26.84    1.57
  -7  -5   2   28.45    1.89
   5   7  -2   28.22    1.73
  -5   7   2   28.42    1.46
  -7  -5   2   26.34    1.63
   5   7  -2   27.05    1.64
   7  -5  -2   28.58    1.88
  -7   5  -2   28.04    1.71
   5  -7   2   27.25    1.53
   5   7  -2   27.49    1.86
  -5   7  -2   30.02    1.85
  -7   5   2   26.44    1.46
   5  -7  -2   25.58    1.89
  -5  -7   2   26.97    1.62
  -5  -7   2   28.73    1.88
   5   7   2   27.92    1.49
  -7  -5  -2   26.90    1.59
   7   5  -2   28.48    1.76
  -5  -7   2   27.45    1.59
   7   5  -2   25.53    2.10
   7  -5   2   27.57    1.59
  -5   7  -2   27.34    1.68
   7   5  -2   27.48    1.90
   7  -5   2   27.28    1.52
   7  -5   2   26.97    1.71
  -6  -7  -2   20.30    1.26
   7  -6  -2   22.20    1.62
  -7  -6   2   21.52    1.37
  -7   6  -2   23.77    1.46
   6   7  -2   18.48    1.36
   6   7  -2   21.70    1.42
   6   7  -2   21.20    1.69
   6  -7   2   21.46    1.42
  -6   7   2   22.30    1.18
  -7  -6   2   23.26    1.62
   6  -7   2   20.42    1.28
   6   7  -2   19.61    1.50
  -7   6  -2   22.96    1.43
   7   6   2   22.18    1.45
   7  -6   2   20.00    1.27
   6  -7  -2   22.04    1.64
  -7   6   2   20.29    1.16
  -6   7  -2   23.71    1.58
   7   6  -2   20.22    1.74
   7   6  -2   20.02    1.55
  -6   7  -2   23.26    1.43
   7  -6   2   20.96    1.40
  -7  -6  -2   20.84    1.28
   7   6  -2   21.15    1.42
  -6  -7   2   20.46    1.35
  -6  -7   2   18.75    1.75
  -7   7  -2   11.50    0.90
   7   7  -2   12.47    0.99
  -7  -7   2   11.41    0.85
   7  -7   2   12.28    0.88
   7  -7  -2   12.09    1.08
   7  -7   2   12.76    0.83
   7   7  -2   12.64    1.25
   7   7  -2   13.06    0.94
   7   7   2   12.53    0.75
  -7   7   2   11.90    0.77
   7   7   2   11.21    0.98
   7   7  -2   12.93    1.11
  -7  -7   2   11.73    1.04
   7  -7   2   11.55    0.96
  -7   7  -2   11.41    0.93
  -7  -7   2   11.93    0.84
  -7  -7  -2   12.03    0.87
   8   0  -2    1.75    0.60
   8   0   2    2.09    0.24
   0   8   2    1.86    0.20
   0   8  -2    1.47    0.28
   8   0   2    1.80    0.32
   0  -8   2    1.62    0.29
   0  -8   2    1.80    0.26
  -8   0  -2    1.59    0.28
  -8   0   2    1.88    0.25
   0   8   2    1.78    0.42
   8   0   2    1.71    0.25
   0   8  -2    1.62    0.33
   8   0  -2    1.75    0.34
   0   8  -2    1.66    0.30
   8   0  -2    1.64    0.42
   0  -8   2    1.63    0.35
   8   1   2  136.11    6.74
  -1   8   2  132.08    6.77
   1  -8   2  145.86    7.19
   8  -1  -2  136.42    7.44
  -8  -1   2  136.89    6.75
   1   8  -2  140.88    7.06
   8   1   2  132.34    6.92
  -8   1  -2  132.38    6.87
   1  -8   2  144.01    6.89
   1   8  -2  126.92    7.20
   1  -8   2  128.84    6.93
  -1   8   2  142.17    7.19
   1   8  -2  146.18    7.01
   8  -1  -2  137.82    7.11
   1   8  -2  138.33    7.20
  -1  -8   2  138.83    7.11
  -8   1   2  149.21    6.88
   8  -1   2  139.68    7.05
  -1   8  -2  134.63    6.90
  -1  -8   2  129.89    6.85
   8   1  -2  139.12    7.16
  -1  -8   2  135.65    6.80
  -1   8  -2  140.23    6.96
   1   8   2  144.74    7.14
   8  -1   2  131.69    6.89
   8   1  -2  137.53    7.42
   8  -1   2  134.97    6.82
  -8  -1  -2  139.81    6.96
  -1   8  -2  142.42    7.13
   2   8  -2    2.60    0.37
   8   2   2    3.19    0.42
  -2  -8  -2    2.59    0.30
   2   8  -2    2.59    0.37
   8  -2  -2    3.10    0.47
  -8   2  -2    3.35    0.40
   2   8  -2    2.43    0.45
   2   8  -2    2.54    0.42
  -8  -2   2    3.26    0.33
  -2   8   2    2.27    0.23
   8  -2  -2    3.56    0.65
  -2   8   2    1.95    0.48
   2  -8   2    2.56    0.42
   8   2   2    4.27    0.35
   2  -8   2    3.00    0.33
   2  -8   2    2.62    0.34
   8  -2   2    2.49    0.32
  -2  -8   2    3.44    0.36
  -2   8  -2    4.38    0.46
  -8  -2  -2    2.81    0.34
   2  -8  -2    2.98    0.59
   8  -2   2    2.61    0.40
   8  -2   2    2.67    0.29
   8   2  -2    2.54    0.41
  -2  -8   2    3.52    0.39
   8   2  -2    2.28    0.47
  -8   2   2    2.59    0.26
  -8   3  -2   61.03    3.18
   3   8  -2   55.51    3.44
  -8  -3   2   58.30    3.07
   3   8  -2   61.16    3.28
  -8   3  -2   57.56    3.17
   3  -8   2   63.51    3.10
   8   3   2   60.86    3.03
   3  -8   2   56.85    3.15
   8  -3  -2   59.23    3.40
   3   8  -2   60.15    3.42
   3   8  -2   59.39    3.19
  -3   8   2   60.14    3.00
   3  -8   2   61.10    3.34
  -3  -8  -2   58.96    3.10
   8  -3  -2   59.63    3.83
  -3   8  -2   65.46    3.42
  -3  -8   2   58.14    3.39
  -3  -8   2   57.67    3.14
   8  -3   2   60.29    3.05
   8  -3   2   56.39    3.11
   8   3  -2   60.23    3.34
  -8  -3  -2   56.86    3.15
  -3  -8   2   56.78    3.10
  -3   8  -2   60.43    3.21
   8   3  -2   58.52    3.53
   3  -8  -2   54.61    3.55
   8  -3   2   59.85    3.26
  -8   3   2   61.01    3.03
   4   8  -2  171.98    8.60
   4  -8   2  165.55    8.37
  -8   4  -2  176.74    8.60
  -4   8   2  166.48    8.29
   8   4   2  175.64    8.44
  -8  -4   2  169.73    8.50
  -8  -4   2  169.23    8.85
   4   8  -2  169.15    8.75
   8  -4  -2  168.57    8.84
   8   4   2  175.24    8.74
  -8  -4   2  162.19    8.56
  -4  -8   2  168.42    8.54
  -4  -8   2  159.49    8.54
  -8   4   2  166.00    8.31
  -4   8  -2  184.03    8.84
  -4  -8   2  173.63    8.84
   8   4  -2  191.02    8.79
  -8  -4  -2  160.16    8.85
   8   4  -2  162.25    9.73
   4   8   2  163.89    8.40
   8  -4   2  174.45    8.35
   4  -8  -2  188.86    9.41
   5  -8   2   48.89    2.77
  -5  -8  -2   46.71    2.58
   5   8  -2   46.96    2.87
   5   8  -2   49.47    2.68
   8  -5  -2   44.12    3.35
   5  -8   2   46.96    2.62
  -8  -5   2   45.85    2.61
   5   8  -2   49.53    2.76
   8   5   2   52.08    2.57
  -8   5  -2   49.99    2.67
  -8  -5   2   45.70    3.32
   8  -5  -2   48.87    2.89
   8   5   2   46.18    3.07
   5   8  -2   53.66    3.07
  -8   5  -2   46.63    2.64
   5  -8  -2   46.85    3.46
   8   5  -2   49.33    2.79
  -8  -5  -2   46.23    2.61
   8   5  -2   43.89    3.22
   8   5  -2   47.52    2.95
   5  -8  -2   49.34    2.99
  -5  -8   2   49.40    2.91
  -5   8  -2   48.45    2.67
   8  -5   2   47.59    2.60
  -5   8  -2   49.31    2.84
   8  -5   2   47.57    2.72
   5   8   2   45.07    2.56
   6  -8   2   79.18    4.07
  -8  -6   2   80.68    4.18
   6   8  -2   80.59    4.44
  -8   6  -2   83.66    4.25
  -8  -6   2   81.57    4.50
   6  -8   2   77.02    4.15
   8   6   2   80.99    4.33
   6  -8   2   81.83    4.31
  -6  -8  -2   76.67    4.12
   6   8  -2   80.00    4.30
  -8   6  -2   81.94    4.27
   8   6   2   86.64    4.09
  -6   8   2   78.17    4.02
   8  -6  -2   86.91    4.56
  -8  -6   2   77.57    4.21
   8  -6  -2   70.77    5.02
   6   8  -2   82.03    4.22
   6   8  -2   77.30    4.58
   8   6  -2   83.05    4.84
  -8   6   2   80.35    4.04
  -6  -8   2   80.87    4.49
   8  -6   2   78.73    4.06
  -6   8  -2   77.98    4.26
   8  -6   2   78.20    4.14
  -6  -8   2   78.55    4.21
  -8  -6  -2   79.91    4.16
   8  -6   2   80.05    4.27
   8   6  -2   79.20    4.48
   8   6  -2   85.30    4.35
  -6  -8   2   79.49    4.19
   6  -8  -2   84.86    4.60
   7  -8   2    1.53    0.28
  -8  -7   2    2.12    0.33
   7   8  -2    1.99    0.49
   7  -8   2    1.69    0.31
  -8   7  -2    2.09    0.45
   7   8  -2    1.77    0.36
   7   8  -2    2.03    0.33
   7   8  -2    1.61    0.32
   8  -7  -2    1.47    0.51
   8   7   2    1.43    0.31
  -7  -8  -2    1.61    0.29
  -8  -7   2    1.78    0.38
  -8   7  -2    1.72    0.34
  -8  -7   2    1.29    0.28
  -7   8   2    2.43    0.27
  -7   8  -2    1.67    0.44
  -7  -8   2    1.59    0.38
  -8   7   2    1.79    0.25
   8   7  -2    2.10    0.33
  -8  -7  -2    2.06    0.32
  -7  -8   2    1.58    0.29
  -7   8  -2    1.77    0.34
   8  -7   2    1.99    0.32
   8   7  -2    2.14    0.36
  -7  -8   2    1.97    0.32
   8   7  -2    2.23    0.42
   8  -7   2    1.50    0.28
   7  -8  -2    1.90    0.42
   8  -7   2    1.73    0.36
   8   7  -2    2.01    0.51
   7  -8  -2    1.18    0.53
   8   8  -2  201.09   11.16
   8  -8   2  221.23   11.03
  -8  -8   2  234.82   11.13
   8  -8  -2  228.79   12.05
  -8   8  -2  248.47   11.12
  -8   8   2  232.53   11.01
   8  -8   2  217.49   10.93
   8  -8   2  250.90   10.92
   8  -8  -2  222.87   11.40
  -8  -8   2  210.88   11.04
   8   8  -2  221.48   10.98
  -8  -8   2  228.09   11.36
  -8  -8  -2  220.77   10.94
  -8   8  -2  225.20   11.12
   8   8   2  190.67   11.08
   8   8  -2  215.09   11.07
   8   8  -2  211.21   11.44
  -9   0  -2   18.38    1.29
   0  -9   2   20.68    1.20
   9   0   2   17.47    1.46
   0   9   2   20.09    1.44
  -9   0   2   20.13    1.12
   9   0  -2   17.43    1.34
   0   9  -2   16.90    1.24
   0   9   2   18.54    1.06
   9   0  -2   17.52    1.54
   9   0   2   18.55    1.09
   0  -9   2   19.33    1.27
   0   9  -2   19.43    1.39
   1  -9   2   53.27    2.98
  -9  -1   2   51.93    2.74
   1   9  -2   57.09    3.21
   9   1   2   53.78    2.90
  -9   1  -2   51.93    2.85
  -9   1  -2   53.66    2.84
   1   9  -2   54.93    3.06
   9  -1  -2   52.59    3.05
   9   1   2   53.06    2.72
  -1   9   2   54.37    2.80
   9  -1  -2   53.37    3.36
   1   9  -2   56.41    3.07
  -1  -9   2   45.61    2.88
   9   1  -2   52.68    3.37
  -9  -1  -2   55.22    2.99
   1   9   2   56.16    3.17
   9  -1   2   55.54    3.05
   9   1  -2   55.41    3.17
  -1  -9   2   50.79    3.70
   1   9   2   49.27    2.71
  -9   1   2   54.34    2.85
  -1  -9   2   51.23    2.83
   9  -1   2   56.18    2.85
  -1   9  -2   55.65    3.08
  -1   9  -2   52.30    2.88
   2   9  -2    1.16    0.27
   2  -9   2    1.81    0.28
  -9   2  -2    1.30    0.40
   9  -2  -2    1.05    0.39
  -9  -2   2    0.44    0.16
   9  -2  -2    1.02    0.30
   2  -9   2    1.05    0.31
   2   9  -2    1.34    0.34
   2   9  -2    1.31    0.28
   9   2   2    0.48    0.23
  -9   2  -2    0.64    0.22
  -9  -2   2    0.80    0.32
   2   9  -2    1.56    0.33
  -2   9   2    0.66    0.21
   2  -9  -2    0.36    0.37
  -2   9  -2    0.41    0.18
  -2  -9   2    1.18    0.39
  -2   9  -2    0.69    0.24
   9   2  -2    1.01    0.29
  -9  -2  -2    1.69    0.29
   9   2  -2    1.31    0.38
  -9   2   2    1.42    0.20
   9  -2   2    1.05    0.30
   3   9  -2   25.42    1.88
   9   3   2   24.81    1.43
  -9   3  -2   23.96    1.51
   3  -9   2   27.29    1.78
   9  -3  -2   23.72    1.68
   3   9  -2   28.39    1.86
   9  -3  -2   26.90    2.09
  -3  -9  -2   27.74    1.58
   3   9  -2   28.41    1.75
   3  -9   2   24.75    1.67
  -9   3  -2   25.00    1.52
   3  -9   2   27.51    1.64
   3   9  -2   29.64    1.70
  -9  -3   2   23.29    1.48
   9   3   2   25.15    1.62
   9   3  -2   28.79    1.81
  -9  -3  -2   28.15    1.65
  -3  -9   2   23.16    1.48
  -3  -9   2   23.52    1.52
  -3  -9   2   25.22    1.71
   9  -3   2   26.99    1.60
   3   9   2   23.82    1.36
   9  -3   2   28.30    1.72
  -3   9  -2   24.00    1.53
  -3   9  -2   26.24    1.70
   9   3  -2   26.49    1.95
   3  -9  -2   23.36    1.87
   4   9  -2    2.62    0.45
  -9   4  -2    2.94    0.40
   9   4   2    2.90    0.43
   4   9  -2    2.40    0.48
   4  -9   2    2.93    0.37
   4   9  -2    2.79    0.40
  -4   9   2    2.67    0.28
   9  -4  -2    3.07    0.47
  -9  -4   2    2.70    0.34
  -4  -9  -2    2.87    0.34
   9   4   2    2.87    0.30
  -9  -4   2    2.69    0.41
  -9  -4   2    2.83    0.49
   9  -4  -2    3.37    0.69
   4   9  -2    2.71    0.40
   4  -9   2    2.79    0.44
   4  -9   2    2.85    0.35
  -4   9  -2    3.08    0.42
  -4  -9   2    3.22    0.50
  -4  -9   2    2.58    0.35
   9  -4   2    2.45    0.41
  -4  -9   2    3.57    0.42
   4  -9  -2    2.65    0.53
  -9   4   2    2.77    0.30
   9   4  -2    2.97    0.69
  -9  -4  -2    2.82    0.37
   9  -4   2    2.85    0.35
   4   9   2    3.18    0.31
   9   4  -2    3.02    0.45
   9   4  -2    3.83    0.57
  -4   9  -2    3.19    0.47
   9  -4   2    2.51    0.32
   9  -5  -2  282.29   14.24
   5   9  -2  276.11   13.83
   5   9  -2  280.98   13.70
   5   9  -2  298.04   13.64
  -9  -5   2  274.93   13.89
   5   9  -2  261.57   13.93
  -9  -5   2  293.01   14.25
   5  -9   2  272.69   13.47
  -9  -5   2  261.32   13.91
  -5   9   2  279.64   13.41
   9  -5  -2  283.90   14.86
   9   5   2  286.60   13.79
  -9   5  -2  285.37   13.98
   5  -9   2  280.84   13.72
   5  -9   2  271.43   13.55
  -5  -9  -2  280.41   13.52
  -9   5  -2  303.63   13.97
  -5  -9   2  277.56   13.94
  -5   9  -2  283.77   14.19
  -9  -5  -2  271.47   13.55
   5  -9  -2  295.86   14.75
   9   5  -2  266.28   13.91
   5  -9  -2  277.98   14.36
   9  -5   2  283.86   13.66
   5   9   2  281.26   13.79
   9   5  -2  282.63   13.74
  -5  -9   2  288.59   13.92
   9   5  -2  249.49   14.26
  -5  -9   2  280.13   14.22
  -9   5   2  276.63   13.44
   9  -5   2  280.86   13.44
  -9   6  -2   16.77    1.16
   6   9  -2   15.51    1.24
  -9  -6   2   16.60    1.12
  -9  -6   2   16.59    1.11
   6  -9   2   16.67    1.20
   9   6   2   17.75    1.24
  -6   9   2   16.47    0.98
  -6  -9  -2   15.44    1.05
   9  -6  -2   16.41    1.32
   6   9  -2   16.48    1.13
   6  -9   2   16.05    1.09
   6   9  -2   16.71    1.40
   9  -6  -2   17.20    1.73
   6  -9   2   18.43    1.04
   9   6   2   17.72    1.02
   6   9  -2   16.02    1.18
  -9  -6   2   16.46    1.32
  -9   6  -2   16.61    1.16
   6   9   2   17.75    1.02
   9   6  -2   17.19    1.21
   9  -6   2   16.64    1.16
  -6   9  -2   16.86    1.17
  -6  -9   2   15.90    1.12
  -9  -6  -2   16.14    1.09
   9   6  -2   14.92    1.29
   6  -9  -2   15.88    1.64
   9  -6   2   15.58    0.99
  -9   6   2   15.28    0.99
   6  -9  -2   17.32    1.41
  -6  -9   2   17.57    1.34
  -6  -9   2   17.22    1.12
   9  -6   2   15.15    1.05
   9   6  -2   16.41    1.56
   9   7   2   13.03    1.03
   7  -9   2   14.95    1.03
   7   9  -2   14.51    1.32
  -9   7  -2   14.66    1.01
   7   9  -2   16.66    1.09
   7   9  -2   15.84    1.14
   9  -7  -2   14.40    1.20
  -7  -9  -2   14.76    1.02
   7  -9   2   15.15    0.97
   7  -9   2   15.28    1.11
  -9  -7   2   13.09    0.97
  -9  -7   2   13.85    1.17
   9  -7  -2   15.34    1.58
  -9   7  -2   13.94    1.02
   7   9  -2   15.53    1.21
  -7   9   2   15.12    0.95
  -9  -7   2   14.00    0.97
  -7  -9   2   14.12    0.99
  -9  -7  -2   14.60    1.03
  -7  -9   2   14.07    0.97
  -7   9  -2   14.60    1.05
   9  -7   2   16.16    0.96
  -7   9  -2   13.16    1.03
   9  -7   2   15.41    1.10
   9   7  -2   15.16    1.23
   9   7  -2   14.78    1.42
  -9   7   2   14.58    0.95
   9   7  -2   15.82    1.15
   7  -9  -2   12.53    1.45
   9  -7   2   13.99    1.00
   7  -9  -2   14.70    1.24
   7   9   2   14.30    0.88
  -7  -9   2   14.92    1.20
  -9   8  -2    1.74    0.41
   8   9  -2    1.94    0.36
  -9   8  -2    1.55    0.43
  -9  -8   2    1.86    0.32
  -9  -8   2    1.67    0.30
   9  -8  -2    1.51    0.35
   8  -9   2    1.85    0.34
   8   9  -2    1.26    0.45
   8  -9   2    2.57    0.32
   8   9  -2    1.74    0.33
   9  -8  -2    1.82    0.50
  -8  -9  -2    1.52    0.31
  -8   9   2    2.12    0.28
   8  -9   2    1.64    0.33
   8   9  -2    2.51    0.36
  -9  -8   2    1.36    0.35
   9   8   2    1.52    0.32
  -8  -9   2    1.57    0.37
  -8  -9   2    1.44    0.31
   9  -8   2    2.17    0.36
   9   8  -2    2.12    0.35
  -8  -9   2    1.63    0.31
   9   8  -2    2.22    0.33
   9   8  -2    2.05    0.72
  -8   9  -2    1.42    0.41
  -9   8   2    1.93    0.27
   9  -8   2    1.72    0.32
   8  -9  -2    1.40    0.41
   9   8  -2    2.01    0.38
   8   9   2    2.18    0.26
   9  -8   2    1.77    0.30
  -9  -8  -2    1.80    0.35
   9  -9   2  277.37   14.52
   9  -9   2  294.40   14.50
  -9  -9  -2  293.24   14.51
   9   9  -2  328.82   14.56
  -9   9   2  293.46   14.44
  -9  -9   2  298.48   15.31
   9  -9   2  298.49   14.50
  -9   9  -2  361.15   15.54
   9  -9  -2  338.72   16.13
   9   9  -2  288.96   14.96
  -9  -9   2  293.08   15.31
  -9   9  -2  292.42   15.36
   9  -9  -2  297.77   15.61
  -9  -9   2  310.26   15.59
   9   9   2  315.01   15.21
   0 -10   2   20.17    1.46
  10   0  -2   20.08    1.45
   0  10   2   20.45    1.15
   0  10  -2   21.21    1.48
   0 -10   2   18.70    1.27
 -10   0  -2   19.73    1.30
 -10   0   2   19.83    1.48
  10   0   2   21.40    1.18
  10   0  -2   18.75    1.69
  10   0   2   20.37    1.33
  10   0  -2   19.80    1.65
 -10   0   2   19.74    1.21
   0  10  -2   20.50    1.34
   0 -10   2   20.57    1.24
 -10   0  -2   21.40    1.31
 -10  -1   2  197.04   10.06
  -1  10   2  197.31    9.95
 -10  -1   2  191.75    9.71
  10  -1  -2  198.63   10.03
   1 -10   2  213.46   10.07
 -10   1  -2  195.08    9.82
   1 -10   2  193.98   10.10
 -10   1  -2  205.03    9.78
   1  10  -2  212.49   10.38
  10  -1  -2  196.28   10.38
  10   1   2  195.43    9.65
   1  10  -2  205.16   10.17
 -10  -1   2  186.20    9.89
   1  10  -2  213.71   10.25
   1 -10   2  211.58   10.35
  -1 -10   2  189.89    9.79
  10   1  -2  214.91   10.36
  -1 -10   2  203.55   10.06
  -1  10  -2  209.71   10.07
  10  -1   2  208.47    9.99
  -1  10  -2  199.62    9.86
 -10   1   2  199.32   10.02
  10   1  -2  202.52   10.61
 -10  -1  -2  203.54   10.14
  -1 -10   2  200.22    9.75
   1  10   2  192.20    9.63
  10  -1   2  202.75   10.17
  10   1  -2  175.96   10.71
   2  10  -2   27.42    1.79
   2 -10   2   29.00    1.87
   2 -10   2   30.89    1.67
  10   2   2   27.29    1.48
   2 -10   2   27.80    1.70
 -10  -2   2   25.04    1.58
 -10   2  -2   26.02    1.62
   2  10  -2   29.16    1.91
  -2  10   2   30.50    1.58
 -10   2  -2   27.10    1.62
 -10  -2   2   26.57    1.82
  10   2   2   27.43    1.75
   2  10  -2   29.44    1.77
  10  -2  -2   25.90    1.78
  10  -2  -2   26.24    2.08
 -10  -2   2   26.88    1.54
  10  -2   2   28.97    1.67
  10   2  -2   28.92    1.87
  -2 -10   2   27.05    1.81
 -10   2   2   28.79    1.62
  -2 -10   2   26.92    1.57
  10  -2   2   28.96    1.60
  -2  10  -2   28.85    1.82
  10   2  -2   27.50    2.04
  -2  10  -2   26.42    1.64
  -2 -10   2   24.62    1.58
   2 -10  -2   25.83    2.06
  10  -2   2   28.85    1.76
 -10  -2  -2   28.29    1.72
   2  10   2   26.59    1.47
 -10  -3   2   33.21    1.94
  -3  10   2   34.61    1.83
   3 -10   2   32.76    1.96
 -10  -3   2   33.76    1.90
  -3 -10  -2   33.91    1.91
   3  10  -2   36.35    2.09
   3  10  -2   31.91    2.20
  10  -3  -2   33.67    2.50
   3  10  -2   34.76    2.02
   3 -10   2   33.23    1.90
   3 -10   2   33.40    2.11
 -10   3  -2   34.65    1.95
  10  -3  -2   34.39    2.18
   3  10  -2   36.58    2.20
 -10   3  -2   32.98    1.97
  10   3   2   33.19    2.07
  10   3   2   34.95    1.83
 -10  -3   2   34.60    2.19
  -3 -10   2   33.76    2.17
  -3 -10   2   32.03    1.94
  10   3  -2   34.94    2.13
   3 -10  -2   32.64    2.38
   3  10   2   33.77    1.82
 -10   3   2   35.14    1.88
  -3  10  -2   35.21    2.17
  -3 -10   2   33.86    1.92
  10   3  -2   33.19    2.30
  -3  10  -2   32.24    1.99
  10  -3   2   34.15    1.86
 -10  -3  -2   33.94    1.98
  10  -3   2   34.45    2.03
  10  -3   2   32.63    1.92
  10   4   2  105.40    5.01
 -10   4  -2   95.06    5.16
 -10   4  -2  106.35    5.15
 -10  -4   2   97.48    5.10
  10  -4  -2   98.87    5.40
   4  10  -2  102.37    5.07
   4  10  -2   93.04    4.95
   4 -10   2   97.35    4.92
 -10  -4   2  102.26    5.42
  10   4   2   99.28    5.29
  10  -4  -2   99.79    5.85
   4 -10   2   96.41    5.06
  -4 -10  -2   98.81    4.87
   4  10  -2   90.56    5.21
 -10  -4   2   94.97    5.12
  -4  10   2   96.35    4.77
   4 -10   2   95.18    4.83
   4  10  -2  101.42    5.17
  10  -4   2   96.03    4.97
  10   4  -2   84.64    5.55
   4 -10  -2  102.78    5.63
  -4 -10   2  104.59    5.43
 -10  -4  -2   93.30    4.91
  10   4  -2   99.29    5.09
  -4  10  -2   95.66    5.18
  -4 -10   2   94.42    5.13
  -4 -10   2   96.76    5.11
  10  -4   2   90.21    4.85
 -10   4   2   95.25    4.81
  -4  10  -2  106.33    5.41
   4  10   2  101.04    5.01
  10   4  -2   93.54    5.27
  10  -4   2   94.43    4.79
   5 -10   2  108.93    5.65
 -10  -5   2  100.34    5.85
   5  10  -2  108.47    5.77
 -10  -5   2  105.27    5.55
 -10   5  -2  117.04    5.58
  10  -5  -2  111.06    6.34
 -10   5  -2  105.57    5.60
  10  -5  -2  108.71    5.83
   5  10  -2  114.38    5.71
   5  10  -2  107.27    5.99
   5  10  -2  113.25    5.88
   5 -10   2  114.56    5.80
 -10  -5   2  105.11    5.82
  10   5   2  110.97    5.71
  -5 -10  -2  112.99    5.62
  10   5  -2  110.99    5.80
  10   5  -2  111.76    6.00
  10  -5   2  110.40    5.70
 -10  -5  -2  112.13    5.67
   5 -10  -2  114.73    6.02
  -5 -10   2  106.01    5.56
  10   5  -2  104.98    6.30
  -5  10  -2  106.54    5.61
  -5 -10   2  114.62    5.86
  10  -5   2  108.62    5.60
 -10   6  -2   29.06    1.80
   6 -10   2   34.04    2.02
   6  10  -2   33.99    2.12
  -6 -10  -2   33.64    1.90
  10  -6  -2   31.07    2.40
  10  -6  -2   29.08    1.99
  -6  10   2   33.12    1.81
   6 -10   2   32.31    1.83
   6 -10   2   33.29    1.93
   6  10  -2   34.40    2.05
  10   6   2   30.19    1.90
   6  10  -2   32.31    2.22
 -10  -6   2   28.87    1.75
  10   6   2   30.62    1.65
 -10  -6   2   31.17    2.02
   6  10  -2   32.33    1.95
  10   6  -2   33.18    2.44
 -10   6   2   34.42    1.85
  10  -6   2   30.29    1.86
  10  -6   2   32.50    1.95
 -10  -6  -2   32.34    1.92
   6  10   2   30.82    1.66
  10   6  -2   33.60    2.18
   6 -10  -2   34.59    2.17
  10   6  -2   34.67    2.05
  10  -6   2   33.85    1.82
  -6 -10   2   28.89    1.77
  -6 -10   2   29.79    1.76
  -6 -10   2   29.65    1.99
  -6  10  -2   28.22    1.80
 -10   7  -2    9.98    0.79
 -10  -7   2   10.35    0.94
   7  10  -2    9.71    0.77
  10  -7  -2    9.46    0.91
 -10   7  -2    8.42    0.73
   7 -10   2    9.14    0.73
   7 -10   2    9.95    0.80
  10  -7  -2   10.23    1.19
   7  10  -2    9.43    0.84
   7  10  -2    9.11    0.96
   7  10  -2    9.54    0.81
 -10  -7   2    9.75    0.75
  -7  10   2    9.35    0.66
   7 -10   2    9.76    0.68
 -10  -7   2    9.65    0.74
  -7 -10  -2    9.47    0.72
  10   7   2    9.34    0.81
  -7  10  -2    8.49    0.97
 -10   7   2    8.98    0.67
  10  -7   2    9.46    0.71
  -7  10  -2    9.84    0.80
  10   7  -2   10.29    0.84
   7 -10  -2    9.72    1.09
  -7 -10   2    9.38    0.74
  10   7  -2    9.20    1.06
  10  -7   2    9.31    0.75
  10   7  -2    9.16    0.87
   7 -10  -2   10.21    0.98
 -10  -7  -2    9.72    0.74
  -7 -10   2    9.91    0.92
  -7 -10   2    9.43    0.75
  10  -7   2    9.07    0.67
   7  10   2    9.13    0.65
  10  -8  -2  102.88    5.94
   8  10  -2  119.35    5.89
  10   8   2  118.00    5.61
 -10  -8   2  113.17    5.97
   8 -10   2  116.99    5.90
  10  -8  -2  125.07    6.47
   8  10  -2  105.82    6.19
   8  10  -2  104.22    5.94
 -10   8  -2  108.82    5.74
 -10  -8   2  113.27    5.72
 -10  -8   2  112.30    5.71
  -8 -10  -2  114.43    5.85
  -8  10   2  114.77    5.78
   8 -10   2  118.92    5.86
  10  -8   2  114.54    5.85
  -8  10  -2  110.31    5.76
  10   8  -2  119.29    5.99
  10   8  -2  118.42    6.35
   8  10   2  120.46    5.62
  -8 -10   2  111.96    5.96
  10  -8   2  117.93    5.84
  10   8  -2  131.53    5.90
  -8 -10   2  111.01    5.72
   8 -10  -2  115.84    6.04
 -10   8   2  113.77    5.79
 -10  -8  -2  109.89    5.85
  -8 -10   2  116.06    5.72
  -8  10  -2   95.90    5.79
 -10  -9   2    0.92    0.25
   9 -10   2    0.88    0.22
  10  -9  -2    1.42    0.35
 -10  -9   2    1.17    0.27
   9  10  -2    0.89    0.23
   9  10  -2    0.77    0.22
  10   9   2    1.39    0.46
  10  -9  -2    1.52    0.44
  -9  10   2    1.04    0.20
  10   9  -2    1.01    0.24
  10   9  -2    0.71    0.22
  10   9  -2    1.37    0.27
  10  -9   2    0.89    0.21
   9 -10  -2    1.01    0.36
 -10   9   2    1.05    0.22
  -9 -10   2    0.91    0.26
  -9 -10   2    0.99    0.27
 -10 -10   2   32.85    1.98
 -10  10   2   29.20    1.70
  10 -10  -2   35.57    2.59
 -10  10  -2   29.97    1.81
 -10 -10   2   30.47    1.79
  10 -10  -2   31.25    1.99
  10  10   2   32.65    1.72
  10  10  -2   32.31    1.84
  10  10  -2   29.61    2.01
 -10 -10   2   31.34    1.80
 -10 -10  -2   32.25    1.76
  10 -10   2   32.32    1.73
 -11   0  -2  201.46   10.38
  11   0  -2  202.58   10.62
  11   0  -2  199.50   10.87
 -11   0  -2  222.36   10.48
   0 -11   2  203.44   10.39
  11   0  -2  206.71   10.94
  11   0   2  222.14   10.36
 -11   0   2  219.68   10.71
   0 -11   2  217.44   10.66
 -11   0   2  198.57   10.39
   0  11  -2  220.04   10.68
   0 -11   2  207.29   10.43
   0  11   2  209.78   10.41
   0  11  -2  213.63   10.50
 -11   0   2  212.04   10.45
 -11  -1   2   55.49    3.16
  -1  11   2   44.25    2.72
 -11   1  -2   52.99    2.94
   1 -11   2   54.20    3.03
 -11  -1   2   51.49    2.88
  11  -1  -2   53.99    3.40
   1  11  -2   54.87    2.90
 -11   1  -2   45.61    2.84
   1  11  -2   54.76    3.05
  11   1   2   54.26    3.08
  11  -1  -2   54.00    3.11
   1 -11   2   51.02    2.83
  11   1   2   56.65    2.97
 -11  -1   2   49.18    2.91
  11   1  -2   49.20    3.31
  11   1  -2   52.79    3.27
  -1 -11   2   60.91    3.14
   1 -11  -2   53.96    3.49
  11  -1   2   51.44    2.99
  -1 -11   2   56.66    3.15
 -11   1   2   53.78    3.07
  11   1  -2   52.92    3.01
  -1  11  -2   56.37    3.14
   1  11   2   49.55    2.84
  -1 -11   2   51.89    2.91
 -11   1   2   50.03    2.80
 -11  -1  -2   52.30    2.86
  11  -1   2   53.66    2.88
  -1  11  -2   56.16    2.98
 -11  -2   2   15.88    1.12
  11  -2  -2   16.57    1.29
 -11   2  -2   17.37    1.18
   2  11  -2   17.97    1.21
   2  11  -2   17.59    1.31
  11   2   2   18.57    1.30
  11  -2  -2   18.31    1.58
   2 -11   2   16.48    1.15
  -2 -11  -2   19.56    1.59
 -11   2  -2   16.90    1.15
 -11  -2   2   17.17    1.33
   2 -11   2   18.10    1.30
  11   2  -2   14.72    1.52
  11   2  -2   17.58    1.28
  -2 -11   2   16.96    1.15
  -2  11  -2   16.90    1.19
 -11  -2  -2   17.68    1.18
 -11   2   2   17.13    1.13
  -2 -11   2   17.63    1.34
   2 -11  -2   18.61    1.60
  -2  11  -2   18.22    1.33
  11  -2   2   18.02    1.19
  11   2  -2   17.92    1.47
 -11  -3   2   47.95    2.85
   3 -11   2   48.72    2.67
 -11   3  -2   47.12    2.60
 -11  -3   2   44.34    2.57
  11   3   2   46.10    2.74
   3  11  -2   51.22    2.87
  -3  11   2   47.79    2.53
   3  11  -2   47.75    2.77
  11  -3  -2   45.60    2.79
   3  11  -2   48.41    2.71
 -11   3  -2   46.23    2.63
  11  -3  -2   49.37    3.18
 -11  -3   2   47.12    2.59
  11   3   2   49.49    2.48
   3 -11   2   49.20    2.81
   3 -11   2   46.77    2.58
 -11   3   2   45.19    2.61
 -11   3   2   49.45    2.59
 -11  -3  -2   48.74    2.68
  11  -3   2   49.03    2.62
   3  11   2   48.01    2.48
  -3 -11   2   45.96    2.60
  -3  11  -2   48.56    2.82
  -3 -11   2   47.23    2.58
   3 -11  -2   49.53    3.10
  11   3  -2   45.85    3.22
  11   3  -2   50.35    2.82
  -3 -11   2   48.12    2.84
  11  -3   2   49.77    2.57
  -3  11  -2   45.41    2.64
  11  -3   2   49.85    2.70
  11   3  -2   46.54    2.99
   4  11  -2  171.48    8.15
 -11   4  -2  159.42    7.94
  11  -4  -2  156.55    8.54
 -11  -4   2  132.31    8.17
   4 -11   2  163.43    7.91
  -4 -11  -2  151.83    8.10
  11  -4  -2  162.39    8.17
  -4  11   2  159.95    7.86
   4  11  -2  167.18    8.20
   4 -11   2  165.98    8.14
   4  11  -2  156.35    8.05
   4 -11   2  164.79    8.01
   4  11  -2  148.54    8.34
 -11  -4   2  156.03    7.87
  11   4   2  160.42    8.07
  11   4   2  161.65    7.76
   4 -11  -2  152.74    8.48
  11  -4   2  157.03    7.94
  11  -4   2  159.40    8.01
  -4 -11   2  160.51    7.94
  11   4  -2  162.61    8.36
   4  11   2  161.21    7.77
  11  -4   2  158.20    7.85
 -11  -4  -2  159.02    8.02
 -11   4   2  160.97    7.91
  -4 -11   2  166.89    7.89
  11   4  -2  144.43    8.79
  -4  11  -2  148.08    7.93
  11   4  -2  158.82    8.18
  -4 -11   2  170.70    8.25
  11   5   2    3.66    0.48
 -11   5  -2    3.16    0.45
   5 -11   2    4.33    0.53
 -11  -5   2    3.87    0.43
  11  -5  -2    4.17    0.71
  -5  11   2    4.89    0.42
   5  11  -2    5.34    0.55
  -5 -11  -2    5.00    0.48
  11  -5  -2    4.63    0.61
 -11  -5   2    3.25    0.41
  11   5   2    3.75    0.35
   5  11  -2    5.28    0.56
   5  11  -2    4.35    0.62
 -11   5  -2    3.31    0.44
 -11  -5   2    3.31    0.52
   5 -11   2    4.69    0.56
   5  11  -2    4.97    0.57
   5 -11   2    5.11    0.47
  -5 -11   2    3.92    0.61
 -11   5   2    4.36    0.44
  -5 -11   2    3.67    0.44
   5 -11  -2    3.86    0.63
  11  -5   2    4.87    0.48
  11   5  -2    5.47    0.82
  11  -5   2    4.67    0.44
  -5  11  -2    3.42    0.45
 -11   5   2    4.69    0.46
  11   5  -2    4.85    0.63
   5  11   2    4.43    0.38
  -5 -11   2    3.73    0.42
  11  -5   2    5.17    0.51
  11   5  -2    5.42    0.57
  11  -6  -2    1.50    0.36
 -11  -6   2    2.50    0.34
 -11  -6   2    1.78    0.39
   6  11  -2    1.53    0.31
 -11  -6   2    1.50    0.28
  11  -6  -2    1.90    0.50
  11   6   2    1.70    0.34
  -6  11   2    1.11    0.22
  -6 -11  -2    1.54    0.27
   6  11  -2    1.11    0.34
   6 -11   2    1.44    0.30
 -11   6  -2    1.60    0.30
   6  11  -2    1.96    0.33
   6 -11   2    1.53    0.32
   6  11  -2    1.11    0.29
   6 -11  -2    2.27    0.45
  11  -6   2    0.84    0.22
 -11   6   2    1.50    0.27
  -6 -11   2    1.77    0.32
  11  -6   2    1.52    0.28
  11   6  -2    1.45    0.29
  -6  11  -2    2.13    0.36
  -6 -11   2    1.77    0.32
  11   6  -2    1.93    0.36
  11   6  -2    1.88    0.53
  11  -6   2    1.57    0.28
  -6 -11   2    1.81    0.39
 -11  -6  -2    1.53    0.29
   6  11   2    1.97    0.25
  11   7   2   16.62    0.98
  11  -7  -2   15.36    1.23
   7  11  -2   18.31    1.16
 -11  -7   2   15.93    1.06
   7 -11   2   14.48    1.22
 -11   7  -2   16.32    1.12
   7  11  -2   16.32    1.16
  -7  11   2   15.62    0.98
 -11  -7   2   16.21    1.25
   7 -11   2   18.55    1.21
   7 -11   2   15.76    1.04
  -7 -11  -2   16.15    1.04
   7  11  -2   14.98    1.27
  11  -7  -2   18.47    1.55
 -11   7  -2   14.47    1.07
   7  11  -2   15.33    1.12
  -7 -11   2   18.71    1.10
   7 -11  -2   15.95    1.30
   7 -11  -2   15.59    1.31
  11   7  -2   15.91    1.39
 -11  -7  -2   16.43    1.06
   7  11   2   16.88    0.99
  11   7  -2   14.62    1.45
  11  -7   2   16.64    1.03
  11   7  -2   16.07    1.12
 -11   7   2   15.28    1.01
  -7  11  -2   15.22    1.09
 -11   7   2   15.51    1.00
  -7 -11   2   15.91    1.24
 -11  -8   2    3.14    0.37
 -11  -8   2    3.88    0.53
  -8 -11  -2    4.30    0.42
   8  11  -2    3.59    0.56
   8  11  -2    3.75    0.42
  11   8   2    3.63    0.37
   8  11  -2    4.14    0.47
  11  -8  -2    3.83    0.51
  11  -8  -2    4.13    0.65
   8 -11   2    4.31    0.46
  11   8   2    3.19    0.47
  -8  11   2    3.71    0.42
   8  11  -2    3.46    0.43
 -11  -8   2    2.83    0.41
 -11   8  -2    3.43    0.41
   8  11   2    3.51    0.39
 -11   8   2    4.04    0.40
  11   8  -2    3.34    0.41
  11   8  -2    4.04    0.61
  -8  11  -2    3.94    0.44
   8 -11  -2    3.09    0.54
   8 -11  -2    4.35    0.56
  -8 -11   2    3.60    0.41
  11   8  -2    4.16    0.40
 -11  -8  -2    4.08    0.42
  11   8  -2    3.69    0.60
  -8 -11   2    3.44    0.50
  11  -8   2    3.83    0.43
  -9  11   2    1.99    0.26
   9  11  -2    1.58    0.28
 -11   9  -2    1.91    0.31
   9  11  -2    1.70    0.38
 -11  -9   2    1.76    0.30
 -11  -9   2    1.64    0.35
  11  -9  -2    1.82    0.35
   9 -11   2    1.81    0.29
   9  11  -2    1.37    0.29
   9 -11   2    2.26    0.24
 -11  -9   2    2.08    0.40
  -9 -11  -2    1.91    0.27
  11  -9  -2    1.74    0.41
  11   9   2    1.71    0.32
   9  11   2    1.91    0.24
  11  -9   2    1.93    0.27
  11   9  -2    2.00    0.31
  -9  11  -2    1.73    0.31
  11   9  -2    2.63    0.39
  -9 -11   2    1.82    0.36
 -11   9   2    1.38    0.27
   9 -11  -2    1.57    0.34
  -9 -11   2    1.93    0.30
  -9 -11   2    1.34    0.29
 -11  -9  -2    2.08    0.30
   9 -11  -2    1.78    0.36
 -11   9   2    1.39    0.25
  11   9  -2    2.71    0.48
  10 -11   2    8.08    0.55
  11 -10  -2    6.81    0.71
  11 -10  -2    7.13    0.66
  10  11  -2    7.74    0.74
 -11  10  -2    6.11    0.53
 -10  11   2    6.78    0.53
  10  11  -2    7.38    0.52
 -11 -10   2    7.29    0.54
 -11 -10   2    6.59    0.63
 -10 -11  -2    7.32    0.55
 -11 -10  -2    7.62    0.56
 -10 -11   2    6.51    0.61
  10 -11  -2    5.79    0.62
  11 -10   2    8.46    0.56
 -10 -11   2    7.33    0.65
  11  10  -2    7.68    0.51
  11  10  -2    6.93    0.58
 -11  10   2    6.50    0.52
  11  10  -2    7.12    0.72
  11 -10   2    7.28    0.66
 -10 -11   2    6.90    0.54
  10 -11  -2    6.71    0.65
 -10  11  -2    6.60    0.55
 -11 -11   2   15.54    1.06
  11 -11  -2   16.89    1.12
  11  11  -2   19.12    0.97
  11 -11   2   19.57    1.04
 -11  11  -2   17.06    1.01
  11  11  -2   18.66    1.25
 -11 -11   2   17.15    0.99
 -11 -11  -2   17.70    1.05
 -11  11   2   16.94    1.00
 -12   0  -2   17.50    1.20
  12   0  -2   15.15    1.20
 -12   0   2   15.52    1.21
   0 -12   2   12.20    1.22
   0  12  -2   15.10    1.16
 -12   0   2   14.79    0.99
  12   0   2   15.31    0.92
   0 -12  -2   15.55    1.40
  12   0  -2   13.74    1.30
 -12   0   2   13.39    0.97
   0 -12   2   17.33    1.18
   0  12   2   15.64    0.93
  12   0  -2   14.42    1.27
   0 -12   2   14.97    0.99
  -1  12   2   63.85    3.24
  12  -1  -2   58.89    3.95
  -1 -12  -2   64.39    3.82
 -12   1  -2   66.76    3.77
 -12   1  -2   70.24    3.51
  12  -1  -2   68.61    3.74
   1 -12   2   56.12    3.56
 -12  -1   2   66.12    3.51
   1  12  -2   65.63    3.57
  12   1   2   66.45    3.42
 -12  -1   2   62.46    3.51
   1 -12   2   68.79    3.33
 -12  -1   2   68.13    3.79
  12   1   2   71.20    3.96
  -1 -12   2   71.21    3.53
  12  -1   2   68.86    3.59
 -12   1   2   60.22    3.31
   1 -12  -2   77.44    4.18
  -1  12  -2   63.81    3.69
  -1 -12   2   66.86    3.58
  -1 -12   2   63.54    3.94
  12   1  -2   64.26    3.92
  12   1  -2   64.94    3.77
   1  12   2   65.85    3.43
  12  -1   2   67.37    3.24
  12   1  -2   59.01    3.52
  -1  12  -2   67.06    3.74
 -12   1   2   62.85    3.31
 -12  -1  -2   51.31    3.40
 -12   1   2   65.23    3.59
   2  12  -2   79.45    4.28
   2  12  -2   78.67    4.16
  -2 -12  -2   78.16    4.45
  12  -2  -2   78.28    4.69
   2 -12   2   81.45    4.06
 -12  -2   2   81.16    4.18
  12   2   2   85.47    4.08
  12   2   2   80.55    4.37
 -12  -2   2   81.90    4.45
  -2  12   2   78.52    3.99
   2 -12   2   78.52    4.12
 -12  -2   2   76.65    4.17
   2 -12   2   80.32    4.26
 -12   2  -2   77.40    4.23
  12  -2  -2   80.86    4.40
 -12   2   2   79.07    4.33
  -2  12  -2   83.29    4.42
 -12   2   2   80.31    4.06
 -12  -2  -2   78.19    4.13
  -2 -12   2   81.42    4.17
  12   2  -2   73.50    4.44
  12   2  -2   76.61    4.24
 -12   2   2   74.40    4.05
  12  -2   2   79.34    4.28
  -2 -12   2   84.52    4.43
   2  12   2   81.48    4.09
  -2 -12   2   77.74    4.21
  -2  12  -2   79.24    4.25
  12  -2   2   82.20    3.99
  12   2  -2   80.65    4.59
  12   3   2   75.13    4.12
  -3  12   2   74.99    3.85
   3 -12   2   77.40    4.08
 -12  -3   2   73.12    3.93
  12   3   2   80.63    3.84
   3  12  -2   79.77    4.14
   3 -12   2   78.75    3.90
  12  -3  -2   73.84    4.15
   3 -12   2   71.67    3.94
 -12  -3   2   71.03    3.92
  12  -3  -2   75.35    4.48
   3  12  -2   75.15    4.00
 -12  -3   2   73.85    4.19
 -12   3  -2   70.89    3.98
  12   3  -2   74.05    4.28
  12  -3   2   79.19    3.84
 -12   3   2   75.68    3.90
  -3 -12   2   76.38    3.94
 -12   3   2   74.54    4.16
   3  12   2   78.72    3.85
   3 -12  -2   86.80    4.51
 -12   3   2   75.81    3.99
  -3  12  -2   74.88    4.01
  -3 -12   2   77.62    4.18
  12   3  -2   77.44    4.09
  12   3  -2   70.85    4.40
 -12  -3  -2   73.59    3.97
  -3 -12   2   73.44    3.97
   4  12  -2   78.75    4.04
  12   4   2   84.19    4.03
 -12  -4   2   78.18    4.37
  12  -4  -2   79.37    4.67
   4 -12   2   73.08    3.98
   4 -12   2   77.12    4.08
   4  12  -2   80.91    4.15
  -4  12   2   74.33    3.88
  12  -4  -2   78.97    4.34
   4 -12   2   77.24    3.91
 -12   4  -2   75.19    4.17
 -12  -4   2   79.70    4.13
 -12  -4   2   81.97    4.35
  12   4   2   81.03    4.31
  12  -4   2   70.89    3.86
  12   4  -2   74.21    4.26
 -12  -4  -2   75.21    3.99
 -12   4   2   75.02    3.93
  12   4  -2   77.87    4.10
  -4 -12   2   81.86    4.13
  -4 -12   2   79.28    4.16
   4  12   2   77.83    4.03
  -4  12  -2   75.41    4.18
   4 -12  -2   84.57    4.59
  12   4  -2   82.19    4.52
  -4 -12   2   79.53    4.35
   5  12  -2    7.90    0.66
  12  -5  -2    8.07    0.77
 -12  -5   2    7.56    0.63
 -12   5  -2    7.24    0.64
  12  -5  -2    8.06    0.95
   5 -12   2    7.48    0.66
  -5  12   2    7.52    0.56
  12   5   2    7.34    0.73
 -12  -5   2    8.25    0.81
 -12   5  -2    7.32    0.66
   5 -12   2    7.35    0.63
  12   5  -2    7.36    1.00
  12   5  -2    8.04    0.69
 -12   5   2    7.49    0.61
  -5  12  -2    7.84    0.67
   5 -12  -2    7.98    0.86
 -12   5   2    7.87    0.60
  -5 -12   2    7.82    0.77
 -12  -5  -2    7.78    0.65
  -5 -12   2    8.48    0.65
   5  12   2    7.63    0.56
  -5 -12   2    7.57    0.67
 -12  -6   2    7.88    0.61
  12   6   2    7.88    0.71
   6  12  -2    8.34    0.84
   6  12  -2    8.83    0.84
   6 -12   2    8.48    0.66
  12  -6  -2    5.90    0.78
   6  12  -2    6.83    0.66
  12   6   2    7.49    0.55
  -6 -12  -2    7.27    0.70
  -6  12   2    7.65    0.56
 -12  -6   2    7.87    0.62
 -12  -6   2    6.92    0.77
  -6 -12   2    7.05    0.74
   6  12   2    7.65    0.55
 -12   6   2    7.30    0.59
  12   6  -2    7.92    0.75
  -6 -12   2    7.75    0.80
  12   6  -2    8.08    0.68
  12   6  -2    6.69    1.26
   7  12  -2   35.17    2.24
  -7 -12  -2   34.57    1.98
  12  -7  -2   38.90    2.48
 -12  -7   2   34.61    2.01
   7  12  -2   35.78    2.03
   7 -12   2   37.29    2.02
  12  -7  -2   35.83    2.21
 -12   7  -2   34.95    2.06
 -12  -7   2   36.56    2.23
  12   7   2   34.07    2.11
   7 -12   2   36.92    2.02
  12   7   2   38.30    1.97
 -12  -7   2   39.35    2.11
  12   7  -2   36.55    2.35
  12  -7   2   38.76    1.99
 -12  -7  -2   36.67    2.03
 -12   7   2   35.28    1.97
   7 -12  -2   40.03    2.34
   7  12   2   37.96    1.96
  -7 -12   2   37.91    2.22
  12   7  -2   37.38    2.08
  12  -7   2   36.71    2.11
 -12   7   2   29.76    1.95
  12   7  -2   36.23    2.14
  -7 -12   2   34.58    2.02
  -7  12  -2   35.88    2.07
  -7 -12   2   36.59    2.05
  12   7  -2   41.97    2.22
   8 -12   2   28.37    1.52
  12   8   2   25.09    1.55
  12  -8  -2   26.62    1.66
 -12  -8   2   26.23    1.52
  12  -8  -2   25.36    2.07
  -8  12   2   25.75    1.47
   8 -12   2   27.07    1.46
 -12  -8   2   26.16    1.51
 -12  -8   2   26.49    1.67
  -8 -12  -2   30.44    1.67
 -12   8  -2   25.40    1.53
  -8 -12   2   26.56    1.64
   8 -12  -2   27.04    1.73
  12   8  -2   26.58    1.79
  -8 -12   2   26.15    1.50
 -12   8   2   25.82    1.49
  12   8  -2   24.29    1.54
  12   8  -2   23.65    1.54
 -12   8   2   25.07    1.47
  -8 -12   2   27.46    1.80
  12  -8   2   28.50    1.59
  -8  12  -2   25.60    1.54
 -12  -8  -2   26.63    1.52
  12   8  -2   26.27    1.41
 -12  -9   2    6.60    0.61
  12   9   2    6.94    0.58
 -12  -9   2    7.00    0.62
   9  12  -2    6.84    0.51
   9  12  -2    6.64    0.66
  12  -9  -2    5.93    0.68
  -9  12   2    6.65    0.54
  -9 -12  -2    6.81    0.51
 -12   9  -2    6.59    0.54
   9 -12   2    7.09    0.52
  12  -9  -2    6.67    0.61
 -12  -9   2    6.90    0.52
  12   9  -2    6.80    0.70
  -9 -12   2    6.95    0.54
  -9 -12   2    6.93    0.62
 -12   9   2    6.29    0.52
   9 -12  -2    6.87    0.66
 -12   9   2    8.02    0.63
  -9 -12   2    6.17    0.56
  12   9  -2    6.83    0.55
  12   9  -2    7.66    0.47
  -9  12  -2    6.31    0.54
 -12  -9  -2    7.15    0.54
 -10 -12  -2   47.23    2.36
 -12 -10   2   45.21    2.24
 -12  10  -2   45.92    2.26
 -12 -10   2   36.92    2.30
  10  12  -2   45.66    2.55
  10  12  -2   40.21    2.33
  10 -12   2   50.56    2.36
  12 -10  -2   38.64    2.42
 -12  10   2   44.75    2.41
 -10 -12   2   37.40    2.28
 -12 -10  -2   46.66    2.37
 -10  12  -2   45.11    2.26
 -10 -12   2   45.59    2.25
  10 -12  -2   46.80    2.42
  12  10  -2   44.81    2.57
 -12  11  -2   15.43    1.09
  12 -11  -2   19.99    1.12
 -12 -11   2   16.98    1.07
 -12 -11   2   21.01    1.03
 -11 -12   2   17.53    1.02
 -12 -11  -2   14.28    0.83
  12  11  -2   13.55    1.02
  11 -12  -2   16.54    1.21
 -11 -12   2   19.32    1.05
 -13   0   2   18.53    1.15
   0 -13  -2   17.04    1.57
 -13   0   2   18.32    1.14
 -13   0  -2   18.47    1.19
  13   0  -2   17.51    1.44
   0  13  -2   17.10    1.18
  13   0  -2   15.87    1.23
   0 -13   2   17.02    1.16
   0 -13   2   19.79    1.14
  13   0   2   18.79    1.30
   0  13  -2   17.95    1.30
   0  13   2   18.53    1.08
  13   0   2   19.60    1.17
   0 -13   2   18.60    1.28
 -13  -1   2    0.67    0.21
  13   1   2    0.58    0.20
  13   1   2    1.17    0.30
  -1  13   2    1.20    0.21
   1 -13   2    1.02    0.28
   1 -13   2    0.77    0.23
  13  -1  -2    0.67    0.28
   1 -13   2    0.63    0.21
  13  -1  -2    0.61    0.24
   1  13  -2    0.94    0.24
 -13   1  -2    1.29    0.27
 -13  -1   2    1.08    0.25
   1  13   2    1.06    0.20
  13   1  -2    0.65    0.26
  13   1  -2    1.08    0.31
 -13   1   2    0.68    0.22
  13  -1   2    0.25    0.22
  13  -1   2    0.97    0.28
  -1 -13   2    0.82    0.28
 -13   1   2    1.04    0.24
  13   1  -2    1.07    0.43
  -1 -13   2    0.88    0.24
  -1 -13   2    0.77    0.25
 -13  -1  -2    1.00    0.25
   1 -13  -2    1.81    0.54
  13  -2  -2   29.07    2.12
   2 -13   2   28.86    1.77
 -13  -2   2   30.60    1.77
  -2  13   2   28.20    1.63
 -13  -2   2   29.43    1.76
   2  13  -2   31.12    1.85
   2 -13   2   31.43    2.12
  13   2   2   28.97    1.93
   2  13  -2   29.16    1.81
 -13   2  -2   29.80    1.80
  13   2   2   35.18    1.75
 -13   2   2   28.50    2.29
   2  13   2   30.55    1.69
  -2 -13   2   31.64    1.82
 -13   2   2   29.46    1.69
  13  -2   2   33.84    1.94
  -2  13  -2   29.24    1.86
  13   2  -2   29.13    1.99
  -2 -13   2   33.09    1.99
 -13   2   2   28.64    1.69
  -2 -13   2   33.59    1.84
 -13  -2  -2   28.64    1.73
   3 -13   2   22.33    1.35
 -13  -3   2   21.89    1.37
  -3  13   2   22.09    1.30
 -13  -3   2   22.39    1.36
   3  13  -2   23.78    1.49
 -13  -3   2   26.18    1.85
  13  -3  -2   21.55    1.82
   3  13   2   22.59    1.30
  13   3  -2   22.01    1.60
 -13   3   2   22.92    1.36
  13   3  -2   23.59    1.69
 -13   3   2   24.03    1.57
 -13   3   2   23.66    1.42
   3 -13  -2   22.46    1.68
  13   3  -2   22.21    1.45
 -13  -4   2   30.00    1.91
  -4  13   2   32.45    1.80
  13   4   2   35.65    2.08
 -13  -4   2   34.01    2.12
 -13   4  -2   31.59    1.95
   4 -13   2   31.05    1.88
   4  13  -2   35.00    2.00
   4  13  -2   35.44    1.92
 -13  -4   2   32.99    1.90
  13  -4  -2   34.06    2.34
   4 -13   2   33.00    1.92
  13  -4  -2   34.28    2.06
  -4  13  -2   31.82    1.95
  13  -4   2   35.75    2.02
   4 -13  -2   35.85    2.25
 -13   4   2   35.31    2.06
  13   4  -2   33.35    2.09
  -4 -13   2   37.26    1.95
   4  13   2   38.36    2.13
  13   4  -2   35.23    1.96
  13   4  -2   30.64    2.14
  -4 -13   2   35.49    1.95
  -4 -13   2   34.06    2.07
 -13   4   2   31.21    1.90
 -13  -4  -2   27.87    1.85
 -13  -5   2   31.92    1.99
  -5  13   2   32.13    1.87
   5  13  -2   30.89    1.97
   5  13  -2   36.77    1.99
   5 -13   2   32.26    1.91
 -13   5  -2   32.12    1.84
 -13  -5   2   32.79    2.03
   5 -13   2   36.12    1.95
  13  -5  -2   30.21    2.14
 -13  -5   2   30.86    1.79
  13   5   2   32.20    1.92
  13  -5  -2   30.95    1.93
 -13   5   2   35.45    2.11
  -5 -13   2   32.27    1.82
 -13   5   2   33.93    1.90
  13  -5   2   39.01    2.09
   5  13   2   32.36    1.72
  13   5  -2   34.31    2.24
  -5 -13   2   31.15    1.92
 -13   5   2   35.12    1.92
  13   5  -2   39.10    2.43
  -5  13  -2   32.74    1.84
  -5 -13   2   30.05    1.78
 -13  -5  -2   33.60    1.94
  13   5  -2   35.22    2.00
   5 -13  -2   34.37    2.12
   6 -13   2   99.52    5.30
 -13  -6   2  115.15    5.78
   6 -13   2  111.99    5.39
   6  13  -2  108.87    5.41
 -13   6  -2  112.51    5.61
 -13  -6   2  107.89    5.57
  13  -6  -2  110.36    5.98
  -6  13   2  104.71    5.33
  13  -6  -2  103.88    5.70
 -13  -6   2  110.19    5.55
  -6 -13   2  115.94    5.72
 -13   6   2  106.44    5.36
 -13   6   2  102.41    5.33
  -6 -13   2  115.41    5.60
  13   6  -2  109.27    5.44
  13  -6   2  111.33    5.81
  -6 -13   2   99.32    5.53
  13   6  -2  108.19    5.81
  -6  13  -2  110.94    5.61
 -13   6   2  105.85    5.89
   6 -13  -2  111.23    5.85
 -13  -6  -2  107.77    5.39
   6  13   2  114.88    5.50
  -7  13   2   10.26    0.69
  13   7   2    8.14    0.68
 -13  -7   2    8.37    0.61
   7  13  -2   11.06    0.73
  13  -7  -2    8.91    0.73
 -13   7  -2    8.01    0.67
 -13  -7   2    8.73    0.64
 -13  -7   2    9.21    0.76
  13  -7  -2    8.83    0.86
   7 -13  -2    9.93    0.83
 -13   7   2    9.68    0.79
  13   7  -2   10.93    0.75
  13   7  -2   10.56    0.93
  -7 -13   2    8.15    0.70
  13  -7   2   12.36    0.81
 -13   7   2   10.52    0.83
  -7  13  -2    9.68    0.76
 -13  -7  -2    9.84    0.78
  -7 -13   2    8.67    0.64
   7  13   2    6.91    0.58
 -13   7   2    9.86    0.70
  -8  13   2   52.14    3.11
  13  -8  -2   59.24    3.21
  13  -8  -2   51.89    3.32
 -13  -8   2   63.26    3.09
   8 -13   2   66.85    3.11
   8  13  -2   67.61    3.11
 -13  -8   2   61.56    3.23
  13   8   2   65.58    3.31
 -13   8  -2   59.64    3.11
  13   8  -2   51.86    3.10
   8 -13  -2   58.15    3.28
 -13   8   2   62.61    3.26
  -8 -13   2   56.18    3.15
  13   8  -2   63.80    3.37
 -13   8   2   63.66    3.08
 -13  -8  -2   61.63    3.12
  -8 -13   2   62.74    3.11
 -13   8   2   56.17    3.11
  -8  13  -2   61.28    3.11
 -13   9  -2   58.16    2.86
   9  13  -2   58.67    2.90
   9 -13   2   59.50    2.90
 -13  -9   2   58.71    2.95
  13  -9  -2   56.85    2.94
 -13  -9   2   55.80    2.88
   9 -13  -2   49.27    2.96
 -13  -9  -2   59.38    2.93
  -9 -13   2   51.42    2.86
 -13   9   2   54.06    3.03
  -9  13  -2   54.71    2.84
  -9 -13   2   57.67    2.84
  13   9  -2   56.01    3.11
 -13  10  -2   49.71    2.54
 -13  10   2   55.57    2.92
  13  10  -2   57.45    3.02
 -10 -13   2   47.59    2.52
 -13 -10  -2   55.90    2.82
 -10  13  -2   51.89    2.56
  14   0  -2    2.71    0.46
   0 -14   2    3.40    0.40
   0  14   2    3.03    0.32
   0 -14   2    2.76    0.38
  14   0   2    3.53    0.46
  14   0  -2    2.80    0.37
 -14   0   2    3.32    0.38
 -14   0  -2    2.66    0.36
   0 -14  -2    3.03    0.46
 -14   0   2    2.92    0.33
   0  14  -2    3.06    0.38
 -14   0   2    3.26    0.46
 -14   1  -2   12.10    0.87
 -14  -1   2   12.40    0.82
  14  -1  -2   12.02    1.07
  14  -1  -2   11.16    0.88
  14   1   2   12.56    0.96
   1  14  -2   13.00    0.91
 -14  -1   2   11.86    0.83
  -1  14   2   13.21    0.83
   1 -14   2   13.82    0.91
 -14  -1   2   12.43    0.99
   1 -14   2   11.81    0.90
   1  14   2   13.09    0.79
  14   1  -2   12.76    1.08
 -14   1   2   13.02    0.86
   1 -14  -2   13.66    1.12
  -1  14  -2   12.93    0.89
 -14   1   2   12.83    0.87
  -1 -14   2   11.63    0.89
  -1 -14   2   12.33    0.86
 -14   1   2   13.84    1.04
  14   1  -2   13.97    1.05
  14   1  -2   13.58    0.94
 -14  -1  -2   13.34    0.91
  -1 -14   2   13.53    0.95
  14  -1   2   14.14    1.01
 -14  -2   2   42.85    2.48
  14  -2  -2   47.19    2.84
 -14  -2   2   44.58    2.46
 -14   2  -2   46.12    2.52
   2 -14   2   41.06    2.51
 -14  -2   2   46.89    2.69
   2 -14   2   47.43    2.49
  -2  14   2   47.35    2.42
  14   2   2   49.10    2.67
   2  14  -2   48.99    2.53
  14  -2  -2   47.58    2.63
 -14   2   2   48.17    2.67
 -14  -2  -2   46.89    2.50
 -14   2   2   46.50    2.45
  -2 -14   2   48.05    2.69
   2  14   2   46.85    2.43
  -2 -14   2   46.37    2.52
  14   2  -2   45.81    2.64
  -2  14  -2   47.19    2.54
  14   2  -2   44.60    2.79
  14   2  -2   39.63    2.60
  14  -2   2   51.55    2.65
 -14   2   2   45.51    2.46
 -14  -3   2   23.17    1.49
 -14  -3   2   21.31    1.30
   3 -14   2   19.19    1.32
  -3  14   2   21.62    1.25
  14   3   2   22.63    1.44
 -14   3  -2   22.40    1.34
 -14  -3   2   21.97    1.28
  14  -3  -2   21.52    1.59
   3  14  -2   24.27    1.36
   3 -14   2   22.13    1.31
  14  -3  -2   22.67    1.40
 -14   3   2   22.77    1.28
   3  14   2   23.06    1.25
  -3  14  -2   22.29    1.34
  -3 -14   2   22.14    1.33
  -3 -14   2   19.51    1.35
  14  -3   2   22.93    1.42
 -14  -3  -2   23.39    1.33
  14   3  -2   21.61    1.46
 -14   3   2   21.31    1.28
  14   3  -2   22.26    1.49
  14   3  -2   20.31    1.33
 -14  -4   2    8.03    0.92
   4 -14   2    7.64    0.60
  14  -4  -2    9.35    0.73
  -4  14   2    9.24    0.63
  14  -4  -2   10.17    1.03
   4 -14   2    9.89    0.81
 -14  -4   2    9.24    0.65
   4  14  -2   10.88    0.84
 -14  -4   2    9.63    0.69
 -14   4   2    9.14    0.64
  14   4  -2    8.80    0.68
 -14   4   2    9.26    0.78
  -4 -14   2   11.99    1.02
  14  -4   2   10.53    0.79
   4 -14  -2    8.94    0.88
  -4 -14   2    8.16    0.80
  14   4  -2    9.31    0.83
  -4  14  -2   10.00    0.79
 -14   4   2    9.45    0.66
   4  14   2    9.11    0.63
   5 -14   2   28.41    1.50
  14   5   2   26.13    1.57
 -14  -5   2   24.96    1.60
 -14   5  -2   24.52    1.47
  14  -5  -2   25.62    1.54
 -14  -5   2   25.34    1.46
  -5  14   2   25.75    1.44
  14  -5  -2   24.43    1.72
 -14  -5   2   25.06    1.43
   5  14  -2   26.75    1.50
  14   5  -2   22.76    1.54
  -5  14  -2   25.89    1.49
 -14  -5  -2   27.54    1.52
  14   5  -2   24.57    1.49
 -14   5   2   26.33    1.62
  -5 -14   2   26.06    1.47
  14  -5   2   28.89    1.59
 -14   5   2   25.55    1.47
  14   5  -2   25.90    1.69
 -14   5   2   26.13    1.61
   5 -14  -2   28.65    1.71
 -14  -6   2   35.39    2.17
   6 -14   2   43.73    2.22
   6  14  -2   40.07    2.21
 -14  -6   2   38.51    2.08
  14  -6  -2   36.88    2.32
 -14   6  -2   40.58    2.09
  14  -6  -2   33.81    2.10
  14   6   2   39.05    2.15
 -14  -6   2   38.30    2.03
 -14  -6  -2   41.82    2.23
  -6 -14   2   34.46    2.08
 -14   6   2   40.15    2.17
  -6 -14   2   41.22    2.08
  14   6  -2   41.13    2.41
  14  -6   2   45.73    2.30
 -14   6   2   40.67    2.34
   6 -14  -2   44.84    2.31
  -6  14  -2   40.63    2.09
   7 -14   2  111.18    5.17
  14  -7  -2  100.80    5.39
   7  14  -2  108.49    5.17
 -14   7  -2  104.40    5.14
  -7 -14   2  107.46    5.14
 -14  -7  -2  104.62    5.19
 -14   7   2   99.87    5.19
  -7  14  -2  102.85    5.14
   7 -14  -2  110.06    5.33
  -7 -14   2   92.16    5.12
  14   7  -2  103.41    5.37
  14  -7   2  103.83    5.20
 -14   7   2   98.69    5.29
  14  -8  -2   32.80    2.18
 -14   8  -2   39.95    2.02
   8  14  -2   41.96    2.10
 -14   8   2   42.97    2.34
  -8  14  -2   42.80    2.02
  14   8  -2   44.38    2.46
   8 -14  -2   37.47    2.14
 -14  -8  -2   38.37    2.15
 -14   9  -2    0.38    0.12
 -14  -9   2    0.44    0.13
 -14  -9   2    0.37    0.12
  14  -9  -2    0.25    0.12
 -14  -9  -2    0.35    0.08
 -14   9   2    0.32    0.13
  14   9  -2    0.34    0.14
   9 -14  -2    0.43    0.14
  -9 -14   2    0.36    0.11
  -9  14  -2    0.41    0.11
 -15   0  -2   14.32    0.88
 -15   0   2   14.72    0.85
  15   0  -2   11.55    0.98
 -15   0   2   13.05    0.97
   0 -15   2   13.96    0.87
 -15   0   2   14.13    0.91
  15   0   2   13.74    0.96
   0 -15   2   11.26    0.79
   0  15  -2   13.73    0.88
 -15  -1   2  121.54    5.94
  15  -1  -2  106.21    5.76
   1 -15   2  106.88    5.91
 -15   1  -2  119.76    5.78
   1 -15   2  123.74    5.98
  15   1   2  128.16    5.92
   1  15  -2  124.38    6.00
 -15  -1   2  117.78    5.72
 -15  -1   2   99.22    5.81
 -15  -1  -2  124.91    6.00
  -1  15  -2  121.06    5.79
  -1 -15   2  127.59    5.78
  15  -1   2  127.09    6.11
 -15   1   2  121.78    6.11
  15   1  -2  107.08    6.13
   1 -15  -2  110.95    5.88
  -1 -15   2  100.67    5.71
 -15   1   2  123.90    6.15
 -15  -2   2    5.68    0.56
 -15  -2   2    5.34    0.44
   2  15  -2    5.80    0.49
  15  -2  -2    4.38    0.55
   2 -15   2    5.89    0.48
 -15  -2   2    6.13    0.71
 -15   2  -2    5.66    0.48
   2 -15   2    5.61    0.49
  15   2   2    6.10    0.56
   2  15   2    5.33    0.50
  -2 -15   2    5.52    0.47
  15   2  -2    6.33    0.84
  -2  15  -2    5.78    0.48
 -15   2   2    5.36    0.55
  15  -2   2    5.74    0.54
  -2 -15   2    4.64    0.42
 -15   2   2    6.30    0.65
   2 -15  -2    6.13    0.58
  15   2  -2    5.55    0.49
 -15  -2  -2    5.57    0.48
  15   3   2   92.79    4.39
  -3  15   2   92.91    4.59
   3 -15   2   96.49    4.59
  15  -3  -2   74.05    4.44
 -15  -3   2   91.79    4.27
  15  -3  -2   74.97    4.24
   3  15  -2   93.03    4.60
 -15   3  -2   90.01    4.26
 -15  -3   2   85.67    4.39
 -15  -3   2   72.81    4.19
  15   3  -2   82.45    4.70
 -15   3   2   87.63    4.54
  15  -3   2   94.47    4.70
  -3 -15   2   93.76    4.27
 -15  -3  -2   87.06    4.58
 -15   3   2   91.36    4.73
   3 -15  -2   76.20    4.37
 -15   3   2   96.60    4.65
  -3  15  -2   90.36    4.27
  -3 -15   2   80.53    4.21
   4  15  -2    4.66    0.39
 -15  -4   2    3.91    0.49
  15  -4  -2    3.77    0.48
   4 -15   2    4.59    0.39
  15   4   2    4.46    0.46
 -15  -4   2    4.14    0.45
 -15   4  -2    4.61    0.41
  -4  15  -2    4.60    0.41
 -15   4   2    3.36    0.42
  15   4  -2    5.41    0.62
  -4 -15   2    4.36    0.40
  15  -4   2    4.27    0.42
 -15  -4  -2    4.25    0.39
   4 -15  -2    4.80    0.48
 -15   4   2    4.43    0.35
 -15  -5   2   14.33    0.87
  15   5   2   15.59    0.99
   5  15  -2   14.31    0.86
 -15  -5   2   16.11    1.02
 -15   5  -2   15.26    0.92
  15  -5  -2   13.47    1.06
   5 -15   2   15.50    0.87
  -5 -15   2   15.63    0.92
 -15   5   2   15.21    0.99
  -5  15  -2   16.21    0.93
  15   5  -2   13.81    1.03
 -15  -5  -2   14.60    0.88
 -15  -6   2   20.01    1.16
 -15  -6   2   19.15    1.04
  15   6   2   18.61    1.13
  15  -6  -2   18.13    1.24
 -15   6  -2   18.91    1.11
  15   6  -2   19.59    1.17
 -15   6   2   18.60    1.22
  -6  15  -2   18.87    1.08
  -6 -15   2   19.52    1.11
 -15  -6  -2   19.62    1.08
   7 -15   2   19.87    0.92
 -15   7  -2   17.22    0.96
 -15  -7   2   15.34    0.99
  -7 -15   2   18.50    0.96
 -15  -7  -2   18.87    0.95
  15   7  -2   15.02    1.01
  -7  15  -2   17.28    0.96
 -15   7   2   14.46    0.99
  16   0   2    9.01    0.66
 -16   0   2    8.80    0.59
   0 -16   2   10.13    0.61
 -16   0  -2    8.34    0.58
   0  16  -2    7.91    0.57
  16   1   2    2.73    0.33
   1 -16   2    2.85    0.28
   1  16  -2    2.30    0.26
 -16  -1   2    2.56    0.32
 -16   1  -2    2.94    0.29
  16  -1  -2    2.06    0.31
 -16  -1   2    2.16    0.25
  -1  16  -2    2.52    0.27
 -16  -1  -2    2.28    0.26
  16  -1   2    2.53    0.32
  -1 -16   2    2.92    0.28
 -16  -2   2  113.58    5.56
   2 -16   2  103.06    5.29
  16   2   2  117.18    5.66
 -16  -2   2   95.63    5.61
  -2 -16   2  122.89    5.56
 -16   2   2  107.77    5.44
  -2  16  -2  112.37    5.55
 -16  -2  -2  110.17    5.30
 -16   3  -2    4.78    0.42
 -16  -3   2    5.59    0.40
   3  16  -2    8.45    0.56
   3 -16   2    8.74    0.59
  16   3   2    5.56    0.50
 -16  -3   2    6.18    0.54
  16  -3   2    8.77    0.61
   3 -16  -2    5.07    0.46
   4  16  -2    4.13    0.29
 -16   4  -2    4.60    0.34
 -16  -4   2    4.12    0.39
  16   4   2    4.75    0.40
  16  -4  -2    3.69    0.41
   4 -16   2    3.72    0.29
  -4  16  -2    4.87    0.36
 -16   4   2    3.92    0.36
  16  -4   2    3.56    0.33
   4 -16  -2    4.66    0.43
  -4 -16   2    5.20    0.36
 -16  -4  -2    4.08    0.31
  16  -5  -2    0.28    0.12
 -16   5  -2    0.35    0.10
   5 -16   2    0.68    0.12
 -16  -5   2    0.60    0.15
   5  16  -2    0.39    0.11
  16   5   2    0.38    0.16
  -5 -16   2    0.63    0.14
   5 -16  -2    0.24    0.12
  -5  16  -2    0.39    0.10
 -16   5   2    0.39    0.14
 -16  -5  -2    0.60    0.11
   0   0   3  243.42   11.96
   0   0  -3  251.86   12.47
   0  -1  -3    2.98    0.49
   0   1   3    2.84    0.22
   1   0   3    2.70    0.23
  -1   0  -3    2.89    0.47
   0   1  -3    2.74    0.44
   1   0  -3    2.52    0.42
   0  -1   3    3.14    0.25
   1   0  -3    2.97    0.46
   1  -1  -3  120.05    6.13
   1   1   3  111.86    5.58
  -1  -1   3  106.95    5.59
   1   1  -3  121.11    6.29
  -1  -1  -3  129.41    6.44
  -1   1  -3  115.46    6.05
   1   1  -3  115.52    6.45
   1  -1  -3  117.88    5.97
   0   2  -3    0.78    0.26
   2   0  -3    0.50    0.21
  -2   0  -3    0.77    0.32
   2   0  -3    0.69    0.28
   0   2  -3    0.89    0.34
   0  -2  -3    1.28    0.67
   2   0   3    0.62    0.13
  -2  -1   3   17.86    0.98
   1   2  -3   20.40    1.33
  -2   1  -3   18.89    1.34
   1  -2   3   19.03    1.09
   2  -1  -3   18.73    1.32
   2  -1  -3   18.09    1.42
   2   1   3   15.95    1.00
   1   2  -3   18.84    1.45
   2   1  -3   20.35    1.52
   2   1  -3   20.69    1.36
   1  -2  -3   19.33    1.43
  -1   2  -3   18.65    1.37
   2  -1   3   18.21    1.07
   1  -2  -3   19.07    1.34
   1   2   3   17.71    1.04
  -2   2  -3  205.96   10.44
   2   2   3  196.65    9.99
   2  -2  -3  208.95   10.44
   2   2  -3  212.62   10.57
   2  -2   3  206.23   10.27
   2   2  -3  213.97   10.80
   2  -2  -3  213.70   10.61
   3   0  -3  106.49    5.87
   3   0   3  108.01    5.29
   0  -3   3   97.99    5.30
   3   0  -3  115.40    5.70
   0   3   3  100.52    5.22
   0   3  -3  111.17    5.54
   0   3  -3  111.66    5.77
   3   1   3  115.85    5.88
   1  -3   3  111.91    5.86
   1   3  -3  121.28    6.50
   3  -1  -3  120.32    6.50
   1   3  -3  122.70    6.12
  -3  -1   3  106.38    5.97
  -3   1  -3  134.73    6.32
   3  -1  -3  120.16    6.30
  -1   3  -3  123.60    6.35
   1  -3  -3  123.14    6.30
  -1  -3   3  115.26    5.91
   3   1  -3  121.25    6.20
   3   1  -3  117.01    6.40
   3  -1   3  118.46    5.85
   2   3  -3   23.74    1.56
  -3   2  -3   24.89    1.62
   2  -3   3   23.00    1.34
   2   3  -3   23.41    2.24
  -3  -2   3   21.76    1.40
   3   2   3   23.29    1.27
   3  -2  -3   24.26    1.79
   3  -2  -3   25.45    1.68
   3  -2   3   23.85    1.33
  -2   3  -3   24.69    1.65
   3   2  -3   26.16    2.05
   2   3   3   22.18    1.25
   3   2  -3   25.04    1.61
   2  -3  -3   23.82    1.66
  -2  -3   3   21.60    1.29
   2  -3  -3   24.57    1.74
   3   3   3   27.76    1.49
   3  -3  -3   29.56    2.05
  -3  -3   3   26.86    1.52
   3   3  -3   27.71    1.99
   3  -3  -3   29.46    2.43
  -3   3  -3   27.91    1.54
   3   3  -3   30.38    1.84
   3  -3   3   28.07    1.75
   0   4  -3   85.78    4.47
   0   4   3   83.03    4.17
   4   0   3   85.71    4.25
   4   0  -3   86.18    4.95
   0   4  -3   83.65    4.68
   0  -4   3   86.18    4.28
   1   4  -3   74.62    3.96
   1  -4   3   70.58    3.74
   4   1   3   74.48    3.75
   1   4  -3   70.79    4.15
   4  -1  -3   68.97    4.42
   4  -1  -3   76.53    4.46
  -4   1  -3   80.36    3.77
   1   4   3   69.09    3.69
   4  -1   3   78.88    3.74
  -1   4  -3   78.31    4.20
  -1  -4   3   72.00    3.78
   1  -4  -3   79.00    4.20
   4   1  -3   76.07    4.32
   4   1  -3   72.46    4.18
   2   4  -3   50.69    3.19
  -4  -2   3   52.36    2.72
   4  -2  -3   53.80    3.16
  -4   2  -3   51.05    2.75
   4  -2  -3   54.74    3.40
  -4   2  -3   59.99    3.11
   4  -2   3   54.41    3.07
   2  -4  -3   53.05    3.52
   4   2  -3   53.55    3.30
  -2  -4   3   52.07    2.76
   2  -4  -3   54.17    3.32
  -2   4  -3   57.29    3.15
   4   2  -3   57.13    3.11
  -2   4  -3   48.51    2.75
   2   4   3   51.49    2.68
   3   4  -3   67.12    3.95
   3   4  -3   71.25    3.76
   4  -3  -3   65.07    3.92
   3  -4   3   56.09    3.96
  -4   3  -3   68.44    3.59
  -4   3  -3   74.41    3.85
   3  -4   3   76.47    3.57
  -4  -3   3   68.11    3.49
   4  -3  -3   74.15    4.24
   4  -3   3   71.66    3.56
   4   3  -3   73.71    3.82
   3  -4  -3   66.36    3.97
   4  -3   3   65.62    3.58
  -3   4  -3   74.14    3.88
  -3   4  -3   58.56    3.78
   4   3  -3   66.13    3.98
   4  -4   3  151.81    7.34
   4   4  -3  151.29    7.62
   4  -4   3  136.48    7.39
   4  -4  -3  153.25    8.04
   4  -4  -3  156.21    8.22
   4   4   3  150.53    7.42
   4   4  -3  147.31    7.85
  -4   4  -3  156.96    7.83
   4  -4   3  155.06    7.64
  -4  -4   3  141.94    7.47
  -4   4  -3  150.75    7.54
   5   0  -3   45.25    2.92
   0   5   3   45.02    2.18
   0   5  -3   44.20    2.74
   5   0   3   42.37    2.26
   5   0  -3   41.59    2.60
   0   5  -3   45.97    2.70
   5   0   3   38.72    2.52
  -5  -1   3   20.05    1.11
   1  -5   3   21.14    1.24
   1   5  -3   21.32    1.38
  -1   5   3   20.97    1.10
   5  -1  -3   21.22    1.75
  -5   1  -3   20.44    1.19
   1   5  -3   21.30    1.57
   5   1   3   19.49    1.53
   5  -1  -3   18.58    1.45
   5   1   3   20.94    1.15
   1  -5   3   20.93    1.53
   5  -1   3   19.26    1.40
   1  -5  -3   18.65    1.89
  -1   5  -3   19.64    1.47
  -1   5  -3   19.76    1.36
  -1   5  -3   21.35    1.26
   5  -1   3   20.80    1.19
   5   1  -3   21.45    1.50
   5   1  -3   21.10    1.70
  -5   2  -3   52.92    2.88
   5  -2  -3   50.37    3.32
   5  -2  -3   48.53    2.97
  -5   2  -3   48.62    2.62
   2   5  -3   51.45    2.92
   2   5  -3   53.49    3.16
   2  -5   3   50.52    2.72
   5   2   3   49.34    2.55
   5  -2   3   52.38    2.96
   5   2  -3   50.39    3.01
  -2  -5   3   47.35    2.61
   5  -2   3   52.84    2.71
  -2   5  -3   46.40    2.61
  -2   5  -3   52.18    2.97
  -5  -2  -3   53.63    2.70
   2   5   3   49.31    2.64
   2  -5  -3   50.36    3.09
   5   2  -3   52.11    3.26
  -5  -3   3   50.26    2.69
   3  -5   3   53.38    2.79
   5  -3  -3   52.27    3.47
   3  -5   3   49.47    2.84
   3  -5   3   52.67    3.06
  -5   3  -3   56.53    3.02
   3   5  -3   54.02    3.23
  -5   3  -3   51.07    2.76
   5   3   3   50.84    2.87
   5  -3  -3   53.34    3.17
   5   3   3   52.05    2.66
   3   5  -3   53.47    3.01
   5  -3   3   48.38    2.81
   5   3  -3   52.74    3.06
   3  -5  -3   45.79    3.16
  -3  -5   3   50.50    2.71
   3   5   3   50.27    2.62
  -3   5  -3   50.97    2.77
   5  -3   3   55.47    2.78
   5  -3   3   56.09    3.05
  -3   5  -3   56.91    3.08
   5   3  -3   56.51    3.34
  -5  -3  -3   54.00    2.70
   3  -5  -3   52.39    3.19
   4  -5   3   87.91    4.91
   5  -4  -3   87.82    5.66
  -5   4  -3   99.15    4.99
   5   4   3  100.47    4.85
   5  -4  -3  101.60    5.46
  -5  -4   3   92.79    4.90
  -4   5   3  101.80    4.74
   4   5  -3  103.47    5.15
   4  -5   3   95.86    5.13
  -5   4  -3  105.48    5.24
   4   5  -3   95.15    5.34
   4  -5   3   96.30    4.86
  -4   5  -3  102.78    5.26
   4  -5  -3   98.71    5.50
   5   4  -3   98.63    5.15
   5  -4   3   98.49    4.86
   5   4  -3   95.36    5.38
  -4   5  -3   97.55    5.00
  -5   4   3  101.18    4.78
   4  -5  -3   95.44    5.53
  -4  -5   3   93.79    4.91
   5  -4   3   95.93    5.11
   4   5   3   93.79    4.83
   5  -4   3   87.04    4.90
  -5  -5   3   90.55    4.68
   5  -5  -3   83.09    5.16
  -5   5  -3   96.33    4.77
   5   5  -3   94.40    5.03
  -5   5  -3  105.63    5.04
   5  -5  -3   84.96    5.40
   5  -5   3   97.61    4.77
   5  -5   3   83.54    4.79
   5   5   3   92.87    4.60
  -5   5   3  100.97    4.65
   5  -5   3   96.17    5.03
   5   5  -3   92.44    5.24
   0   6  -3    4.57    0.49
  -6   0  -3    4.36    0.42
   0  -6   3    4.49    0.42
   0   6  -3    3.65    0.47
   0   6  -3    4.44    0.60
   6   0  -3    4.12    0.57
   6   0  -3    4.32    0.73
   0  -6   3    4.46    0.61
   0   6   3    4.57    0.32
   6   0   3    4.55    0.53
   6   0   3    4.75    0.40
   1   6  -3  105.04    5.43
  -6   1  -3  102.32    5.35
   6  -1  -3  109.81    5.75
   6   1   3  104.52    5.29
   1  -6   3   93.41    5.30
   1   6  -3  108.57    5.69
   6  -1  -3  111.31    6.20
   6   1   3  103.73    5.53
   1  -6   3  103.17    5.25
   1  -6   3  103.32    5.56
  -6  -1   3  116.56    5.35
   6  -1   3  108.28    5.22
   6  -1   3  105.76    5.47
  -6  -1  -3  103.74    5.22
   6   1  -3  106.86    5.60
   6   1  -3  110.32    5.96
   1   6   3  104.29    5.23
  -1   6  -3   97.10    5.37
   1  -6  -3  109.61    5.86
  -1   6  -3  110.88    5.50
   6  -1   3  100.19    5.26
  -1   6  -3  108.91    5.74
  -1  -6   3  103.44    5.35
  -1  -6   3  103.01    5.69
   6  -2  -3   62.90    3.50
   6  -2  -3   60.31    3.91
  -6   2  -3   58.99    3.10
   2   6  -3   59.84    3.25
   2  -6   3   59.39    3.34
  -2   6   3   62.70    2.93
   2   6  -3   63.77    3.51
   2  -6   3   55.09    3.11
  -6  -2   3   58.58    3.03
   2  -6   3   56.84    3.05
   6   2   3   58.12    3.00
   6   2   3   57.49    3.22
  -2   6  -3   56.63    3.13
  -2  -6   3   58.56    3.40
   6   2  -3   57.41    3.61
   6  -2   3   60.00    3.03
   6  -2   3   58.84    3.26
  -6  -2  -3   59.82    3.02
   2   6   3   58.64    2.95
   6  -2   3   54.82    3.06
   2  -6  -3   55.60    3.58
  -2  -6   3   57.76    3.06
   6   2  -3   58.41    3.35
  -2   6  -3   61.60    3.42
  -6   2   3   53.32    3.04
   6  -3  -3   68.80    3.74
  -3   6   3   68.80    3.15
  -6   3  -3   65.87    3.33
   6  -3  -3   58.83    4.09
   3  -6   3   65.56    3.28
   3   6  -3   61.88    3.47
   3  -6   3   61.35    3.53
   6   3   3   63.31    3.19
   3   6  -3   63.78    3.71
   3  -6   3   58.00    3.32
  -6  -3   3   60.92    3.23
   6   3   3   64.11    3.41
   3   6   3   62.72    3.15
  -6   3   3   67.51    3.17
  -3  -6   3   63.04    3.62
   6  -3   3   63.74    3.50
   6  -3   3   57.90    3.28
  -3   6  -3   63.56    3.58
   6  -3   3   62.36    3.25
   3  -6  -3   56.03    3.78
  -3  -6   3   63.32    3.26
   6   3  -3   61.05    3.79
   6   3  -3   63.71    3.56
  -3   6  -3   60.68    3.33
  -6  -3  -3   63.61    3.22
  -6  -4   3   20.98    1.30
   6   4   3   23.74    1.30
   6  -4  -3   24.66    1.76
   4   6  -3   23.17    1.54
   4  -6   3   25.61    1.40
  -4   6   3   24.99    1.25
   6  -4  -3   19.01    1.95
   4   6  -3   22.87    1.71
   4  -6   3   22.77    1.57
   4  -6   3   22.49    1.41
  -6   4  -3   22.37    1.39
  -4   6  -3   23.94    1.43
   6   4  -3   22.53    1.76
   4   6   3   23.08    1.25
   6   4  -3   23.95    1.60
  -6  -4  -3   20.84    1.28
  -4  -6   3   20.67    1.33
  -4  -6   3   22.15    1.60
   4  -6  -3   22.60    1.77
   6  -4   3   20.27    1.36
  -6   4   3   24.00    1.26
   6  -4   3   24.17    1.57
  -4   6  -3   24.62    1.61
   4  -6  -3   20.08    1.76
   6  -4   3   23.82    1.41
   5  -6   3   59.04    2.99
   5   6  -3   60.45    3.23
   5  -6   3   54.80    3.03
   6  -5  -3   58.23    3.59
   5   6  -3   57.99    3.43
  -6  -5   3   56.07    3.10
   6   5   3   60.44    3.29
   5  -6   3   58.13    3.23
  -5   6   3   51.51    2.88
   6   5   3   60.57    3.03
  -6   5  -3   62.89    3.21
  -5   6  -3   65.03    3.43
  -5   6  -3   60.69    3.21
   6  -5   3   56.80    3.20
   6   5  -3   48.96    3.72
  -5  -6   3   56.79    3.42
   6   5  -3   58.67    3.47
  -6   5   3   63.74    2.96
   6   5  -3   57.53    3.24
   5  -6  -3   55.41    3.63
  -5  -6   3   57.87    3.12
  -6  -5  -3   55.98    2.90
   6  -5   3   51.93    3.00
   5   6   3   59.22    3.02
   5  -6  -3   58.07    3.73
   6  -5   3   60.50    2.99
   6  -6   3   51.46    2.77
   6  -6  -3   46.61    3.44
  -6  -6   3   55.31    3.13
  -6   6   3   52.38    2.69
   6   6  -3   50.65    3.22
   6  -6  -3   57.04    3.97
   6   6   3   53.75    2.69
   6   6  -3   58.37    3.24
  -6  -6   3   48.82    2.76
  -6  -6  -3   51.44    2.71
   0   7  -3  261.93   12.98
   0   7  -3  251.04   12.71
   0  -7   3  265.03   12.92
   0   7  -3  220.09   12.59
   7   0  -3  271.32   12.98
   0  -7   3  263.20   12.59
   0  -7   3  236.71   12.64
   7   0   3  260.85   12.77
  -7   0  -3  260.60   12.59
   7   0   3  264.98   12.53
   7   0  -3  272.42   13.45
  -7   0   3  257.23   12.51
   1   7  -3   39.74    2.53
   7   1   3   37.99    2.17
   7  -1  -3   38.69    2.37
   1  -7   3   40.61    2.19
   7  -1  -3   36.51    2.73
  -1   7   3   39.85    2.06
   1   7  -3   42.38    2.35
  -7  -1   3   36.12    1.97
  -7   1  -3   37.78    2.05
   1  -7   3   39.04    2.44
   7   1   3   37.11    1.96
   1  -7   3   36.58    2.23
  -1  -7   3   33.27    2.08
  -7  -1  -3   40.39    2.18
   7  -1   3   40.31    2.36
  -1  -7   3   35.60    2.01
   7   1  -3   38.21    2.75
  -1   7  -3   38.31    2.35
   7  -1   3   41.93    2.15
   7   1  -3   41.81    2.50
  -1   7  -3   35.69    2.11
  -1   7  -3   35.83    2.10
  -1  -7   3   37.60    2.31
   7  -1   3   42.43    2.21
  -7   1   3   38.97    2.10
   1  -7  -3   35.78    2.47
   7   2   3    3.68    0.48
   2  -7   3    2.58    0.44
  -2   7   3    2.32    0.24
   2  -7   3    2.46    0.36
  -7  -2   3    4.06    0.38
   7   2   3    3.78    0.37
   2  -7   3    2.19    0.34
   2   7  -3    2.55    0.48
   7  -2  -3    4.21    0.60
   7  -2  -3    3.74    0.76
   2   7  -3    2.62    0.38
  -7   2  -3    4.16    0.44
   7  -2   3    2.19    0.31
  -2  -7   3    4.11    0.58
  -7  -2  -3    2.71    0.33
  -2   7  -3    4.19    0.51
  -2  -7   3    4.84    0.53
   7   2  -3    2.35    0.43
  -7   2   3    2.21    0.27
  -2   7  -3    4.66    0.59
   7  -2   3    2.27    0.40
  -2  -7   3    3.54    0.44
   7  -2   3    2.86    0.37
   2  -7  -3    3.47    0.63
   3  -7   3   30.20    2.23
   7  -3  -3   38.34    2.47
   3  -7   3   36.20    2.24
   3   7  -3   39.67    2.42
   3  -7   3   34.42    2.05
   7   3   3   35.89    2.27
  -7   3  -3   39.86    2.17
   3   7  -3   39.42    2.21
   7  -3  -3   32.03    2.83
   7   3   3   38.68    2.22
  -3   7  -3   42.48    2.44
  -3  -7   3   38.00    2.39
   7  -3   3   38.98    2.15
   7  -3   3   38.68    2.21
  -7  -3  -3   35.04    1.96
  -3   7  -3   39.50    2.22
   7   3  -3   36.50    2.50
   7  -3   3   33.04    2.00
   7   3  -3   37.26    2.27
   7   4   3   85.45    4.48
   4  -7   3   78.49    4.30
  -4   7   3   84.76    4.11
   4  -7   3   83.02    4.48
   7  -4  -3   87.30    4.79
   4   7  -3   84.64    4.45
   7   4   3   86.04    4.25
   4   7  -3   82.88    4.65
  -7   4  -3   89.44    4.42
   4  -7   3   85.98    4.24
  -7  -4   3   79.68    4.30
  -7  -4  -3   78.58    4.21
   7   4  -3   82.36    4.50
   7  -4   3   81.09    4.43
  -7   4   3   86.31    4.14
   4   7   3   80.86    4.21
   7  -4   3   77.30    4.24
   7  -4   3   88.45    4.22
  -4  -7   3   85.57    4.67
  -4   7  -3   87.80    4.45
  -4  -7   3   81.54    4.33
  -4   7  -3   82.38    4.61
   7   4  -3   82.36    4.75
   7   5   3   22.66    1.24
   5  -7   3   24.60    1.43
   5   7  -3   25.48    1.90
  -5   7   3   24.20    1.33
   7   5   3   22.45    1.41
   5  -7   3   23.68    1.48
  -7  -5   3   21.97    1.58
  -7  -5   3   20.97    1.30
  -7   5  -3   23.33    1.66
   5  -7   3   22.39    1.92
   7   5  -3   24.26    2.03
   7  -5   3   27.45    1.57
  -7   5   3   25.08    1.35
   5   7   3   22.50    1.22
   5  -7  -3   19.66    2.11
  -5  -7   3   21.68    1.56
  -7  -5  -3   22.33    1.37
   7  -5   3   25.40    1.42
   7  -5   3   25.15    1.83
  -5  -7   3   20.85    1.31
  -5   7  -3   21.05    1.67
   7   6   3   18.45    1.05
   7  -6  -3   19.44    1.51
   6  -7   3   15.13    1.04
   6   7  -3   17.22    1.19
  -7   6  -3   19.08    1.20
  -6   7   3   16.20    0.93
   6   7  -3   15.75    1.30
   6  -7   3   16.21    1.18
  -7  -6   3   16.36    1.11
  -7  -6   3   17.63    1.35
   6  -7   3   16.54    1.01
   7   6  -3   16.03    1.18
   6  -7  -3   16.15    1.51
   7  -6   3   16.21    1.17
  -6  -7   3   17.47    1.13
   7   6  -3   14.82    1.29
  -7   6   3   17.52    0.95
   7  -6   3   15.33    1.02
   6  -7  -3   18.77    1.56
   7   6  -3   12.36    1.52
  -6   7  -3   18.69    1.21
   7  -6   3   17.04    1.01
  -6  -7   3   17.48    1.35
   6   7   3   18.16    1.04
  -7  -6  -3   14.67    0.93
  -7   7  -3  109.10    5.32
   7  -7   3  102.90    5.43
   7  -7  -3   92.37    5.83
   7  -7   3  109.79    5.37
  -7  -7   3  102.81    5.24
   7   7   3  106.45    5.14
   7   7  -3  108.71    6.20
   7  -7   3  106.60    5.57
   7   7  -3  112.31    5.62
  -7   7   3  100.47    5.29
   7  -7  -3  105.47    5.72
   7   7  -3  101.43    5.75
  -7  -7  -3  113.15    5.42
   0  -8   3    1.65    0.37
   0  -8   3    1.51    0.27
  -8   0   3    0.95    0.21
   0   8  -3    1.62    0.37
   0   8  -3    1.58    0.36
   8   0   3    1.68    0.24
   0   8   3    1.29    0.18
   0  -8   3    1.26    0.29
  -8   0  -3    1.85    0.29
   8   0  -3    1.62    0.37
   8   0   3    1.70    0.34
  -8  -1   3  105.96    5.42
   8   1   3  111.50    5.62
   8  -1  -3  109.45    5.83
   8   1   3  118.73    5.43
   1  -8   3  111.31    6.08
   1  -8   3  123.02    5.95
   8  -1  -3  102.03    6.27
   1  -8   3  114.93    6.20
   1   8  -3  127.56    6.35
   1   8  -3  115.81    6.07
  -8   1  -3  109.02    5.50
  -1   8   3  117.60    5.81
  -1  -8   3  111.64    5.49
   8   1  -3  113.73    6.59
  -1   8  -3  121.25    5.89
  -8   1   3  120.09    5.87
  -1  -8   3  109.47    5.68
   1   8   3  110.51    5.36
   8  -1   3  119.37    5.89
  -1   8  -3   94.56    5.56
   8   1  -3  118.61    6.25
   8  -1   3  120.77    6.11
   1  -8  -3   90.94    6.39
  -8  -1  -3  114.31    5.93
  -1  -8   3  112.59    5.79
   8   2   3   11.38    0.88
  -2   8   3   10.63    0.66
   8   2   3   11.68    0.74
  -8  -2   3   10.93    0.76
   2   8  -3   10.63    0.99
   2  -8   3   11.32    1.04
   2   8  -3   10.65    0.86
   8  -2  -3   11.46    1.04
   2  -8   3   10.72    0.77
  -8   2  -3   11.74    0.87
   8  -2  -3   10.09    1.31
   8   2  -3   11.05    0.97
  -8   2   3   10.41    0.70
   8  -2   3   11.81    0.75
   8   2  -3   11.29    1.17
   8  -2   3    9.27    0.88
  -2  -8   3   10.84    0.79
   8  -2   3   10.92    0.90
  -2  -8   3   10.71    1.06
  -2   8  -3   12.13    1.02
  -8  -3   3   54.83    3.00
   3   8  -3   61.63    3.31
   3  -8   3   63.14    3.79
   8  -3  -3   56.83    3.60
   3   8  -3   47.28    3.75
   8   3   3   60.07    2.97
   3  -8   3   58.39    3.01
  -3   8   3   59.27    2.90
  -3  -8   3   57.25    3.04
   8   3  -3   61.33    3.71
   8  -3   3   47.90    3.41
  -8   3   3   59.96    2.94
   8   3  -3   52.74    3.59
   8  -3   3   59.53    2.98
  -3  -8   3   63.39    3.23
  -3  -8   3   53.01    3.43
  -8   4  -3   60.55    3.09
   8  -4  -3   55.53    3.37
   8   4   3   57.65    3.14
  -4   8   3   54.61    2.74
   4   8  -3   51.44    3.17
  -8  -4   3   53.64    2.99
   4  -8   3   55.82    3.08
   4  -8   3   55.64    2.85
  -8  -4   3   58.31    3.52
   8   4   3   57.75    2.93
   4  -8   3   53.23    2.89
   4   8  -3   54.30    3.03
  -4   8  -3   59.53    3.14
   8   4  -3   54.71    3.09
  -4  -8   3   55.87    3.29
  -4  -8   3   56.61    3.02
   8  -4   3   55.50    2.82
   8  -4   3   53.25    2.85
   8  -4   3   54.02    3.02
  -8   4   3   54.68    2.77
   8   4  -3   52.21    3.30
  -4  -8   3   52.05    3.07
  -4   8  -3   59.79    3.31
  -8  -4  -3   49.09    2.79
   5  -8   3   21.09    1.45
   8   5   3   16.93    1.55
   5   8  -3   21.62    1.43
   8  -5  -3   21.54    1.57
   5  -8   3   22.77    1.28
  -5   8   3   20.91    1.17
   5   8  -3   18.02    1.49
   5  -8   3   20.58    1.30
   8   5   3   20.69    1.15
  -8  -5   3   19.02    1.21
  -8   5  -3   20.36    1.28
  -5  -8   3   19.82    1.45
  -5   8  -3   21.00    1.32
   8  -5   3   22.17    1.43
   8   5  -3   19.43    1.58
  -8  -5  -3   21.58    1.24
  -5  -8   3   20.53    1.24
  -5   8  -3   19.35    1.41
  -8   5   3   21.57    1.20
   8  -5   3   20.94    1.28
   8   5  -3   21.24    1.46
   8  -5   3   22.00    1.25
   5  -8  -3   19.20    1.67
   6  -8   3   54.47    2.92
   6  -8   3   45.82    2.91
   6   8  -3   51.44    3.05
   8  -6  -3   53.95    3.18
  -8  -6   3   52.54    3.10
   6   8  -3   52.62    2.91
   8   6   3   53.99    2.70
  -8  -6   3   49.67    2.78
   6  -8   3   52.99    2.71
  -8   6  -3   53.49    2.86
  -6   8   3   50.93    2.63
   8   6  -3   55.30    2.95
   8  -6   3   55.10    2.71
  -6  -8   3   49.19    2.85
  -6   8  -3   51.54    3.03
  -8   6   3   50.23    2.64
  -6  -8   3   51.58    2.80
   8  -6   3   48.33    2.80
   6  -8  -3   55.68    3.33
   8   6  -3   48.03    3.06
   8  -6   3   50.12    2.87
  -8   7  -3    4.59    0.48
   8  -7  -3    4.25    0.84
  -8  -7   3    4.12    0.43
   7  -8   3    3.96    0.40
   7   8  -3    4.42    0.58
   7  -8   3    3.83    0.40
   7   8  -3    4.30    0.62
  -8  -7   3    3.93    0.55
  -7  -8   3    2.82    0.52
   8   7  -3    2.91    0.67
  -7  -8   3    4.27    0.55
  -8   7   3    3.32    0.41
   8  -7   3    3.58    0.42
   8  -7   3    3.79    0.40
   8   7  -3    3.62    0.53
   7  -8  -3    5.22    0.69
  -7   8  -3    4.36    0.48
  -8  -7  -3    3.38    0.44
  -7  -8   3    3.99    0.41
  -8   8   3   85.17    4.58
   8  -8   3   94.43    4.78
   8  -8   3   93.39    4.62
   8   8  -3   93.88    4.82
   8   8  -3   92.91    4.94
   8  -8  -3   91.32    5.00
  -8   8  -3   94.53    4.70
  -8  -8   3   85.93    4.68
   8   8   3   96.35    4.58
  -8  -8   3   94.21    5.06
   8  -8  -3   88.47    5.04
  -8  -8   3   89.76    4.65
   8  -8   3   91.97    4.66
   0  -9   3    2.86    0.38
   9   0  -3    2.60    0.46
   0   9   3    2.60    0.26
  -9   0  -3    2.74    0.35
   0   9  -3    3.09    0.48
  -9   0   3    2.17    0.29
   9   0   3    2.87    0.32
   9   0   3    2.82    0.40
   9   0  -3    3.02    0.62
   0   9  -3    1.89    0.39
   9   1   3    2.46    0.37
   1  -9   3    3.79    0.43
   1   9  -3    3.93    0.45
  -1   9   3    3.56    0.31
   9  -1  -3    2.29    0.57
  -9   1  -3    2.57    0.34
   1  -9   3    3.93    0.54
  -9  -1   3    2.56    0.31
   9  -1  -3    2.25    0.43
   1  -9   3    3.84    0.41
   9   1   3    2.73    0.30
   1   9  -3    4.08    0.56
  -9   1   3    3.26    0.35
   9  -1   3    4.10    0.49
   1  -9  -3    1.81    0.53
   1   9   3    2.66    0.26
  -1   9  -3    2.47    0.44
  -1  -9   3    2.99    0.44
  -1   9  -3    2.09    0.40
   9   1  -3    3.50    0.51
   9  -1   3    3.91    0.38
  -1  -9   3    1.84    0.33
  -1  -9   3    2.62    0.34
   9   1  -3    3.79    0.66
  -9  -1  -3    3.96    0.42
   9  -2  -3   96.87    5.13
  -9   2  -3   97.71    4.84
  -9  -2   3   87.10    4.74
   2  -9   3   98.17    4.91
   2   9  -3   99.51    5.26
   9  -2  -3   88.23    5.59
  -2   9   3   98.65    4.80
   2   9  -3   99.23    5.06
   9   2   3  101.09    4.73
   2  -9   3   89.60    4.94
   2  -9   3   94.50    5.14
  -2  -9   3   86.96    4.83
   9  -2   3   97.91    5.05
  -2   9  -3   85.30    4.89
  -9  -2  -3   96.36    4.90
   2   9   3   99.07    4.69
  -2   9  -3   99.49    5.12
   9  -2   3  100.17    4.87
  -9   2   3   90.96    4.83
  -2  -9   3   93.51    4.80
   9   2  -3   98.28    5.19
  -2  -9   3   98.98    5.09
   9   2  -3   96.38    5.48
  -9   3  -3   15.34    1.00
   3  -9   3   15.35    1.16
  -3   9   3   15.59    0.90
   3  -9   3   15.22    0.99
   3   9  -3   16.10    1.12
   9   3   3   14.89    1.08
   9  -3  -3   12.69    1.50
   9  -3  -3   15.06    1.22
   9   3   3   15.20    0.90
   3   9  -3   15.44    1.23
   3  -9   3   14.20    1.01
  -9  -3   3   13.88    0.93
  -3  -9   3   11.50    1.20
  -3   9  -3   15.96    1.19
   9   3  -3   13.39    1.46
  -9  -3  -3   14.99    0.97
   9   3  -3   16.42    1.21
  -3   9  -3   15.09    1.07
  -3  -9   3   14.53    1.17
  -9   3   3   14.49    0.92
   9  -3   3   15.84    0.96
   3   9   3   15.06    0.87
  -3  -9   3   14.31    0.96
   9   3  -3   14.34    1.32
   9  -3   3   16.12    1.12
   9  -3   3   16.13    1.00
   4  -9   3    5.81    0.64
  -4   9   3    5.87    0.44
   4   9  -3    6.65    0.62
   9  -4  -3    4.73    0.88
   9  -4  -3    6.16    0.72
   9   4   3    6.41    0.49
   4  -9   3    5.81    0.53
  -9  -4   3    7.36    0.75
  -9   4  -3    7.14    0.60
  -9  -4   3    6.35    0.54
   4  -9   3    5.89    0.51
   4   9  -3    5.59    0.67
  -4   9  -3    6.47    0.69
   4   9   3    6.97    0.48
   9   4  -3    5.24    0.72
  -4  -9   3    4.77    0.62
   9  -4   3    6.05    0.52
   9  -4   3    6.23    0.50
  -4  -9   3    6.30    0.55
   9  -4   3    5.59    0.59
  -4   9  -3    6.65    0.65
   9   4  -3    6.08    0.64
  -4  -9   3    7.22    0.77
  -9   4   3    5.54    0.46
  -5   9   3   95.42    4.67
   9   5   3  103.67    4.88
   5  -9   3  102.64    4.75
   9   5   3  100.99    5.08
  -9  -5   3  100.63    5.27
   9  -5  -3  107.63    5.70
  -9  -5   3   96.10    4.96
   9  -5   3  101.62    4.73
   9   5  -3  101.45    5.17
   5   9   3   97.36    4.87
   9  -5   3   74.89    5.23
  -5  -9   3   97.80    4.97
   5  -9  -3   83.82    5.50
  -9  -5  -3  100.10    4.75
  -5  -9   3   94.92    5.03
  -5  -9   3   94.42    5.42
   9   5  -3   78.61    5.15
  -9  -6   3   18.84    1.44
   6  -9   3   17.43    1.09
   9   6   3   15.71    1.10
  -9   6  -3   18.88    1.17
   9  -6  -3   15.26    1.60
   9   6   3   17.73    1.16
   6   9  -3   17.72    1.28
   6  -9   3   17.33    1.19
  -9  -6   3   17.53    1.31
   9  -6  -3   19.15    1.40
   6   9  -3   17.15    1.17
  -6   9   3   15.91    0.98
  -6  -9   3   19.48    1.20
   9   6  -3   17.66    1.20
   9  -6   3   17.39    1.06
   9   6  -3   16.86    1.32
   9   6  -3   15.15    1.53
   6   9   3   18.17    1.07
  -9  -6  -3   16.36    1.00
   9  -6   3   17.60    1.17
   9  -6   3   14.68    1.19
  -6  -9   3   18.69    1.33
   6  -9  -3   19.00    1.52
  -9   6   3   16.15    0.99
  -6   9  -3   17.91    1.17
  -7   9   3   12.43    0.77
  -9  -7   3   12.70    0.86
   7  -9   3   13.10    0.82
   9  -7  -3   13.05    1.08
  -9   7  -3   14.20    0.92
   7  -9   3   12.59    0.84
   7   9  -3   12.30    0.93
   7  -9   3   12.81    0.93
   7   9  -3   13.17    1.02
   9  -7  -3   11.85    1.22
  -9  -7   3   14.17    1.29
   9  -7   3   12.64    0.83
   9   7  -3   10.98    0.99
   7   9   3   13.08    0.80
  -9   7   3   11.59    0.77
   9  -7   3   13.16    0.92
   7  -9  -3   12.71    1.13
  -7  -9   3   12.83    0.87
  -7  -9   3   13.06    1.07
  -7   9  -3   12.79    0.90
  -9  -7  -3   13.55    0.79
   9  -7   3   12.17    0.80
  -7  -9   3   13.25    0.91
   9   7  -3   13.41    0.96
   9   7  -3   11.78    1.23
  -9   8  -3    2.10    0.32
   8   9  -3    2.14    0.38
  -8   9   3    2.16    0.26
  -9  -8   3    2.43    0.40
   8  -9   3    2.50    0.44
   9  -8  -3    1.66    0.38
   9   8   3    2.69    0.26
   8  -9   3    2.06    0.31
  -9  -8   3    2.11    0.29
   8  -9   3    2.72    0.45
   8   9  -3    2.05    0.34
  -8  -9   3    2.24    0.38
  -8  -9   3    2.08    0.34
  -8   9  -3    2.56    0.35
   9  -8   3    2.68    0.44
   9   8  -3    1.95    0.34
  -9   8   3    2.18    0.29
   8   9   3    2.35    0.25
   8  -9  -3    2.89    0.53
  -8  -9   3    2.25    0.29
   9   8  -3    2.32    0.41
   9  -9   3  136.06    5.96
   9   9  -3  134.17    6.09
  -9  -9   3  136.06    6.40
   9  -9   3  103.77    5.94
   9   9  -3  105.58    6.05
  -9   9  -3  135.82    6.39
   9  -9  -3  126.80    6.62
  -9  -9   3  116.58    6.53
 -10   0  -3    5.11    0.57
  10   0  -3    4.43    0.58
   0  10  -3    5.79    0.65
  10   0   3    5.33    0.54
  10   0  -3    5.09    0.77
   0 -10   3    5.64    0.63
 -10   0   3    4.32    0.44
   0 -10   3    5.70    0.50
   0  10   3    5.69    0.41
  10   0   3    6.01    0.46
   1 -10   3   50.42    2.62
  10  -1  -3   49.10    3.18
 -10  -1   3   43.56    2.46
  10   1   3   46.71    2.67
  10  -1  -3   43.44    2.72
  10   1   3   47.45    2.44
   1 -10   3   49.15    2.84
   1  10  -3   47.94    2.88
  -1  10   3   50.00    2.52
  10  -1   3   50.05    2.73
   1  10   3   46.50    2.40
  -1 -10   3   44.09    2.49
 -10  -1  -3   46.75    2.91
  10   1  -3   49.99    3.16
  10  -1   3   51.85    2.57
  -1 -10   3   48.03    2.82
  -1  10  -3   49.95    2.80
  10   1  -3   48.81    2.85
 -10   1   3   45.02    2.56
   2 -10   3   35.26    2.32
  10   2   3   40.47    2.12
   2  10  -3   38.42    2.34
  10  -2  -3   40.33    2.45
  10  -2  -3   40.95    2.86
 -10  -2   3   41.31    2.58
   2 -10   3   38.67    2.08
 -10  -2   3   36.74    2.15
  -2  10   3   38.33    1.99
  10  -2   3   39.69    2.04
  10   2  -3   39.26    2.31
  10  -2   3   38.80    2.19
   2  10   3   39.79    2.09
  10   2  -3   36.61    2.51
  -2 -10   3   39.75    2.19
  -2 -10   3   37.65    2.22
  -2  10  -3   43.24    2.47
 -10   2   3   36.36    2.08
   3 -10   3   37.42    2.09
   3 -10   3   37.43    2.13
  10   3   3   33.88    1.84
  10  -3  -3   35.80    2.43
 -10  -3   3   37.10    2.31
  -3  10   3   37.50    2.02
  10   3   3   35.59    2.06
 -10  -3   3   32.77    1.90
  10  -3   3   39.62    2.05
   3  10   3   34.47    1.82
  -3 -10   3   32.58    1.95
 -10  -3  -3   39.53    2.11
  -3 -10   3   33.33    1.92
   4 -10   3   23.26    1.36
  10   4   3   25.44    1.32
  10  -4  -3   21.41    1.91
   4  10  -3   23.23    1.55
 -10  -4   3   18.37    1.94
   4  10  -3   23.19    1.44
  10  -4  -3   21.77    1.56
   4 -10   3   20.56    1.47
  10   4   3   23.15    1.44
  -4  10   3   23.46    1.40
 -10   4  -3   23.41    1.38
   4 -10   3   22.98    1.48
  10  -4   3   18.44    1.44
  -4 -10   3   22.92    1.37
  -4  10  -3   23.72    1.43
  -4 -10   3   23.13    1.55
  10   4  -3   24.10    1.50
  10   4  -3   21.40    1.62
   4 -10  -3   21.15    1.77
  -4 -10   3   23.40    1.41
   4  10   3   21.34    1.25
 -10  -4  -3   21.11    1.27
  10  -4   3   24.34    1.52
 -10   4   3   21.43    1.25
  10   4  -3   19.40    1.71
 -10  -5   3   38.99    2.07
   5 -10   3   40.91    2.14
   5  10  -3   41.38    2.30
 -10  -5   3   34.15    2.35
   5 -10   3   38.82    2.17
   5  10  -3   39.75    2.38
  10  -5  -3   41.13    2.35
  10  -5  -3   36.00    2.67
   5 -10   3   41.64    2.31
  -5  10   3   38.46    2.07
 -10   5  -3   40.12    2.11
  10   5   3   38.81    1.99
  10   5   3   33.03    2.20
  10  -5   3   39.67    2.15
  10   5  -3   41.16    2.32
  10   5  -3   36.29    2.63
  -5 -10   3   39.25    2.29
  10  -5   3   40.57    2.25
  10   5  -3   39.08    2.46
  -5  10  -3   40.51    2.14
  10  -5   3   40.70    2.11
  -5 -10   3   40.67    2.16
  -5 -10   3   33.01    2.19
 -10   5   3   37.79    2.09
   5 -10  -3   35.81    2.48
   5  10   3   38.19    2.05
 -10  -5  -3   39.37    2.19
   6 -10   3   53.15    2.95
   6 -10   3   56.37    3.04
  10  -6  -3   58.41    3.81
  10  -6  -3   58.79    3.15
 -10  -6   3   52.29    2.86
  -6  10   3   53.31    2.85
   6  10  -3   57.34    3.14
   6  10  -3   57.27    3.06
  10   6   3   53.73    2.90
 -10   6  -3   55.30    2.90
   6 -10   3   56.95    2.90
 -10  -6   3   55.87    3.09
  10   6  -3   56.86    3.20
  10  -6   3   57.19    2.88
 -10  -6  -3   57.79    2.86
  10   6  -3   50.94    3.03
  10  -6   3   57.79    3.00
  -6  10  -3   58.61    3.22
 -10   6   3   53.41    2.86
  10  -6   3   59.07    2.95
  -6 -10   3   47.56    3.16
  -6 -10   3   53.47    2.90
   6  10   3   55.67    2.79
  -6 -10   3   52.30    2.87
  10  -7  -3    8.74    0.93
 -10  -7   3    8.02    0.63
  10  -7  -3    9.94    0.86
 -10   7  -3    8.88    0.65
  10   7   3    9.62    0.60
   7  10  -3    9.62    0.78
 -10  -7   3    8.78    0.77
   7 -10   3    9.14    0.66
   7 -10   3    8.82    0.77
   7  10  -3   10.16    0.77
  -7  10   3    8.39    0.64
 -10  -7  -3    9.42    0.62
  -7 -10   3    8.80    0.64
  10  -7   3   10.02    0.67
  -7 -10   3    8.69    0.78
  10  -7   3   11.29    0.76
  10  -7   3    8.99    0.73
  10   7  -3    9.68    0.81
   7 -10  -3    9.59    0.89
  -7 -10   3    9.64    0.70
   7  10   3    9.30    0.59
  10   7  -3   10.13    0.79
  -7  10  -3    9.22    0.67
   8  10  -3   35.09    2.25
 -10  -8   3   37.04    2.40
   8 -10   3   41.02    2.23
 -10   8  -3   43.78    2.26
 -10  -8   3   43.49    2.43
   8 -10   3   44.62    2.21
   8  10  -3   37.21    2.29
   8 -10  -3   37.18    2.45
  10   8  -3   41.94    2.34
  10  -8   3   43.69    2.20
  -8 -10   3   48.14    2.33
  -8  10  -3   44.79    2.26
  -8 -10   3   40.82    2.41
  10  -8   3   45.66    2.23
   8  10   3   46.31    2.23
  10   8  -3   43.57    2.30
   9  10  -3    0.60    0.16
 -10   9  -3    0.61    0.16
   9 -10   3    0.61    0.17
  10  -9  -3    0.67    0.20
 -10  -9   3    0.80    0.22
  10  -9   3    0.55    0.16
   9 -10  -3    0.46    0.19
  -9 -10   3    0.54    0.21
  10   9  -3    0.73    0.17
  -9  10  -3    0.63    0.17
  -9 -10   3    0.63    0.20
  10  -9   3    0.92    0.19
  10   9  -3    0.91    0.18
 -10  10  -3   18.38    0.99
 -10 -10   3   19.42    1.15
 -11   0   3  165.60    8.19
  11   0  -3  152.70    8.13
 -11   0  -3  167.27    7.94
   0 -11   3  156.43    7.95
 -11   0   3  151.86    7.88
  11   0   3  166.89    8.12
   0  11   3  160.98    7.98
   0 -11   3  178.82    8.14
   0 -11   3  163.16    8.14
  11   0  -3  164.63    8.50
   0  11  -3  154.17    8.07
   0  11  -3  160.52    8.18
  11   0   3  136.35    7.83
  11   1   3   28.20    1.54
   1 -11   3   30.13    1.67
  -1  11   3   27.06    1.49
   1 -11   3   26.49    1.55
  11   1   3   29.62    1.76
   1 -11   3   25.41    1.67
  11  -1  -3   29.21    2.10
 -11  -1   3   27.10    1.58
   1  11  -3   25.23    1.70
 -11   1  -3   27.90    1.61
 -11  -1   3   29.49    1.84
  11  -1  -3   29.87    1.83
 -11  -1  -3   27.59    1.52
  -1 -11   3   28.33    1.64
  -1  11  -3   24.76    1.76
  11   1  -3   25.49    1.89
 -11   1   3   22.97    1.46
  -1 -11   3   29.41    1.81
 -11   1   3   27.42    1.74
   1  11   3   24.95    1.63
  -1  11  -3   29.78    1.71
  11   1  -3   25.75    1.69
  11  -1   3   27.81    1.47
   2 -11   3    8.04    0.61
   2  11  -3    7.36    0.73
  11   2   3    9.45    0.77
  11  -2  -3    9.08    0.82
  11  -2  -3    9.33    1.04
 -11  -2   3    8.64    0.83
   2 -11   3    7.70    0.63
   2 -11   3    7.97    0.73
  11   2   3    9.63    0.62
  -2  11   3    7.79    0.53
   2  11  -3    7.59    0.66
 -11  -2   3    8.33    0.64
 -11   2  -3    9.61    0.70
 -11  -2  -3    8.06    0.60
  11  -2   3    8.35    0.57
  -2  11  -3    8.82    0.72
  11   2  -3    7.96    0.86
  -2 -11   3    8.94    0.81
  -2 -11   3    8.98    0.71
  -2  11  -3    9.29    0.82
 -11   2   3    8.51    0.78
 -11   2   3    8.11    0.59
  11   2  -3    8.36    0.74
   2  11   3    8.21    0.58
   3 -11   3   58.47    3.17
  11  -3  -3   50.84    3.39
 -11  -3   3   59.12    3.13
 -11   3  -3   57.22    2.89
   3  11  -3   56.47    3.21
   3 -11   3   57.71    3.04
  11   3   3   58.43    3.01
  11   3   3   55.54    2.79
 -11  -3   3   53.79    2.85
   3 -11   3   60.34    3.01
  11  -3  -3   56.60    3.10
  -3  11   3   56.58    2.93
  11   3  -3   55.55    3.35
  -3 -11   3   57.42    3.08
  11  -3   3   59.27    2.96
  -3 -11   3   48.26    3.14
 -11   3   3   54.79    2.96
  11   3  -3   57.78    3.18
 -11   3   3   59.91    3.22
  -3  11  -3   45.68    2.98
 -11  -3  -3   52.53    3.04
   3  11   3   54.27    2.78
  11  -3   3   61.64    3.10
  -3 -11   3   54.70    2.87
   4  11  -3   72.03    3.77
  11  -4  -3   71.57    4.15
  11  -4  -3   70.28    3.77
 -11   4  -3   72.68    3.68
  11   4   3   70.47    3.47
 -11  -4   3   64.45    3.52
 -11  -4   3   66.53    3.73
   4 -11   3   69.93    3.67
  -4  11   3   64.62    3.45
  11   4   3   72.13    3.66
   4 -11   3   76.45    3.89
   4 -11   3   69.93    3.51
   4  11   3   67.71    3.46
  11  -4   3   70.95    3.49
  -4  11  -3   62.65    3.89
  -4 -11   3   70.12    3.75
 -11   4   3   63.09    3.47
 -11  -4  -3   60.76    3.51
   4 -11  -3   68.85    3.94
  11   4  -3   70.19    3.69
  -4 -11   3   66.77    3.56
  -4 -11   3   69.23    3.55
  11   4  -3   66.16    3.83
  11  -4   3   71.48    3.60
 -11   4   3   69.41    3.72
 -11  -5   3   17.32    1.24
   5  11  -3   17.38    1.17
  11   5   3   17.23    1.13
   5 -11   3   17.22    1.05
 -11  -5   3   16.33    1.08
  -5  11   3   17.09    0.98
   5 -11   3   17.19    1.23
  11  -5  -3   18.68    1.52
   5 -11   3   18.29    1.07
  11  -5  -3   21.34    1.54
 -11   5   3   17.89    1.34
   5 -11  -3   19.30    1.42
  11  -5   3   14.75    1.05
  -5 -11   3   17.44    1.09
  11   5  -3   17.72    1.27
  -5 -11   3   18.61    1.32
 -11  -5  -3   17.26    0.98
  -5 -11   3   17.38    1.11
  11   5  -3   14.22    1.22
   5  11   3   17.52    1.02
  -5  11  -3   19.48    1.13
   6 -11   3   12.57    0.80
 -11  -6   3   12.47    0.90
 -11  -6   3   11.18    0.89
  11  -6  -3   13.27    0.96
   6 -11   3   13.08    0.86
   6  11  -3   12.83    0.90
  11  -6  -3   10.54    1.03
  11   6   3   11.52    0.81
 -11   6  -3   12.66    0.79
   6  11   3   11.82    0.75
  -6 -11   3   12.26    0.86
 -11   6   3   12.13    0.89
 -11  -6  -3   13.25    0.71
  11  -6   3   10.82    0.78
   6 -11  -3   10.27    0.95
  11   6  -3   12.98    0.88
 -11   6   3   11.34    0.77
  11   6  -3    9.90    0.88
  -6 -11   3   12.44    0.92
  -6  11  -3   11.65    0.77
  -6 -11   3   11.80    0.80
  11  -7  -3   34.92    2.06
   7 -11   3   37.14    1.98
 -11  -7   3   35.86    2.05
   7  11  -3   31.30    2.00
 -11   7  -3   33.54    1.88
  11  -7  -3   35.51    2.19
   7 -11   3   37.30    1.94
  -7 -11   3   36.79    2.05
  11   7  -3   40.09    2.05
  -7 -11   3   33.87    1.94
 -11   7   3   37.86    2.06
  -7  11  -3   38.03    1.90
  11   7  -3   35.29    2.07
  11  -8  -3   13.32    0.97
   8 -11   3   16.08    0.82
   8 -11   3   13.51    0.81
   8  11  -3   12.38    0.82
 -11  -8   3   16.14    1.01
 -11   8  -3   13.83    0.88
  -8 -11   3   15.40    0.98
   8 -11  -3   13.83    1.00
  11   8  -3   12.32    0.85
 -11   8   3   12.30    0.95
 -11   9  -3    0.16    0.07
  11  -9  -3    0.29    0.13
   9 -11   3    0.45    0.14
 -11  -9   3    0.63    0.17
   9 -11  -3    0.38    0.14
  11  -9   3    0.55    0.16
  -9 -11   3    0.53    0.16
 -12   0   3    3.40    0.46
   0 -12   3    3.25    0.37
  12   0   3    3.29    0.32
 -12   0   3    3.55    0.34
   0  12  -3    3.46    0.35
   0  12   3    3.10    0.29
   0 -12   3    3.63    0.54
   0 -12   3    2.85    0.34
  12   0   3    3.16    0.61
  12   0  -3    3.41    0.52
  12   0  -3    2.86    0.53
   0  12  -3    3.36    0.47
 -12   0  -3    3.26    0.35
 -12  -1   3   29.56    1.74
   1  12  -3   26.65    1.59
   1 -12   3   35.18    2.08
  -1  12   3   29.58    1.62
   1 -12   3   29.82    1.70
   1 -12   3   30.39    1.68
 -12  -1   3   31.17    1.94
  12   1   3   37.61    2.27
   1  12  -3   25.14    1.93
  12  -1  -3   28.76    2.21
 -12   1  -3   35.20    1.82
  12  -1  -3   32.41    2.10
  12   1  -3   29.84    1.90
 -12   1   3   31.32    1.87
  -1  12  -3   31.91    2.08
  -1 -12   3   30.99    1.76
  -1 -12   3   30.12    1.78
  12  -1   3   34.71    2.09
  12  -1   3   33.74    1.80
   1  12   3   30.07    1.69
  -1 -12   3   36.07    2.24
 -12   1   3   28.69    1.66
  12   1  -3   33.07    2.10
 -12  -1  -3   30.31    1.67
  -1  12  -3   32.20    1.76
  -2  12   3   28.77    1.65
   2 -12   3   33.15    2.02
  12  -2  -3   30.57    1.84
  12   2   3   31.07    1.76
  12  -2  -3   31.02    2.08
   2  12  -3   29.62    1.86
 -12   2  -3   29.57    1.63
 -12  -2   3   29.25    1.81
   2 -12   3   29.81    1.73
  12   2   3   26.97    1.73
 -12  -2   3   27.82    1.61
   2 -12   3   31.68    1.72
   2  12   3   28.49    1.56
  12   2  -3   29.53    2.06
  -2 -12   3   27.35    1.64
 -12   2   3   34.66    1.97
  12   2  -3   31.62    1.87
  -2 -12   3   27.81    1.91
 -12  -2  -3   31.22    1.70
  12  -2   3   32.68    1.79
  -2 -12   3   28.82    1.63
  -2  12  -3   32.91    1.66
   3  12  -3   88.14    4.51
  -3  12   3   82.57    4.29
   3 -12   3   86.64    4.36
 -12  -3   3   79.94    4.22
  12  -3  -3   71.05    4.41
  12   3   3   67.86    3.98
 -12   3  -3   85.39    4.05
  12  -3  -3   82.37    4.23
 -12  -3   3   75.18    4.11
  12   3   3   86.14    4.16
   3 -12   3   80.56    4.44
  -3 -12   3   72.91    4.17
  -3 -12   3   82.20    4.05
  -3 -12   3   81.83    4.07
 -12   3   3   98.87    4.86
 -12  -3  -3   82.12    4.29
  12  -3   3   88.45    4.50
   3  12   3   81.42    3.97
  12  -3   3   84.14    4.38
  12   3  -3   83.08    4.62
  -3  12  -3   88.39    4.06
   4 -12   3   19.48    1.15
  12   4   3   20.95    1.27
 -12  -4   3   20.52    1.34
  12  -4  -3   17.92    1.48
   4  12  -3   18.59    1.24
   4 -12   3   18.54    1.20
  12  -4  -3   19.69    1.33
 -12   4  -3   21.27    1.19
   4 -12  -3   18.22    1.36
  12  -4   3   21.36    1.28
  -4  12  -3   20.81    1.18
  -4 -12   3   22.81    1.32
 -12  -4  -3   20.17    1.09
  12   4  -3   19.07    1.22
  12   4  -3   19.44    1.34
  -4 -12   3   21.07    1.22
  -4 -12   3   22.93    1.36
 -12   4   3   18.89    1.25
  12  -5  -3    2.60    0.43
 -12  -5   3    2.47    0.35
 -12  -5   3    2.84    0.49
  12  -5  -3    2.89    0.38
  12   5   3    2.68    0.38
   5 -12   3    3.34    0.34
   5  12  -3    2.49    0.32
 -12   5  -3    2.52    0.28
   5 -12   3    2.36    0.32
  -5 -12   3    2.44    0.31
 -12   5   3    3.22    0.39
  12   5  -3    3.07    0.39
  12   5  -3    2.98    0.35
  12  -5   3    3.23    0.38
  -5  12  -3    2.51    0.26
   5 -12  -3    3.29    0.43
   5  12   3    2.60    0.27
 -12  -5  -3    3.22    0.29
 -12   6  -3   14.51    0.84
  12  -6  -3   11.96    0.93
  12  -6  -3   13.90    1.07
   6 -12   3   12.73    0.89
   6 -12   3   16.14    0.91
  -6 -12   3   15.61    0.88
  12   6  -3   16.19    0.97
   6 -12  -3   15.11    1.14
 -12   6   3   15.86    0.99
 -12  -7   3   35.10    1.86
   7 -12   3   27.16    1.50
  12  -7  -3   30.17    1.82
  12   7  -3   29.59    1.60
  -7  12  -3   35.45    1.67
 -12   7   3   30.56    1.70
   7 -12  -3   30.17    1.84
   8 -12   3   30.95    1.64
  12  -8  -3   25.37    1.38
  -8 -12   3   22.96    1.35
  12  -8   3   32.64    1.82
   0 -13   3    3.12    0.36
 -13   0  -3    2.95    0.30
  13   0  -3    2.03    0.31
   0 -13   3    2.68    0.31
 -13   0   3    2.44    0.38
  13   0  -3    2.78    0.42
  13   0   3    3.44    0.39
   0  13   3    2.45    0.26
   1 -13   3   24.79    1.43
  13   1   3   26.18    1.48
  13  -1  -3   22.74    1.46
 -13  -1   3   28.01    1.67
  13  -1  -3   23.00    1.60
 -13   1  -3   26.40    1.36
  -1 -13   3   24.42    1.38
  13  -1   3   27.05    1.54
  -1 -13   3   21.29    1.43
 -13  -1  -3   25.59    1.38
  13   1  -3   27.10    1.53
  -1  13  -3   23.72    1.33
  13   1  -3   23.86    1.63
 -13   1   3   25.07    1.54
 -13   2  -3   31.55    1.63
   2  13  -3   30.28    1.79
  13   2   3   32.78    1.75
   2 -13   3   32.12    1.77
  13  -2  -3   25.21    1.71
  13  -2  -3   30.68    1.93
   2 -13   3   32.76    1.71
  13   2  -3   32.20    1.78
 -13  -2  -3   30.55    1.64
  -2  13  -3   28.68    1.60
  13   2  -3   26.73    1.86
  -2 -13   3   31.89    1.76
  -2 -13   3   32.11    1.67
 -13   2   3   32.56    1.82
  13  -2   3   33.81    1.83
  13   3   3   11.89    0.81
  13  -3  -3   12.08    0.84
   3  13  -3   10.07    0.73
 -13   3  -3   12.36    0.73
   3 -13   3   11.08    0.72
 -13  -3   3   13.20    0.93
 -13  -3  -3    9.46    0.64
  -3 -13   3   12.97    0.91
  13   3  -3   10.13    0.81
  -3 -13   3   11.64    0.83
 -13   3   3   11.89    0.78
  13   3  -3    9.44    0.71
  -3  13  -3   10.09    0.70
   4  13  -3    4.15    0.39
   4 -13   3    4.69    0.38
  13   4   3    4.90    0.43
  13  -4  -3    4.77    0.55
 -13   4  -3    5.76    0.42
   4 -13   3    5.03    0.38
 -13  -4   3    5.12    0.47
  -4  13  -3    5.11    0.34
  -4 -13   3    5.53    0.42
  -4 -13   3    5.38    0.48
 -13   4   3    3.88    0.43
  13   4  -3    3.97    0.39
  13   4  -3    5.16    0.53
 -13   5  -3   40.02    2.05
  13  -5  -3   41.49    2.25
 -13  -5   3   37.67    2.18
  13  -5  -3   43.54    2.47
  -5 -13   3   44.52    2.25
  13   5  -3   35.03    2.11
  13   5  -3   43.24    2.10
   5 -13  -3   38.65    2.28
  -5 -13   3   36.81    2.07
  13  -6  -3   27.38    1.63
   6 -13   3   34.41    1.76
 -13  -6   3   28.17    1.64
 -13   6  -3   30.50    1.54
  -6 -13   3   33.17    1.64
  13  -6   3   33.79    1.82
  14   0   3   37.69    2.41
  14   0  -3   42.80    2.31
 -14   0  -3   47.90    2.20
   0 -14   3   50.66    2.27
  14   0  -3   37.96    2.38
 -14   0   3   44.78    2.36
  14  -1  -3   12.73    0.84
 -14  -1   3   13.82    0.88
   1 -14   3   10.28    0.65
 -14   1  -3   13.47    0.74
  14  -1  -3   11.80    0.99
  14   1   3   14.68    0.91
  -1 -14   3   13.98    0.87
  -1 -14   3   14.93    0.82
  14   1  -3    9.44    0.65
  14   2   3   31.33    1.69
 -14   2  -3   31.51    1.58
   2 -14   3   25.26    1.42
 -14  -2   3   30.47    1.72
  14  -2  -3   25.59    1.76
 -14   2   3   28.18    1.55
  14   2  -3   27.61    1.48
  -2 -14   3   34.58    1.64
  -2 -14   3   32.24    1.70
  14  -3  -3    3.97    0.43
 -14   3  -3    3.94    0.32
  14  -3  -3    4.50    0.37
  -3 -14   3    5.09    0.38
 -14  -4   3   12.21    0.79
  14  -4   3   16.50    0.91
  14   4  -3   13.63    0.84
  -4 -14   3   11.70    0.71
   0   0  -4  227.49   11.40
   1   0   4    3.00    0.29
   1   0  -4    3.60    0.51
   0   1  -4    2.85    0.45
   1  -1   4   66.69    3.35
   2   0   4    7.80    0.50
   0   2  -4    6.08    0.74
   2   0  -4    8.88    0.97
   2   1   4    1.83    0.26
   2  -1  -4    2.29    0.43
   1  -2   4    1.71    0.24
   1   2  -4    2.28    0.52
  -1   2  -4    2.08    0.37
   2  -1   4    2.15    0.24
   2   1  -4    2.30    0.56
  -2   2  -4   12.04    0.96
   2  -2   4   10.74    0.70
  -2  -2   4   12.64    0.78
   3   0  -4    0.64    0.26
   0   3  -4    0.80    0.32
   3   0   4    0.92    0.18
   3   0  -4    1.04    0.35
   1   3  -4   41.89    2.65
   3  -1  -4   43.37    2.68
   3  -1  -4   41.29    2.69
   1  -3   4   48.37    2.35
   3   1   4   49.82    2.44
   3  -1   4   40.18    2.16
   3   1  -4   43.28    2.70
   1   3   4   40.40    2.17
  -1   3  -4   41.85    2.54
   3   1  -4   35.39    2.35
   2  -3   4   28.10    1.50
   3  -2  -4   24.95    1.98
   3   2   4   22.68    1.42
   2   3  -4   24.68    1.73
   2   3   4   22.81    1.27
   3  -2   4   23.41    1.80
   3   2  -4   22.41    1.87
   3   2  -4   21.90    1.59
  -2  -3   4   22.53    1.31
   3  -2   4   23.34    1.37
  -2   3  -4   24.60    1.56
   3   3  -4    1.60    0.42
   3   3   4    1.25    0.18
  -3   3  -4    1.24    0.30
   3  -3   4    1.13    0.46
  -3  -3   4    1.57    0.27
   3   3  -4    1.90    0.42
   0  -4   4   86.45    4.84
   4   0  -4   92.24    5.22
   4   0   4   94.94    4.82
   4   0  -4   86.80    4.88
   0   4  -4   99.81    5.02
   4   1   4   45.77    2.48
   4  -1  -4   36.33    2.61
   4  -1  -4   38.73    2.44
   1   4  -4   45.18    2.73
   4   1  -4   44.70    2.61
  -1  -4   4   35.30    2.18
   1   4   4   43.63    2.07
   4   1  -4   45.87    2.93
  -1   4  -4   44.90    2.49
   4  -2  -4    8.24    0.98
   2   4  -4    9.84    0.93
   4   2   4   10.87    0.69
   2  -4   4    9.85    0.84
  -2   4  -4    9.77    0.84
   2   4   4    9.45    0.57
   4   2  -4    8.97    0.78
   4  -2   4    8.54    0.91
   4   2  -4    9.73    1.01
  -2  -4   4    9.33    0.66
   3  -4   4   42.16    2.18
   3   4  -4   41.91    2.58
   3  -4   4   39.39    2.39
   3   4  -4   34.95    2.28
   4   3   4   37.12    1.80
   4  -3  -4   32.17    2.15
  -4  -3   4   34.76    1.93
   4  -3   4   45.10    2.47
   4   3  -4   40.65    2.62
  -3   4  -4   31.92    2.15
   4   3  -4   36.29    2.36
   4  -3   4   45.94    2.23
   3   4   4   36.45    1.79
  -3  -4   4   34.30    1.87
   4   4  -4   33.03    2.14
   4   4   4   27.41    1.33
  -4  -4   4   23.04    1.40
   4  -4   4   30.86    1.89
   4  -4   4   30.54    1.70
   4  -4  -4   23.53    1.68
   0  -5   4    9.32    0.67
   0  -5   4   10.57    0.88
   5   0   4    9.07    0.61
   5   0  -4    8.94    1.04
   5   0   4    9.32    0.76
   0   5  -4   10.13    0.88
   5   0  -4    8.99    0.84
   5   1   4   25.79    1.54
   5  -1  -4   22.61    1.93
   1  -5   4   26.06    1.71
   1   5  -4   27.96    1.81
   5   1   4   26.10    1.38
   5  -1  -4   27.86    1.90
   1  -5   4   26.03    1.49
   5  -1   4   28.24    1.68
  -1  -5   4   23.64    1.43
   5  -1   4   25.36    1.45
   5   1  -4   28.11    2.05
   5   1  -4   25.99    1.74
  -1   5  -4   27.19    1.71
   2  -5   4  120.19    6.09
   5  -2  -4  101.28    5.80
   5  -2  -4   94.81    5.48
   2  -5   4  111.53    5.83
   5   2   4  112.01    5.05
   2   5  -4  122.05    6.25
   5   2  -4  121.37    6.46
   5  -2   4  108.07    5.80
   5   2  -4  121.63    6.27
  -2  -5   4   99.11    5.11
   5  -2   4  117.94    6.01
   5   3   4   45.04    2.11
   5  -3  -4   34.20    2.48
   3   5  -4   50.04    2.91
   5  -3  -4   39.40    2.50
   3  -5   4   47.26    2.51
   3  -5   4   49.38    2.73
   5   3  -4   51.21    3.04
  -3   5  -4   43.17    2.46
   5   3  -4   45.73    2.72
   5  -3   4   46.18    2.65
  -3  -5   4   38.98    2.18
   3   5   4   43.81    2.09
   5  -3   4   46.95    2.49
   4   5  -4   35.36    2.17
   5   4   4   30.83    1.48
   4  -5   4   32.38    1.78
   4   5  -4   29.93    1.89
   4  -5   4   33.25    1.95
  -4  -5   4   25.45    1.56
   5  -4   4   32.31    1.92
   4   5   4   27.00    1.45
   5   4  -4   34.58    2.21
   5  -4   4   33.09    1.77
  -5  -5   4    3.08    0.38
   5  -5   4    4.81    0.51
   5   5  -4    5.30    0.51
   5   5   4    2.93    0.26
   5   5  -4    5.68    0.78
   5  -5   4    4.34    0.39
   6   0   4   45.00    2.53
   0  -6   4   44.06    2.45
   6   0  -4   47.79    2.82
   0  -6   4   46.55    2.69
   6   0   4   46.69    2.39
   0   6  -4   49.16    2.74
   6  -1  -4   12.08    1.53
   1   6  -4   15.06    1.13
   6   1   4   14.48    0.83
   1  -6   4   13.74    0.88
   1  -6   4   13.95    1.07
  -1  -6   4   13.64    0.89
   6   1  -4   13.26    1.30
  -1   6  -4   15.35    1.10
   6  -1   4   13.58    0.83
  -1  -6   4   13.90    1.09
   6  -1   4   13.60    0.96
   6   1  -4   14.55    1.23
   2   6  -4   31.56    1.92
   6   2   4   27.35    1.49
   2  -6   4   28.32    1.77
   6  -2  -4   26.56    1.85
   6   2   4   27.25    1.60
   2  -6   4   28.45    1.59
   6  -2   4   28.24    1.56
  -2   6  -4   30.53    1.90
   2   6   4   28.38    1.47
   6  -2   4   28.07    1.70
   6   2  -4   28.52    1.79
   6   2  -4   28.84    2.08
  -2  -6   4   28.43    1.82
  -2  -6   4   27.79    1.57
   3  -6   4   15.19    1.08
   3   6  -4   13.00    0.97
   6  -3  -4   12.03    1.16
   6  -3  -4   11.14    1.06
   3   6  -4   16.28    1.21
   6   3   4   15.42    0.80
   3  -6   4   15.78    0.94
  -3   6  -4   12.82    0.98
  -3  -6   4   15.97    1.32
   6  -3   4   15.04    1.04
   6   3  -4   15.15    1.44
   6  -3   4   15.83    0.91
   6   3  -4   16.61    1.11
  -3  -6   4   12.67    0.86
   6   4   4   27.94    1.46
   6  -4  -4   27.12    1.90
   4   6  -4   29.18    1.99
   4  -6   4   28.26    1.52
   4   6  -4   23.97    1.59
   4  -6   4   27.87    1.67
   6  -4   4   26.96    1.50
  -4  -6   4   27.47    1.79
   6   4  -4   28.06    2.06
   6   4  -4   28.51    1.69
   6  -4   4   28.72    1.65
   5   6  -4   19.37    1.31
   5   6  -4   24.89    1.57
   5  -6   4   21.16    1.23
   6  -5  -4    5.36    0.65
   5  -6   4   22.62    1.38
   6  -5   4   23.25    1.25
   6  -5   4   22.59    1.36
   5  -6  -4    7.05    0.74
   6   5  -4   20.30    1.52
   6  -6  -4   19.03    1.36
   6   6  -4   55.52    3.26
   6  -6   4   63.10    3.13
   6   6  -4   57.34    3.10
   7   0  -4    3.36    0.46
   7   0   4    2.99    0.28
   7   0  -4    2.11    0.52
   0  -7   4    2.80    0.44
   0   7  -4    3.76    0.54
   0  -7   4    2.35    0.31
   7   0   4    2.73    0.35
   7   1   4   13.12    0.82
   1  -7   4   14.10    1.04
   7  -1  -4   13.85    1.09
   1   7  -4   15.31    1.11
   1  -7   4   13.34    0.87
   7   1   4   15.12    0.97
   7  -1   4   14.14    0.95
  -1   7  -4   15.31    1.08
   7   1  -4   14.37    1.07
   7  -1   4   14.21    0.84
  -1  -7   4   13.42    0.89
  -1  -7   4   14.09    1.06
   7   2   4   14.41    0.86
   7  -2  -4   15.52    1.19
   2   7  -4   15.48    1.14
   2  -7   4   13.82    0.90
   2  -7   4   15.18    1.06
   7  -2   4   14.75    0.87
  -2   7  -4   16.85    1.12
   2   7   4   14.01    0.85
  -2  -7   4   15.08    0.94
   7  -2   4   14.49    0.98
  -2  -7   4   15.78    1.14
   7   2  -4   15.66    1.09
   7   2  -4   14.61    1.30
   7  -3  -4   12.99    1.08
   3  -7   4   14.41    1.02
   7   3   4   14.49    0.79
   3  -7   4   14.26    0.88
   3   7  -4   13.92    1.09
   7   3  -4   15.89    1.27
   3   7   4   13.09    0.77
   7   3  -4   14.82    1.03
   7  -3   4   13.94    0.96
   7  -3   4   14.68    0.86
   7  -4  -4    2.32    0.43
   7  -4  -4    1.99    0.42
   4   7  -4    3.09    0.44
   4  -7   4    2.25    0.35
   4  -7   4    2.94    0.38
   7   4  -4    3.16    0.38
   7  -4   4    2.98    0.36
  -4  -7   4    2.88    0.45
   7   4  -4    2.55    0.45
   7  -4   4    3.73    0.48
   7  -5  -4    7.60    0.77
   5   7  -4   23.17    1.45
   5  -7   4   21.35    1.30
   7  -5   4   17.71    1.16
   7   5  -4   22.86    1.49
   7  -5   4   20.48    1.27
   6   7  -4   11.96    0.89
   6   7  -4   12.22    0.87
   6  -7   4   10.85    0.77
   7  -6  -4    7.72    0.71
   7   6  -4    9.34    0.84
   7   6  -4   10.53    0.76
   7  -6   4   12.33    0.78
  -6  -7   4    9.65    0.83
   7   7  -4  108.13    6.26
   7  -7   4  140.24    6.29
   0  -8   4   11.09    0.86
   0   8  -4   11.50    0.88
   0  -8   4   10.60    0.82
   8   0  -4   11.21    0.89
   8   0   4   11.12    0.79
   8   0   4   11.63    0.80
   8  -1  -4   48.17    2.53
   8   1   4   45.01    2.38
   8   1   4   38.39    2.36
   1  -8   4   43.74    2.19
   1  -8   4   35.83    2.06
  -1  -8   4   38.39    2.32
  -1  -8   4   45.41    2.45
   8   1  -4   33.37    2.39
   8  -1   4   36.25    2.04
  -1   8  -4   41.80    2.43
   8   1  -4   35.51    2.15
   2  -8   4    1.19    0.27
   8   2   4    1.64    0.26
   2  -8   4    0.89    0.27
   8   2   4    1.45    0.25
   2   8  -4    1.14    0.27
   8  -2  -4    1.38    0.31
  -2   8  -4    2.08    0.31
   8  -2   4    1.09    0.26
  -2  -8   4    1.74    0.33
   8   2  -4    0.98    0.25
   8   2  -4    1.09    0.34
  -2  -8   4    1.55    0.27
   8  -2   4    1.41    0.24
   8  -3  -4   28.17    1.93
   3  -8   4   38.39    2.18
   3  -8   4   36.91    2.05
   8   3   4   35.63    1.71
   3   8  -4   43.03    2.31
   8  -3   4   40.41    2.14
   8   3  -4   43.07    2.48
  -3  -8   4   33.02    2.10
   8  -3   4   39.43    2.03
   8   3  -4   33.05    2.16
   4   8  -4    5.01    0.53
   8  -4  -4    3.33    0.53
   4  -8   4    4.88    0.48
   8  -4  -4    3.70    0.48
   8  -4   4    5.39    0.46
  -4  -8   4    4.46    0.48
   8   4  -4    4.73    0.57
   8  -5  -4    1.53    0.29
   5  -8   4    3.40    0.36
   8   5  -4    2.69    0.35
   8  -5   4    3.20    0.34
   8   5  -4    3.21    0.42
   6  -8   4   24.37    1.51
   8  -6  -4   26.07    1.46
   8   6  -4   28.30    1.71
   8   6  -4   28.33    1.52
  -6  -8   4   20.62    1.50
   7   8  -4    4.35    0.40
   8   7  -4    3.49    0.38
   8  -7   4    4.57    0.35
   9   0  -4    2.63    0.35
   0  -9   4    2.82    0.37
   9   0  -4    2.26    0.46
   0   9  -4    3.17    0.39
   9   1   4    7.58    0.56
   1   9  -4    8.74    0.70
   9  -1  -4    7.39    0.65
   1  -9   4    7.59    0.64
  -1   9  -4    6.52    0.60
  -1  -9   4    8.25    0.79
   9  -1   4    9.54    0.66
   9   1  -4    7.70    0.81
   9   1  -4    6.74    0.63
   2  -9   4  110.02    6.31
   9  -2  -4  128.34    6.72
   2   9  -4  130.62    6.42
   9  -2   4  138.84    6.35
   9   2  -4  132.70    6.63
  -2  -9   4  137.38    6.75
   9   2  -4  119.38    6.35
   3   9  -4    3.68    0.42
   9  -3  -4    3.00    0.43
   3  -9   4    4.25    0.41
  -3  -9   4    3.83    0.41
   9   3  -4    3.81    0.40
   4  -9   4    6.22    0.54
   9  -4  -4    6.81    0.61
   4   9  -4    7.06    0.58
   9   4  -4    6.21    0.57
  -4  -9   4    8.97    0.65
   5   9  -4    2.55    0.32
   9   5  -4    3.66    0.33
   9   5  -4    2.99    0.37
   6   9  -4   13.07    0.83
   6  -9   4   13.81    0.80
   9   6  -4   11.93    0.84
   0 -10   4    6.92    0.54
  10   0  -4    5.34    0.54
  10   0  -4    7.01    0.70
   1 -10   4   37.81    2.06
  10  -1  -4   17.46    1.08
  10  -1  -4   16.95    1.21
  10  -1   4   36.16    2.02
  10   1  -4   40.52    2.39
  10  -2  -4    4.56    0.50
   2 -10   4    9.22    0.63
  10  -2  -4    5.38    0.46
   2  10  -4    8.14    0.64
  10  -2   4   10.06    0.63
  10   2  -4    6.85    0.72
  10  -3  -4    9.49    0.71
   3  10  -4   14.52    0.98
   3 -10   4   15.27    0.95
  10  -3   4   17.58    0.97
  -3 -10   4   11.58    0.74
   4  10  -4    0.19    0.12
  10  -4  -4    0.07    0.11
   4 -10   4    0.18    0.10
  10   4  -4    0.23    0.14
  -4 -10   4    0.34    0.15
  10  -4   4    0.29    0.12
   0   0   0    0.00    0.00
;
_shelx_hkl_checksum     8184
_shelx_res_file
;
    16098a.res created by SHELXL-2014/7
TITL 16098a_a.res in P-42(1)m
REM Old TITL 16098a in P4(2)2(1)2
REM SHELXT solution in P-42(1)m
REM R1 0.067,  Rweak 0.029,  Alpha 0.011,  Orientation as input
REM Flack x =  0.012 ( 0.035 ) from Parsons' quotients
REM Formula found by SHELXT:  C8 N Br2
CELL  1.54178  14.6731  14.6731   3.9727   90.000   90.000   90.000
ZERR    4.000   0.0005   0.0005   0.0001    0.000    0.000    0.000
LATT -1
SYMM -X, -Y, Z
SYMM Y, -X, -Z
SYMM -Y, X, -Z
SYMM 1/2-X, 1/2+Y, -Z
SYMM 1/2+X, 1/2-Y, -Z
SYMM 1/2-Y, 1/2-X, Z
SYMM 1/2+Y, 1/2+X, Z
SFAC C  H  N BR
UNIT 32 20 4 8
TEMP -150.130
SIZE 0.035 0.07 0.50
L.S. 10
ACTA
BOND $H
LIST 4
CONF
FMAP 2
PLAN 5
WGHT    0.000000    2.195200
EXTI    0.005499
FVAR       0.20382
C1    1    0.272227    0.772227    0.356998    10.50000    0.01834    0.01834 =
         0.01000    0.00028    0.00028   -0.00333
C2    1    0.298499    0.683713    0.269530    11.00000    0.01542    0.01901 =
         0.01874    0.00246    0.00339    0.00014
BR2   4    0.417618    0.643540    0.383195    11.00000    0.01473    0.02361 =
         0.02818    0.00423   -0.00167    0.00002
C3    1    0.240366    0.623981    0.106741    11.00000    0.01818    0.01517 =
         0.02226   -0.00282    0.00206   -0.00007
AFIX  43
H3A   2    0.260543    0.564506    0.048645    11.00000   -1.20000
AFIX   0
C4    1    0.151734    0.651734    0.028319    10.50000    0.01841    0.01841 =
         0.01984    0.00314    0.00314   -0.00519
C5    1    0.332822    0.832822    0.532176    10.50000    0.02158    0.02158 =
         0.02385    0.00004    0.00004   -0.00167
N1    3    0.380626    0.880626    0.676329    10.50000    0.03146    0.03146 =
         0.02986   -0.00276   -0.00276   -0.00885
C6    1    0.086605    0.586605   -0.138290    10.50000    0.02328    0.02328 =
         0.01719   -0.00026   -0.00026   -0.00470
AFIX 137
H6A   2    0.030565    0.618994   -0.199116    10.50000   -1.50000
H6B   2    0.072024    0.536915    0.017496    10.50000   -1.50000
H6C   2    0.114812    0.561493   -0.341749    10.50000   -1.50000
AFIX   0
HKLF 4
REM  16098a_a.res in P-42(1)m
REM R1 =  0.0201 for     902 Fo > 4sig(Fo)  and  0.0201 for all     904 data
REM     60 parameters refined using      0 restraints
END
WGHT      0.0000      2.2079
REM Highest difference peak  0.371,  deepest hole -0.316,  1-sigma level  0.092
Q1    1   0.4022  0.6409  0.0016  11.00000  0.05    0.37
Q2    1   0.0000  0.5000 -0.1172  10.25000  0.05    0.31
Q3    1   0.0826  0.5826 -0.6104  10.50000  0.05    0.31
Q4    1   0.3567  0.8566  0.1109  10.50000  0.05    0.30
Q5    1   0.3577  0.8577  0.8455  10.50000  0.05    0.30
;
_shelx_res_checksum     13414
data_RNC
_audit_creation_method     SHELXL-2014/6
_chemical_name_systematic
;
2,6-Dibromo-4-methylphenyl isocyanide
;
_chemical_name_common     RNC
_chemical_formula_moiety     'C8 H5 Br2 N'
_chemical_formula_sum     'C8 H5 Br2 N'
_chemical_formula_iupac     'C8 H5 Br2 N'
_chemical_formula_weight     274.95
_chemical_melting_point     401
_shelx_space_group_comment
;
The symmetry employed for this shelxl refinement is uniquely defined
by the following loop, which should always be used as a source of
symmetry information in preference to the above space-group names.
They are only intended as comments.
;
_space_group_crystal_system     tetragonal
_space_group_name_H-M_alt     'P -4 21 m'
_space_group_name_Hall     'P -4 2ab'
loop_
    _space_group_symop_operation_xyz
    'x, y, z'
    '-x, -y, z'
    'y, -x, -z'
    '-y, x, -z'
    '-x+1/2, y+1/2, -z'
    'x+1/2, -y+1/2, -z'
    '-y+1/2, -x+1/2, z'
    'y+1/2, x+1/2, z'
_cell_length_a     14.690(5)
_cell_length_b     14.690(5)
_cell_length_c     4.0703(15)
_cell_angle_alpha     90
_cell_angle_beta     90
_cell_angle_gamma     90
_cell_volume     878.3(7)
_cell_formula_units_Z     4
_cell_measurement_reflns_used     2995
_cell_measurement_theta_min     2.77
_cell_measurement_theta_max     26.91
_cell_measurement_temperature     173(2)
_exptl_crystal_description     'Needle'
_exptl_crystal_colour     'colourless'
_exptl_crystal_size_max     0.400
_exptl_crystal_size_mid     0.140
_exptl_crystal_size_min     0.080
_exptl_crystal_density_diffrn     2.079
_exptl_crystal_density_meas     ?
_exptl_crystal_density_method     ?
_exptl_crystal_F_000     520
_exptl_absorpt_coefficient_mu     9.160
_exptl_absorpt_correction_type     multi-scan
_exptl_absorpt_process_details
;
(SADABS; Sheldrick, 1996)
;
_shelx_estimated_absorpt_T_min     0.121
_shelx_estimated_absorpt_T_max     0.528
_exptl_absorpt_correction_T_min     0.2551
_exptl_absorpt_correction_T_max     0.7456
_diffrn_ambient_temperature     173(2)
_diffrn_radiation_type     MoK\a
_diffrn_radiation_wavelength     0.71073
_diffrn_measurement_device_type     'Bruker APEXII CCD'
_diffrn_measurement_method     '\f and \w scans'
_diffrn_detector_area_resol_mean     ?
_diffrn_reflns_number     10248
_diffrn_reflns_av_R_equivalents     0.0453
_diffrn_reflns_theta_min     1.961
_diffrn_reflns_theta_max     27.594
_diffrn_reflns_theta_full     25.242
_diffrn_measured_fraction_theta_max     0.997
_diffrn_measured_fraction_theta_full     1.000
_diffrn_reflns_limit_h_min     -18
_diffrn_reflns_limit_h_max     19
_diffrn_reflns_limit_k_min     -19
_diffrn_reflns_limit_k_max     19
_diffrn_reflns_limit_l_min     -5
_diffrn_reflns_limit_l_max     5
_refine_special_details     ?
_reflns_number_total     1074
_reflns_number_gt     1001
_reflns_threshold_expression     'I > 2\s(I)'
_refine_ls_structure_factor_coef     Fsqd
_refine_ls_matrix_type     full
_refine_ls_R_factor_all     0.0267
_refine_ls_R_factor_gt     0.0232
_refine_ls_wR_factor_gt     0.0500
_refine_ls_wR_factor_ref     0.0508
_refine_ls_goodness_of_fit_ref     1.141
_refine_ls_restrained_S_all     1.141
_refine_ls_number_reflns     1074
_refine_ls_number_parameters     59
_refine_ls_number_restraints     0
_refine_ls_hydrogen_treatment     constr
_refine_ls_weighting_scheme     calc
_refine_ls_weighting_details
              'w=1/[\s^2^(Fo^2^)+(0.0267P)^2^+0.0073P] where P=(Fo^2^+2Fc^2^)/3'
_atom_sites_solution_hydrogens     geom
_atom_sites_solution_primary     ?
_atom_sites_solution_secondary     ?
_refine_ls_shift/su_max     0.000
_refine_ls_shift/su_mean     0.000
_refine_diff_density_max     0.299
_refine_diff_density_min     -0.509
_refine_ls_extinction_method     none
_refine_ls_extinction_coef     .
_refine_ls_abs_structure_details
;
Flack <i>x</i> determined using 381 quotients
[(<i>I</i>^+^)-(<i>I</i>^-^)]/[(<i>I</i>^+^)+(<i>I</i>^-^)]
(Parsons <i>et al.</i>,  2013)
;
_refine_ls_abs_structure_Flack     -0.024(13)
loop_
    _atom_type_symbol
    _atom_type_description
    _atom_type_scat_dispersion_real
    _atom_type_scat_dispersion_imag
    _atom_type_scat_source
    'C' 'C' 0.0033 0.0016
                         'International Tables Vol C Tables 4.2.6.8 and 6.1.1.4'
    'H' 'H' 0.0000 0.0000
                         'International Tables Vol C Tables 4.2.6.8 and 6.1.1.4'
    'N' 'N' 0.0061 0.0033
                         'International Tables Vol C Tables 4.2.6.8 and 6.1.1.4'
    'Br' 'Br' -0.2901 2.4595
                         'International Tables Vol C Tables 4.2.6.8 and 6.1.1.4'
_computing_data_collection
;
APEX2 (Bruker, 2012)
;
_computing_cell_refinement
;
SAINT (Bruker, 2012)
;
_computing_data_reduction
;
SAINT (Bruker, 2012)
;
_computing_structure_solution
;
SHELXT2014 (Sheldrick, 2015a)
;
_computing_structure_refinement
;
SHELXL2014 (Sheldrick, 2015b)
;
_computing_molecular_graphics
;
Mercury (Macrae <i>et al.</i>, 2008)
;
_computing_publication_material
;
publCIF (Westrip, 2010)
;
loop_
    _atom_site_type_symbol
    _atom_site_label
    _atom_site_fract_x
    _atom_site_fract_y
    _atom_site_fract_z
    _atom_site_U_iso_or_equiv
    _atom_site_adp_type
    _atom_site_calc_flag
    _atom_site_occupancy
    _atom_site_disorder_assembly
    _atom_site_disorder_group
    Br Br12 0.64344(3) 0.58324(2) 0.38265(14) 0.03268(14) Uani d 1 . .
    N N11 0.8281(2) 0.6719(2) 0.5307(11) 0.0278(11) Uani d 1 . .
    C C11 0.7708(2) 0.7292(2) 0.3538(15) 0.0228(11) Uani d 1 . .
    C C12 0.6845(3) 0.7013(3) 0.2671(9) 0.0245(8) Uani d 1 . .
    C C13 0.6256(2) 0.7587(2) 0.0981(10) 0.0243(8) Uani d 1 . .
    H H13A 0.5664 0.7382 0.0402 0.029 Uiso calc 1 . .
    C C14 0.6535(3) 0.8465(3) 0.0132(13) 0.0237(11) Uani d 1 . .
    C C15 0.8753(3) 0.6247(3) 0.6829(18) 0.0474(18) Uani d 1 . .
    C C16 0.5894(3) 0.9106(3) -0.1624(14) 0.0328(12) Uani d 1 . .
    H H16A 0.5318 0.8793 -0.2065 0.049 Uiso calc 0.5 . .
    H H16B 0.6169 0.9300 -0.3703 0.049 Uiso calc 0.5 . .
    H H16C 0.5781 0.9640 -0.0241 0.049 Uiso calc 0.5 . .
loop_
    _atom_site_aniso_label
    _atom_site_aniso_U_11
    _atom_site_aniso_U_22
    _atom_site_aniso_U_33
    _atom_site_aniso_U_12
    _atom_site_aniso_U_13
    _atom_site_aniso_U_23
    Br12 0.0337(2) 0.02125(19) 0.0431(2) -0.00062(15) 0.0071(2) 0.0013(2)
    N11 0.0268(15) 0.0268(15) 0.030(3) 0.009(2) 0.0005(13) -0.0005(13)
    C11 0.0238(15) 0.0238(15) 0.021(3) 0.0067(19) 0.0031(16) -0.0031(16)
    C12 0.0267(19) 0.0202(18) 0.027(2) 0.0008(16) 0.0080(16) -0.0028(15)
    C13 0.0214(17) 0.0240(17) 0.0273(19) 0.0001(14) 0.0017(18) -0.0043(19)
    C14 0.0245(16) 0.0245(16) 0.022(3) 0.007(2) 0.0038(14) -0.0038(14)
    C15 0.048(2) 0.048(2) 0.046(5) 0.016(3) -0.002(2) 0.002(2)
    C16 0.0329(18) 0.0329(18) 0.033(3) 0.009(3) -0.0013(18) 0.0013(18)
_geom_special_details
;
 All esds (except the esd in the dihedral angle between two l.s. planes)
 are estimated using the full covariance matrix.  The cell esds are taken
 into account individually in the estimation of esds in distances, angles
 and torsion angles; correlations between esds in cell parameters are only
 used when they are defined by crystal symmetry.  An approximate (isotropic)
 treatment of cell esds is used for estimating esds involving l.s. planes.
;
loop_
    _geom_bond_atom_site_label_1
    _geom_bond_atom_site_label_2
    _geom_bond_site_symmetry_2
    _geom_bond_distance
    _geom_bond_publ_flag
    Br12 C12 . 1.896(4) ?
    N11 C15 . 1.161(8) ?
    N11 C11 . 1.391(7) ?
    C11 C12 . 1.379(5) ?
    C11 C12 7_665 1.379(5) ?
    C12 C13 . 1.389(6) ?
    C13 C14 . 1.396(4) ?
    C13 H13A . 0.9500 ?
    C14 C13 7_665 1.396(4) ?
    C14 C16 . 1.511(7) ?
    C16 H16A . 0.9800 ?
    C16 H16B . 0.9800 ?
    C16 H16C . 0.9800 ?
loop_
    _geom_angle_atom_site_label_1
    _geom_angle_atom_site_label_2
    _geom_angle_atom_site_label_3
    _geom_angle_site_symmetry_1
    _geom_angle_site_symmetry_3
    _geom_angle
    _geom_angle_publ_flag
    C15 N11 C11 . . 178.9(6) ?
    C12 C11 C12 . 7_665 118.7(5) ?
    C12 C11 N11 . . 120.6(3) ?
    C12 C11 N11 7_665 . 120.6(3) ?
    C11 C12 C13 . . 121.3(4) ?
    C11 C12 Br12 . . 120.0(3) ?
    C13 C12 Br12 . . 118.7(3) ?
    C12 C13 C14 . . 120.0(4) ?
    C12 C13 H13A . . 120.0 ?
    C14 C13 H13A . . 120.0 ?
    C13 C14 C13 . 7_665 118.7(5) ?
    C13 C14 C16 . . 120.6(2) ?
    C13 C14 C16 7_665 . 120.6(2) ?
    C14 C16 H16A . . 109.5 ?
    C14 C16 H16B . . 109.5 ?
    H16A C16 H16B . . 109.5 ?
    C14 C16 H16C . . 109.5 ?
    H16A C16 H16C . . 109.5 ?
    H16B C16 H16C . . 109.5 ?
loop_
    _geom_torsion_atom_site_label_1
    _geom_torsion_atom_site_label_2
    _geom_torsion_atom_site_label_3
    _geom_torsion_atom_site_label_4
    _geom_torsion_site_symmetry_1
    _geom_torsion_site_symmetry_2
    _geom_torsion_site_symmetry_3
    _geom_torsion_site_symmetry_4
    _geom_torsion
    _geom_torsion_publ_flag
    C12 C11 C12 C13 7_665 . . . -0.5(8) ?
    N11 C11 C12 C13 . . . . 178.2(4) ?
    C12 C11 C12 Br12 7_665 . . . -179.8(3) ?
    N11 C11 C12 Br12 . . . . -1.1(7) ?
    C11 C12 C13 C14 . . . . -0.1(6) ?
    Br12 C12 C13 C14 . . . . 179.2(3) ?
    C12 C13 C14 C13 . . . 7_665 0.7(7) ?
    C12 C13 C14 C16 . . . . -178.3(4) ?
_shelx_hkl_file
;
  -1   0   0   -0.05    0.07
   0  -1   0   -0.10    0.02
   0  -1   0   -0.02    0.05
   0   1   0   -0.05    0.04
   1   0   0   -0.12    0.06
  -1   0   0   -0.12    0.02
   1  -1   0  271.46   10.05
   1  -1   0  288.81   11.19
   1   1   0  290.94   10.11
  -1   1   0  277.85    9.96
   1   1   0  274.92    9.65
  -1   1   0  275.45    9.67
  -1  -1   0  287.40   10.02
  -2   0   0   69.93    2.67
   0  -2   0   71.38    2.67
   2   0   0   65.54    3.05
  -2   0   0   71.75    2.79
   0   2   0   77.05    2.68
   0   2   0   76.97    2.62
   0  -2   0   71.87    3.00
   2   0   0   63.74    2.82
   1  -2   0    1.71    0.30
   1  -2   0    1.52    0.15
   2  -1   0    0.80    0.26
  -1  -2   0    2.14    0.20
   2   1   0    1.21    0.28
   1   2   0    1.49    0.21
   1   2   0    1.56    0.19
   2  -1   0    1.13    0.19
  -2  -1   0    1.51    0.26
  -2   1   0    1.26    0.21
  -2   1   0    1.30    0.18
   2   1   0    1.20    0.19
  -1   2   0    1.34    0.19
  -1   2   0    1.36    0.16
  -2  -1   0    1.30    0.17
  -1  -2   0    1.12    0.19
  -2   2   0   18.54    0.84
   2   2   0   17.27    0.91
  -2  -2   0   18.30    0.86
   2   2   0   17.56    0.80
   2  -2   0   18.81    0.80
   2  -2   0   16.90    1.05
  -2  -2   0   17.39    0.90
  -2   2   0   19.76    0.81
   3   0   0    0.41    0.25
   0   3   0    0.11    0.15
  -3   0   0   -0.19    0.16
   3   0   0   -0.08    0.22
  -3   0   0    0.05    0.21
   0  -3   0    0.19    0.19
   0   3   0    0.02    0.11
   0  -3   0   -0.10    0.12
  -1   3   0  161.55    5.77
   3  -1   0  171.05    6.10
   1   3   0  166.93    5.77
  -1  -3   0  165.19    6.60
   1  -3   0  165.84    6.71
   3  -1   0  148.33    6.77
  -1  -3   0  160.45    5.97
  -3  -1   0  156.25    6.10
  -1   3   0  162.86    5.93
   3   1   0  152.48    6.20
   1   3   0  162.51    5.99
   3   1   0  165.91    5.80
  -3   1   0  167.03    6.00
  -3   1   0  170.46    5.87
   3   1   0  170.95    6.61
  -3   2   0  141.67    5.19
  -3  -2   0  141.81    5.42
   3  -2   0  144.73    5.33
   3   2   0  138.91    5.49
  -2  -3   0  143.75    5.35
   2  -3   0  152.20    5.28
  -2   3   0  140.97    5.16
  -2  -3   0  144.90    5.82
   2   3   0  147.49    5.39
   3  -2   0  138.36    6.07
   3   2   0  143.12    5.13
  -2   3   0  151.78    5.25
   2  -3   0  133.87    6.03
   2   3   0  142.06    5.11
  -3   2   0  146.46    5.28
  -3  -2   0  145.51    5.81
  -3  -3   0   19.54    0.95
  -3  -3   0   19.62    1.07
   3  -3   0   19.12    1.27
  -3   3   0   19.64    0.90
   3  -3   0   18.92    0.89
  -3   3   0   18.73    0.97
   3   3   0   18.91    0.91
   3   3   0   18.31    1.07
   4   0   0  931.84   33.77
  -4   0   0  905.41   32.27
   4   0   0  938.43   37.15
   0  -4   0  940.01   37.04
   0   4   0  972.08   33.45
  -4   0   0  894.86   33.41
   0   4   0 1000.00   32.17
   0  -4   0  903.88   33.19
   1  -4   0  193.61    8.09
   4   1   0  203.99    8.05
   1  -4   0  195.81    7.15
   4   1   0  186.96    7.54
   1   4   0  200.37    7.24
   1   4   0  203.81    6.99
  -4  -1   0  202.29    7.07
   4  -1   0  198.59    7.42
  -1  -4   0  196.32    7.22
  -1   4   0  200.68    7.18
   4  -1   0  167.52    8.17
  -1   4   0  205.38    7.01
  -4   1   0  198.16    7.11
  -4   1   0  205.43    7.31
  -4  -1   0  194.74    7.42
  -2   4   0   35.88    1.53
   2   4   0   34.84    1.47
  -2  -4   0   34.50    1.57
  -2   4   0   35.53    1.45
   2  -4   0   35.51    1.44
  -4   2   0   36.50    1.60
  -4   2   0   34.34    1.51
  -4  -2   0   33.47    1.67
   4  -2   0   32.23    1.89
   4   2   0   33.07    1.74
   4   2   0   35.97    1.50
   2  -4   0   33.94    1.82
  -2  -4   0   37.05    1.63
   4  -2   0   37.16    1.59
   2   4   0   35.21    1.55
  -3   4   0  204.17    7.58
  -4  -3   0  214.74    8.53
   3   4   0  210.68    7.94
   3  -4   0  195.70    8.86
  -4  -3   0  217.98    7.95
   4   3   0  211.08    7.53
  -3  -4   0  215.04    7.88
   4  -3   0  213.76    7.81
  -4   3   0  212.46    7.73
  -3  -4   0  215.74    8.55
   4   3   0  219.65    8.07
  -3   4   0  219.21    7.71
   3  -4   0  215.90    7.75
   3   4   0  206.90    7.51
  -4   3   0  213.92    7.63
   4  -3   0  193.06    8.88
  -4  -4   0  310.18   11.29
   4   4   0  300.04   10.75
  -4   4   0  299.02   10.84
   4   4   0  317.10   11.42
  -4   4   0  302.09   11.04
   4  -4   0  299.24   11.13
   4  -4   0  306.41   12.70
  -4  -4   0  310.37   12.24
   0   5   0   -0.24    0.22
  -5   0   0    0.02    0.28
  -5   0   0    0.26    0.36
   5   0   0    0.54    0.41
   0   5   0    0.35    0.22
   0  -5   0    0.03    0.26
   5   0   0    0.26    0.35
   0  -5   0    0.00    0.23
   5   1   0   93.50    4.07
   1   5   0   95.63    3.60
  -5   1   0   98.23    3.77
  -5   1   0   92.59    3.66
   5   1   0   93.83    4.00
   1  -5   0   91.39    4.09
   1   5   0   97.38    3.54
  -1  -5   0   95.32    4.01
  -1   5   0   95.14    3.54
  -1   5   0   95.18    3.54
   5  -1   0   88.03    3.81
  -1  -5   0   91.38    3.62
  -5  -1   0   98.63    3.65
  -5  -1   0   93.61    3.89
   5  -1   0   76.92    4.17
   1  -5   0   94.39    3.56
  -2   5   0  782.64   28.20
   5   2   0  815.64   31.21
   2  -5   0  784.57   31.43
   5   2   0  822.55   28.70
  -2   5   0  788.42   27.20
  -5  -2   0  760.67   28.31
   2   5   0  804.84   27.18
  -2  -5   0  792.59   31.22
  -5   2   0  779.27   28.12
  -2  -5   0  760.24   28.11
   5   2   0  764.79   27.20
   2   5   0  794.00   28.33
  -5   2   0  775.27   27.32
   5  -2   0  800.39   28.43
  -5   3   0  143.90    5.43
  -5  -3   0  144.69    5.67
  -5  -3   0  149.14    5.92
   3  -5   0  145.88    6.31
   3  -5   0  150.54    5.39
  -3  -5   0  146.66    5.54
   5   3   0  145.76    5.30
  -3   5   0  143.46    5.34
  -3  -5   0  143.91    5.95
  -5   3   0  147.18    5.43
   5  -3   0  140.17    5.49
   5  -3   0  123.70    6.31
   3   5   0  143.24    5.27
   5   3   0  142.83    5.78
  -3   5   0  148.52    5.36
   3   5   0  140.35    5.55
   4   5   0  117.42    4.59
  -5   4   0  119.08    4.73
   4  -5   0  132.35    4.71
  -4  -5   0  126.96    5.16
   5   4   0  127.29    5.09
  -4   5   0  126.16    4.68
   5  -4   0  104.58    5.55
   4   5   0  122.98    4.95
  -5  -4   0  128.81    4.99
   5  -4   0  121.61    4.75
  -4   5   0  123.07    4.71
  -4  -5   0  129.53    4.93
  -5   4   0  122.39    4.71
   5   4   0  128.92    4.64
   4  -5   0  121.86    5.62
  -5  -4   0  123.47    5.13
   5  -5   0   36.54    1.66
  -5  -5   0   38.13    1.78
  -5   5   0   36.98    1.68
  -5  -5   0   38.82    1.98
   5  -5   0   36.30    2.40
  -5   5   0   37.05    1.81
   5   5   0   37.11    1.72
   5   5   0   35.09    1.99
   0  -6   0   43.76    2.14
   6   0   0   43.73    2.22
   0  -6   0   41.67    1.85
  -6   0   0   40.49    2.08
   0   6   0   40.68    1.84
   6   0   0   43.95    2.27
  -6   0   0   45.61    2.04
   0   6   0   41.45    1.80
   1   6   0  116.45    4.25
   1  -6   0  112.60    4.29
  -1   6   0  115.77    4.27
   1   6   0  111.55    4.32
   1  -6   0  113.24    4.92
   6  -1   0  100.83    4.57
   6  -1   0  100.82    5.04
  -1   6   0  116.93    4.28
   6   1   0  115.82    4.92
  -6   1   0  114.53    4.53
  -6   1   0  108.85    4.39
  -1  -6   0  114.00    4.83
   6   1   0  114.76    4.79
  -6  -1   0  113.85    4.39
  -6  -1   0  113.97    4.68
   6  -2   0   34.81    1.76
  -2  -6   0   34.59    1.64
   2   6   0   30.42    1.57
  -2   6   0   34.77    1.46
  -6   2   0   34.55    1.72
   6   2   0   34.30    1.72
  -2  -6   0   32.20    1.69
  -2   6   0   31.97    1.56
  -6  -2   0   34.33    1.85
   6  -2   0   25.96    1.92
   2  -6   0   32.61    1.91
  -6  -2   0   34.07    1.63
  -6   2   0   37.17    1.69
   6   2   0   30.93    1.90
   2   6   0   34.26    1.55
  -6   3   0   62.90    2.67
   6  -3   0   63.37    2.73
  -3   6   0   62.63    2.53
  -3   6   0   60.32    2.61
  -6  -3   0   66.56    2.93
  -3  -6   0   63.81    2.74
   6   3   0   65.99    2.63
   3  -6   0   64.30    3.18
   3   6   0   62.85    2.73
   6   3   0   63.55    2.80
  -3  -6   0   64.97    2.85
  -6   3   0   63.95    2.75
   6  -3   0   50.15    3.19
   3   6   0   65.90    2.59
   6   3   0   63.95    3.03
   6  -4   0   84.40    3.53
  -6   4   0   87.68    3.60
  -4   6   0   92.34    3.56
   4   6   0   84.06    3.70
   4   6   0   86.91    3.43
  -4   6   0   88.62    3.42
   6   4   0   87.00    3.89
   4  -6   0   91.64    3.43
   4  -6   0   81.93    4.21
  -4  -6   0   90.89    3.80
  -6  -4   0   89.35    3.74
  -6   4   0   86.83    3.49
   6  -4   0   75.81    4.26
   6   4   0   88.22    3.45
  -6  -4   0   87.69    3.80
  -4  -6   0   86.97    3.68
   6   5   0   67.82    2.76
   6  -5   0   58.85    3.52
  -6   5   0   64.62    2.74
  -5   6   0   67.57    2.71
  -5  -6   0   64.76    3.01
   5  -6   0   70.23    2.73
  -6   5   0   68.38    2.94
  -5   6   0   65.01    2.86
   5   6   0   62.93    3.03
   6  -5   0   64.37    2.76
   6   5   0   62.41    3.11
  -6  -5   0   69.63    2.94
   5   6   0   65.13    2.73
   5  -6   0   62.70    3.50
  -5  -6   0   65.77    2.95
  -6  -5   0   66.71    3.06
   6   6   0  133.40    5.73
  -6  -6   0  148.22    5.72
   6   6   0  134.41    5.25
   6  -6   0  135.03    5.32
  -6   6   0  139.90    5.30
   6  -6   0  134.16    6.52
  -6  -6   0  143.79    5.80
  -6   6   0  133.95    5.39
  -7   0   0   -0.39    0.36
   7   0   0   -0.05    0.47
   0  -7   0   -0.25    0.41
   0   7   0   -0.27    0.33
   0  -7   0    0.50    0.36
  -7   0   0    0.11    0.43
   0   7   0    0.19    0.30
   7   0   0    0.03    0.50
  -7  -1   0   10.67    0.95
  -1  -7   0    9.75    0.89
  -1   7   0   10.78    0.84
   7   1   0   11.81    1.15
  -7  -1   0    9.96    1.09
   1  -7   0    9.16    0.75
   7  -1   0   10.54    1.17
   1  -7   0   12.48    1.08
  -7   1   0   10.05    0.98
   7  -1   0   10.36    1.08
   1   7   0   10.50    0.82
  -1  -7   0   10.56    0.86
  -1   7   0   10.73    0.69
   7   1   0    9.59    0.96
   1   7   0   11.09    0.81
  -7   1   0   10.21    0.94
   2   7   0  125.69    4.88
   2  -7   0  123.45    4.75
  -2  -7   0  119.29    4.86
  -2  -7   0  120.77    5.32
   7  -2   0  122.09    5.08
  -2   7   0  124.07    4.76
   2  -7   0  125.42    5.55
  -7  -2   0  127.96    5.22
   2   7   0  127.29    4.72
  -7   2   0  126.56    4.99
   7   2   0  128.18    5.36
  -7  -2   0  123.46    4.82
   7  -2   0  114.96    5.68
  -2   7   0  125.66    4.72
   7   2   0  129.31    5.39
  -7   2   0  121.60    4.92
   3   7   0  249.13    9.01
  -7   3   0  248.04    9.32
   7   3   0  255.78   10.21
  -3  -7   0  244.91    9.35
  -7   3   0  258.82    9.24
   7  -3   0  252.14    9.48
   3  -7   0  245.95    9.16
   3  -7   0  258.97   10.60
  -3  -7   0  252.76   10.23
   3   7   0  238.06    9.38
   7   3   0  260.53    9.84
  -3   7   0  246.07    9.18
  -3   7   0  251.88    9.07
  -7  -3   0  259.47    9.64
   7  -3   0  223.17   10.66
  -7   4   0   11.87    1.09
  -4  -7   0   11.38    0.90
  -7  -4   0   12.93    1.17
   7   4   0   11.45    0.84
   7  -4   0   10.63    0.91
  -4   7   0   10.39    0.78
   4   7   0   11.85    0.91
   4  -7   0   11.17    1.30
   4   7   0   15.48    1.18
   4  -7   0   12.36    0.80
   7  -4   0    8.43    1.32
  -4  -7   0   11.45    1.03
   7   4   0   12.18    0.94
  -4   7   0   11.96    0.99
   7   4   0   13.99    1.36
  -7   4   0   12.03    0.93
   5  -7   0  133.41    6.54
  -7   5   0  149.73    5.62
   7   5   0  146.06    5.99
   7   5   0  144.47    5.38
  -5   7   0  142.35    5.37
  -7   5   0  136.57    5.44
  -5  -7   0  142.22    5.74
  -5   7   0  141.42    5.50
   7  -5   0  118.96    6.51
   7  -5   0  132.42    5.50
   5   7   0  138.07    5.34
  -5  -7   0  144.23    5.95
  -7  -5   0  138.55    5.80
  -7  -5   0  146.85    5.90
   5  -7   0  145.96    5.40
   5   7   0  145.76    5.78
  -7   6   0   17.02    1.34
  -7  -6   0   17.67    1.44
  -6   7   0   16.46    1.32
  -6  -7   0   17.50    1.13
   6  -7   0   18.44    1.09
   7  -6   0   15.01    1.81
   6   7   0   15.72    1.50
   6   7   0   17.46    1.18
  -7  -6   0   17.33    1.11
  -6  -7   0   17.37    1.42
   7   6   0   18.54    1.21
  -7   6   0   19.09    1.15
  -6   7   0   17.76    1.09
   7  -6   0   17.29    1.14
   7   6   0   18.16    1.62
   6  -7   0   14.43    1.73
   7   7   0  479.49   17.11
   7   7   0  500.34   18.25
   7  -7   0  473.19   20.27
  -7   7   0  466.79   17.51
  -7  -7   0  474.33   17.99
  -7   7   0  494.54   17.36
  -7  -7   0  502.04   19.42
   7  -7   0  475.80   17.68
   8   0   0    2.82    0.76
   0  -8   0    3.92    0.59
  -8   0   0    2.95    0.72
   0   8   0    3.59    0.56
   0   8   0    3.36    0.62
   8   0   0    3.76    0.84
   0  -8   0    3.10    0.70
  -8   0   0    2.57    0.70
   8  -1   0  318.12   13.06
   8   1   0  314.99   12.03
   1  -8   0  309.33   11.41
  -8   1   0  306.31   11.72
  -1   8   0  303.30   11.41
   8  -1   0  305.70   11.89
   1   8   0  303.40   11.49
  -8   1   0  305.71   11.34
   8   1   0  321.74   12.87
  -1  -8   0  305.12   12.78
  -8  -1   0  320.60   11.88
  -1   8   0  313.63   11.18
   1  -8   0  317.38   12.92
   1   8   0  314.25   11.17
  -8  -1   0  310.87   11.34
   2  -8   0   45.45    2.49
  -8  -2   0   45.49    2.43
   8   2   0   45.86    2.51
  -2  -8   0   44.50    2.26
  -8   2   0   40.49    2.18
   2   8   0   40.71    2.04
   2   8   0   43.99    2.02
   8  -2   0   41.87    2.62
  -8   2   0   44.57    2.26
   8   2   0   43.86    2.28
  -8  -2   0   43.44    2.16
   2  -8   0   42.66    1.96
  -2  -8   0   42.67    2.12
  -2   8   0   42.50    1.90
   8  -2   0   39.80    2.24
  -2   8   0   45.61    2.10
   3   8   0  170.53    6.21
  -8   3   0  164.56    6.43
  -8  -3   0  164.26    6.77
   3  -8   0  160.98    6.23
   8  -3   0  162.19    7.52
   8   3   0  162.54    6.89
   8   3   0  173.43    7.01
  -3   8   0  165.27    6.28
  -8   3   0  166.10    6.45
   8  -3   0  162.42    6.59
  -3  -8   0  160.75    6.98
   3   8   0  162.31    6.46
   3  -8   0  167.67    7.35
  -3   8   0  162.78    6.22
  -3  -8   0  170.77    6.47
  -4   8   0    4.17    0.59
  -8  -4   0    3.91    0.89
   4   8   0    3.95    0.63
   8   4   0    4.49    0.71
  -8   4   0    3.42    0.80
  -4   8   0    2.64    0.66
   4  -8   0    3.61    0.56
  -4  -8   0    4.02    0.65
   8   4   0    3.97    0.65
   4  -8   0    6.02    1.11
   8  -4   0    4.13    1.08
  -4  -8   0    3.34    0.72
   8  -4   0    4.03    0.71
  -8   4   0    4.49    0.70
   4   8   0    3.70    0.80
   8   4   0    6.33    1.18
   5  -8   0   36.90    1.71
  -5   8   0   35.61    1.95
   8  -5   0   29.50    2.50
  -5   8   0   33.62    1.70
  -8   5   0   37.27    1.84
   5   8   0   36.67    2.12
   5  -8   0   37.61    2.48
   8  -5   0   37.09    1.90
   8   5   0   34.37    2.28
  -8   5   0   35.74    2.05
  -5  -8   0   35.84    1.90
   5   8   0   36.81    1.85
   8   5   0   35.86    1.88
  -5  -8   0   32.52    2.01
   8   5   0   36.22    1.82
  -8  -5   0   38.87    2.22
  -8   6   0  212.21    7.97
   6   8   0  208.26    8.30
   6   8   0  215.48    7.70
   6  -8   0  206.62    9.36
  -6  -8   0  206.07    8.57
  -8   6   0  197.73    7.82
   8   6   0  211.33    8.50
  -6   8   0  197.35    7.72
   8   6   0  211.76    7.71
  -6  -8   0  204.44    8.19
   6  -8   0  204.67    7.78
   8  -6   0  201.29    7.91
  -8  -6   0  215.93    8.34
   8  -6   0  194.79    9.42
  -6   8   0  206.90    7.89
  -8   7   0   11.21    1.02
   8  -7   0   13.96    2.01
   8   7   0   13.25    1.54
  -7  -8   0   12.12    1.36
   8   7   0   11.04    1.11
   7  -8   0   12.03    0.98
   7   8   0   10.92    1.09
  -8   7   0   12.95    1.47
  -7   8   0   12.56    1.01
   7  -8   0   12.98    1.95
  -8  -7   0   12.96    1.40
  -7   8   0   13.60    1.35
   7   8   0   13.00    1.48
   8  -7   0   12.69    1.07
   8  -8   0    2.85    0.64
  -8   8   0    2.75    0.65
   8   8   0    2.49    1.00
   8   8   0    2.70    0.73
   8  -8   0    3.19    1.38
  -8   8   0    3.41    0.97
  -8  -8   0    3.63    1.06
   9   0   0    1.59    0.75
   0   9   0   -0.15    0.45
   9   0   0    0.18    0.72
   0   9   0    0.53    0.43
   0  -9   0   -0.25    0.47
  -9   0   0    0.66    0.56
  -9   0   0    0.38    0.62
   0  -9   0    0.37    0.50
   1  -9   0   11.74    1.17
  -1   9   0    9.37    1.01
   9  -1   0    9.91    1.15
  -9   1   0    8.04    1.07
  -9   1   0    8.03    1.01
  -9  -1   0    8.73    1.19
  -1  -9   0    9.82    1.04
  -9  -1   0    9.66    1.08
   9   1   0   11.07    1.20
   1  -9   0    8.99    0.89
   1   9   0    9.97    0.93
   9  -1   0   12.79    1.44
  -1   9   0   10.29    0.83
   9   1   0    9.67    1.26
   1   9   0    8.41    0.97
  -1  -9   0    9.60    1.00
   9  -2   0  556.85   21.63
   2  -9   0  524.65   21.45
   9  -2   0  528.84   19.57
  -2  -9   0  515.84   21.22
  -9  -2   0  529.89   19.52
   9   2   0  553.96   21.27
   9   2   0  530.25   19.75
  -9   2   0  513.51   18.75
  -9  -2   0  524.19   18.67
   2   9   0  526.14   18.52
  -2  -9   0  514.19   19.13
  -9   2   0  507.90   19.28
  -2   9   0  508.46   18.57
   2  -9   0  515.80   18.98
  -2   9   0  516.99   19.05
   2   9   0  532.38   19.23
   3  -9   0    1.46    0.82
  -9   3   0    0.55    0.49
  -9  -3   0    0.05    0.63
   3  -9   0    1.02    0.48
  -9   3   0    0.91    0.63
  -3  -9   0    0.94    0.63
   9   3   0    0.91    0.53
   9  -3   0    0.66    0.64
  -3  -9   0    1.12    0.57
   3   9   0    0.33    0.55
  -3   9   0    1.00    0.55
   9  -3   0    1.04    0.92
   3   9   0    0.72    0.52
   9   3   0    0.84    0.77
  -3   9   0    1.20    0.42
  -9  -3   0    1.03    0.59
   9  -4   0   34.26    2.53
   4   9   0   32.69    1.75
  -9   4   0   31.69    1.82
   4  -9   0   32.76    1.66
   4  -9   0   30.14    2.26
  -9   4   0   32.78    2.00
   4   9   0   32.57    1.96
  -4   9   0   33.50    1.59
  -4   9   0   31.64    1.91
  -9  -4   0   35.20    2.25
   9  -4   0   33.44    1.93
  -4  -9   0   32.65    1.88
  -4  -9   0   31.19    1.96
   9   4   0   33.20    2.25
   5   9   0   13.28    1.27
   5  -9   0   10.93    1.56
  -9  -5   0   10.51    1.33
  -5   9   0    8.64    1.19
   9  -5   0   10.13    1.64
  -5  -9   0   13.25    1.07
   9   5   0   13.06    1.16
   9   5   0   12.05    1.62
  -9   5   0   12.51    1.31
   5  -9   0    9.88    0.89
  -5   9   0   10.70    0.88
   5   9   0   10.32    1.00
   9  -5   0   11.28    1.10
  -9   5   0   12.34    1.11
  -5  -9   0   11.76    1.26
  -6   9   0   69.47    3.40
  -6  -9   0   76.76    3.65
   9   6   0   84.09    3.40
  -9   6   0   73.28    3.29
   9  -6   0   72.84    4.43
   9  -6   0   79.91    3.41
   6   9   0   77.68    3.70
  -6   9   0   68.68    3.12
  -6  -9   0   74.77    3.54
   6  -9   0   72.89    3.18
   6  -9   0   77.30    4.34
  -9  -6   0   75.71    3.75
  -9   6   0   77.69    3.62
   9   6   0   73.24    3.87
   6   9   0   75.48    3.29
   7  -9   0   16.98    2.16
  -9   7   0   15.38    1.57
   7   9   0   18.81    1.38
  -7  -9   0   19.19    1.76
   9   7   0   12.97    1.69
  -9  -7   0   18.68    1.71
   9  -7   0   19.13    1.36
   7   9   0   15.65    1.68
  -7   9   0   16.58    1.20
   9   7   0   18.27    1.40
  -7   9   0   19.21    1.60
  -9   7   0   18.41    1.31
   9  -7   0   16.72    2.25
   8   9   0    1.75    0.66
  -9  -8   0    1.52    1.02
  -8  -9   0    1.71    0.87
   9   8   0    2.43    0.78
  -8   9   0    1.41    0.87
  -9   8   0    0.91    0.96
   8  -9   0    1.98    1.34
   9  -8   0    2.18    1.29
   9   8   0    1.83    1.04
   8   9   0    0.72    0.93
   9   9   0    9.81    1.22
  -9   9   0    9.43    1.46
   9   9   0   12.70    1.86
   9  -9   0    9.45    1.87
  -9  -9   0   11.76    1.54
  10   0   0   19.80    1.77
 -10   0   0   22.95    1.53
   0  10   0   19.82    1.39
 -10   0   0   18.72    1.56
   0 -10   0   20.40    1.40
   0  10   0   21.77    1.32
   0 -10   0   18.68    1.58
  10   0   0   23.35    1.75
 -10   1   0  110.19    4.67
   1  10   0  105.91    4.45
   1  10   0  105.43    4.46
   1 -10   0  107.28    4.47
  10  -1   0  123.27    5.37
   1 -10   0  115.40    5.24
 -10   1   0  111.71    4.80
  -1 -10   0  109.41    5.06
  10   1   0  119.04    5.15
  -1  10   0  106.63    4.50
 -10  -1   0  108.46    4.57
  -1 -10   0  108.30    4.54
  10  -1   0  102.23    4.84
  10   1   0  107.38    4.97
  -1  10   0  109.31    4.39
 -10  -1   0  110.43    4.87
  10  -2   0   42.62    2.54
  10   2   0   48.90    2.73
  10   2   0   49.02    2.55
   2  10   0   41.77    2.22
   2 -10   0   46.25    2.75
  -2 -10   0   43.38    2.45
 -10   2   0   43.82    2.41
  -2 -10   0   41.60    2.30
 -10  -2   0   45.65    2.38
 -10   2   0   41.61    2.42
  10  -2   0   51.58    2.92
  -2  10   0   41.86    2.24
   2  10   0   45.73    2.23
  -2  10   0   45.18    2.07
 -10  -2   0   42.31    2.56
   3  10   0   75.24    3.35
  -3 -10   0   73.98    3.57
  10  -3   0   68.47    3.50
  -3  10   0   76.43    3.34
 -10   3   0   71.78    3.39
  10   3   0   72.65    3.79
  10  -3   0   78.24    4.11
   3 -10   0   72.41    3.15
 -10   3   0   67.76    3.38
  -3  10   0   73.35    3.05
   3 -10   0   69.56    3.84
 -10  -3   0   75.53    3.35
   3  10   0   75.85    3.22
  -3 -10   0   72.68    3.38
 -10  -3   0   69.70    3.67
   4 -10   0    0.78    0.89
 -10  -4   0    1.51    0.85
  -4  10   0   -0.51    0.55
 -10   4   0    0.61    0.81
   4 -10   0    0.89    0.52
 -10  -4   0    1.25    0.67
 -10   4   0    0.95    0.61
  10  -4   0    1.29    1.03
   4  10   0    1.08    0.67
  -4 -10   0    1.13    0.61
   4  10   0    1.10    0.64
  -4 -10   0    0.55    0.74
  10   4   0    1.07    0.89
  10  -4   0    1.04    0.67
 -10   5   0   63.37    3.28
   5 -10   0   62.41    2.87
 -10   5   0   69.34    3.10
 -10  -5   0   65.23    3.05
  -5 -10   0   65.87    3.33
  10  -5   0   70.28    3.23
  -5  10   0   63.01    3.18
   5  10   0   65.54    2.99
  10   5   0   69.76    3.67
   5 -10   0   66.07    3.85
   5  10   0   68.84    3.35
  10  -5   0   67.38    4.00
 -10  -5   0   67.70    3.52
  -5 -10   0   63.18    3.23
 -10  -6   0  137.07    6.22
  10  -6   0  147.33    7.15
  -6  10   0  144.37    5.87
   6  10   0  138.62    6.15
  10   6   0  138.31    6.43
   6  10   0  142.76    5.66
 -10   6   0  140.77    5.97
 -10   6   0  142.65    5.77
  10   6   0  149.50    5.74
  -6 -10   0  144.50    6.11
  10  -6   0  146.05    5.91
   6 -10   0  134.47    6.94
  10  -7   0    1.17    0.64
   7  10   0    0.11    1.01
  -7 -10   0    0.83    0.89
  10   7   0    0.82    0.74
 -10  -7   0    0.05    0.79
 -10   7   0    1.91    1.00
   7  10   0    1.44    0.72
  -7  10   0    0.75    0.88
  10  -7   0    1.13    1.28
  10   7   0    1.93    1.07
   7 -10   0    0.07    1.06
 -10  -8   0   25.96    2.24
  10  -8   0   20.98    2.49
  -8  10   0   24.51    1.97
 -10   8   0   24.73    2.16
  -8 -10   0   21.17    2.08
  10   8   0   27.22    1.85
   8  10   0   21.69    1.66
  10   8   0   23.48    2.21
   8 -10   0   24.72    2.56
   8  10   0   22.00    2.18
  -9 -10   0   24.32    2.13
   9  10   0   23.06    1.79
 -10  -9   0   23.12    2.13
   9 -10   0   24.50    2.68
  -9  10   0   22.12    2.18
  10   9   0   26.09    2.50
 -10   9   0   26.17    2.17
  10  -9   0   24.91    2.88
   9  10   0   22.95    2.37
 -10 -10   0   28.49    2.41
  10  10   0   30.39    2.64
 -10  10   0   31.23    2.45
  10 -10   0   29.37    3.02
   0  11   0    0.04    0.52
  11   0   0   -0.07    0.78
 -11   0   0    0.31    0.69
 -11   0   0   -0.59    0.65
  11   0   0   -0.13    0.80
   0  11   0   -1.12    0.50
   0 -11   0    0.09    0.69
   0 -11   0   -0.19    0.58
 -11  -1   0    1.40    0.78
  11   1   0    1.79    0.85
   1  11   0    1.67    0.65
  11   1   0    1.81    1.00
  -1 -11   0    1.70    0.70
  11  -1   0    2.37    0.96
   1  11   0    1.75    0.66
 -11   1   0    0.36    0.66
  -1  11   0    2.02    0.61
  11  -1   0    0.55    0.81
  -1  11   0    1.77    0.70
 -11  -1   0    2.25    0.82
  -1 -11   0    1.39    0.72
   1 -11   0    1.45    0.88
   1 -11   0    1.44    0.67
 -11   1   0    0.08    0.68
 -11   2   0    6.42    1.09
  11  -2   0    5.89    1.14
   2 -11   0    6.77    1.28
 -11  -2   0    6.57    1.16
  11   2   0    7.84    1.35
  11  -2   0    9.59    1.53
  -2 -11   0    7.30    1.09
   2 -11   0    6.59    0.93
 -11   2   0    6.29    1.14
   2  11   0    6.53    0.97
  -2 -11   0    6.33    1.04
 -11  -2   0    6.10    1.00
  -2  11   0    6.54    0.99
   2  11   0    5.38    0.90
  11  -3   0  101.36    4.85
  -3  11   0  103.28    4.59
   3 -11   0  111.58    5.47
   3  11   0  105.73    4.50
 -11   3   0  104.93    4.75
 -11   3   0  109.99    4.77
  11   3   0  105.08    5.11
  -3 -11   0  108.40    4.75
   3  11   0  107.77    4.71
   3 -11   0  110.53    4.49
  -3 -11   0  118.00    5.11
  11  -3   0  127.68    5.65
 -11  -3   0  110.84    4.66
 -11  -3   0  103.76    5.00
  11  -4   0   28.28    2.49
 -11  -4   0   26.90    1.81
   4  11   0   26.89    1.93
 -11  -4   0   24.50    2.03
  11   4   0   28.31    2.30
 -11   4   0   23.95    1.75
  -4 -11   0   24.04    1.89
  -4  11   0   26.13    1.85
 -11   4   0   26.68    2.03
   4 -11   0   28.63    2.40
   4  11   0   25.49    1.74
  11  -4   0   28.50    1.96
  -4 -11   0   26.83    1.80
   4 -11   0   27.27    1.60
  11   5   0   44.90    3.04
   5  11   0   47.38    2.73
  11  -5   0   45.99    2.63
   5  11   0   47.09    2.45
  11  -5   0   54.13    3.52
 -11   5   0   43.48    2.67
 -11   5   0   47.87    2.54
  -5  11   0   48.24    2.60
   5 -11   0   42.33    3.09
  -5 -11   0   47.43    2.69
 -11  -5   0   46.69    2.98
  11  -6   0   43.82    2.47
   6 -11   0   41.68    3.12
   6  11   0   46.02    2.37
 -11   6   0   43.00    2.73
  11   6   0   40.66    2.97
  11  -6   0   43.94    3.24
  -6  11   0   39.55    2.56
 -11  -6   0   42.15    2.79
  -6 -11   0   45.05    2.66
   6  11   0   42.90    2.66
 -11  -6   0   39.01    2.31
 -11   7   0  194.72    7.86
  -7  11   0  184.45    7.73
   7  11   0  187.55    7.42
  11  -7   0  203.20    9.35
   7 -11   0  196.21    9.22
  -7 -11   0  186.69    7.98
   7  11   0  189.73    8.13
  11   7   0  196.06    8.38
 -11  -7   0  188.31    8.17
  -8  11   0   55.53    3.14
  11  -8   0   53.64    4.02
 -11  -8   0   52.30    3.33
   8  11   0   53.38    2.84
  11   8   0   53.80    3.48
  -8 -11   0   55.86    3.29
   8 -11   0   58.35    4.12
   8  11   0   57.43    3.48
 -11   8   0   57.72    3.28
   9  11   0    1.38    1.29
  11  -9   0    0.56    1.35
  -9  11   0   -0.70    1.06
   9 -11   0    0.29    1.57
 -11  -9   0    0.13    0.94
  -9 -11   0    1.50    1.21
  11   9   0    1.64    1.33
 -11   9   0   -0.20    0.96
  11  10   0   41.42    3.16
 -11  10   0   35.92    2.73
 -11 -10   0   33.00    2.71
  11 -10   0   29.20    3.17
  10 -11   0   29.74    3.22
 -10 -11   0   34.93    2.70
  10  11   0   34.10    3.02
 -10  11   0   34.11    2.64
 -11 -11   0  140.96    6.76
  11  11   0  144.89    6.95
  11 -11   0  136.56    7.74
 -11  11   0  150.79    6.66
   0  12   0   99.85    4.22
   0  12   0   93.24    4.21
 -12   0   0   96.29    4.56
   0 -12   0   93.00    4.76
  12   0   0  106.82    4.87
 -12   0   0   97.03    4.34
  12   0   0   93.67    4.66
   0 -12   0  102.27    4.30
 -12   1   0   23.55    1.80
  12   1   0   19.65    1.87
 -12  -1   0   22.12    1.71
  -1 -12   0   18.19    1.72
   1  12   0   22.55    1.61
  12  -1   0   22.32    1.88
   1 -12   0   22.57    1.59
 -12  -1   0   18.32    1.75
   1 -12   0   20.18    1.87
  12  -1   0   26.31    2.06
   1  12   0   21.09    1.58
  -1  12   0   17.58    1.55
 -12   1   0   19.20    1.80
  -1 -12   0   21.87    1.67
  -2  12   0    4.46    1.06
  12  -2   0   10.78    1.64
 -12   2   0    7.10    1.15
   2 -12   0    2.98    0.85
  -2 -12   0    4.06    1.01
  -2 -12   0    5.44    1.06
  12  -2   0    4.72    1.12
  12   2   0    5.89    1.22
   2 -12   0    5.51    1.23
   2  12   0    6.59    1.05
 -12  -2   0    5.82    1.11
 -12   2   0    4.50    1.15
 -12  -2   0    4.29    1.13
   2  12   0    4.25    0.99
   3 -12   0   96.94    4.23
   3 -12   0  104.49    5.22
   3  12   0  103.44    4.48
  12  -3   0  100.46    4.67
 -12   3   0   96.26    4.52
 -12  -3   0   99.41    4.83
  12  -3   0  111.50    5.31
 -12   3   0  100.81    4.52
  12   3   0   93.93    4.82
  -3 -12   0   99.14    4.50
 -12  -3   0   96.82    4.41
  -3 -12   0   96.69    4.76
  -3  12   0   96.50    4.35
   3  12   0   99.65    4.31
 -12  -4   0  107.46    4.98
  -4  12   0   93.84    4.47
  12  -4   0  117.66    5.61
 -12   4   0  101.06    4.65
 -12   4   0   92.93    4.53
  12   4   0  102.59    5.03
   4  12   0  106.71    4.71
  -4 -12   0  101.41    4.68
  12  -4   0   99.14    4.72
  -4 -12   0  104.59    4.86
   4  12   0  102.40    4.42
 -12  -4   0  101.03    4.48
   4 -12   0  100.01    5.33
  -5 -12   0    1.89    1.00
  12  -5   0    2.92    1.30
  -5  12   0    3.70    1.02
  12   5   0    1.87    1.04
   5  12   0    3.19    0.93
   5 -12   0    1.82    1.18
 -12  -5   0    5.54    1.29
  12  -5   0    2.65    0.97
 -12  -5   0    2.11    0.91
 -12   5   0    3.30    1.06
   5  12   0    2.80    1.01
  12  -6   0   62.80    3.40
  -6  12   0   62.46    3.39
   6  12   0   73.87    3.76
  -6 -12   0   72.15    3.73
   6  12   0   64.58    3.24
 -12   6   0   63.76    3.56
   6 -12   0   64.33    4.17
  12  -6   0   83.03    4.58
  12   6   0   59.21    3.77
 -12  -6   0   68.27    3.91
  12  -7   0   11.74    2.20
 -12  -7   0    9.07    1.60
  -7 -12   0    8.06    1.46
   7  12   0   10.08    1.75
  12   7   0    8.67    1.66
   7  12   0    8.35    1.24
   7 -12   0    8.73    1.86
  -7  12   0    6.23    1.32
 -12   7   0    8.78    1.52
  -8 -12   0   18.72    2.05
  12   8   0   23.18    2.36
   8 -12   0   20.25    2.60
  -8  12   0   21.18    2.07
   8  12   0   20.84    2.32
 -12  -8   0   24.73    2.31
 -12   8   0   21.94    2.31
  12  -8   0   25.11    2.93
   8  12   0   19.80    1.78
  12   9   0   33.99    2.98
   9 -12   0   25.31    3.05
  -9  12   0   31.56    2.56
  12  -9   0   38.46    3.45
 -12  -9   0   31.65    2.67
 -12   9   0   28.38    2.52
  -9 -12   0   31.24    2.59
   9  12   0   30.81    2.86
 -12  10   0   39.15    2.99
  10 -12   0   37.50    3.83
 -12 -10   0   36.71    3.12
  12 -10   0   44.33    3.91
  10  12   0   38.64    3.29
  12  10   0   42.16    3.38
 -10 -12   0   39.05    2.99
 -10  12   0   39.38    2.93
  11  12   0   11.56    2.16
  11 -12   0   17.14    2.94
 -12  11   0   12.14    2.12
  12 -11   0   15.91    2.86
 -11  12   0   17.22    2.24
  12  11   0   20.01    2.46
 -12 -11   0   11.63    2.02
 -11 -12   0   12.00    2.07
 -12 -12   0    5.46    1.69
 -12  12   0    5.68    1.71
  12  12   0    4.93    1.84
  12 -12   0    2.08    2.00
   0  13   0   -0.06    0.79
   0 -13   0    0.04    0.86
   0 -13   0    0.17    0.76
 -13   0   0    1.07    0.84
 -13   0   0    0.75    0.80
  13   0   0    0.84    0.94
  -1  13   0   72.48    3.49
 -13   1   0   74.53    3.64
  13   1   0   71.89    3.93
  -1 -13   0   76.86    3.58
 -13  -1   0   80.23    3.86
  13  -1   0   70.08    3.86
   1 -13   0   69.61    3.93
   1 -13   0   72.28    3.45
 -13   1   0   72.69    3.77
 -13  -1   0   72.96    3.54
  -1 -13   0   70.37    3.88
   1  13   0   69.42    3.48
  13  -2   0   92.15    4.68
 -13  -2   0   90.86    4.30
   2 -13   0  100.96    5.11
 -13   2   0   93.74    4.56
 -13   2   0   98.44    4.45
  13  -2   0  113.65    5.21
  -2 -13   0   92.43    4.37
  -2  13   0   95.30    4.34
   2  13   0   96.88    4.35
   2  13   0  108.68    4.54
 -13  -2   0   92.56    4.66
  -2 -13   0   97.28    4.81
  13   2   0   89.65    4.72
   3  13   0   22.11    1.77
  13  -3   0   30.85    2.63
 -13  -3   0   26.71    1.95
   3 -13   0   28.81    2.37
  -3 -13   0   26.34    2.00
  13   3   0   27.01    2.38
 -13   3   0   23.91    1.98
  -3  13   0   25.02    2.02
  13  -3   0   23.68    2.10
 -13  -3   0   27.97    2.29
   3  13   0   26.84    1.99
  -3 -13   0   28.50    2.09
 -13   3   0   28.09    2.18
  13  -4   0   30.74    2.36
   4 -13   0   36.36    2.96
 -13   4   0   33.06    2.26
  13   4   0   36.11    2.68
  -4 -13   0   34.92    2.35
  -4  13   0   33.97    2.25
  13  -4   0   41.42    3.06
   4  13   0   33.40    2.38
   4  13   0   32.89    2.20
 -13  -4   0   36.27    2.59
   5  13   0   50.50    3.06
 -13   5   0   50.67    3.08
   5  13   0   49.99    2.72
   5 -13   0   47.54    3.47
  13   5   0   47.35    3.17
 -13  -5   0   46.60    3.10
  -5 -13   0   50.96    2.99
  13  -5   0   54.92    3.70
  -5  13   0   44.57    2.82
  13  -5   0   45.21    2.88
   6 -13   0   32.22    3.08
  -6  13   0   27.74    2.29
  13   6   0   29.46    2.55
  13  -6   0   32.43    2.87
   6  13   0   32.90    2.57
 -13   6   0   34.11    2.61
   6  13   0   30.47    2.14
 -13  -6   0   29.99    2.53
  -6 -13   0   31.60    2.54
  13   7   0   13.37    2.10
  13  -7   0   17.07    2.35
   7 -13   0   14.42    2.44
 -13   7   0    9.34    1.62
 -13  -7   0   10.44    1.83
  -7  13   0   13.47    1.94
   7  13   0   12.85    2.04
  -7 -13   0    9.25    1.59
   7  13   0   10.31    1.46
   8  13   0    5.38    1.67
 -13   8   0    4.10    1.42
  13  -8   0    7.44    1.88
 -13  -8   0    5.91    1.63
  -8  13   0    5.33    1.36
   8 -13   0    7.47    1.99
  13   8   0    5.99    1.75
  -8 -13   0    4.10    1.37
  -9 -13   0    3.75    1.39
  -9  13   0    6.28    1.64
 -13   9   0    2.69    1.38
  13  -9   0    3.90    1.87
   9 -13   0    2.61    1.76
 -13  -9   0    3.21    1.39
   9  13   0    3.47    1.61
  13   9   0    3.70    1.50
  13 -10   0    3.96    1.97
 -10  13   0    1.67    1.43
  13  10   0    1.22    1.36
  10 -13   0    2.18    1.95
 -13 -10   0    4.62    1.63
  10  13   0    3.81    1.62
 -10 -13   0    2.85    1.39
 -13  10   0    0.51    1.33
  13 -11   0    5.91    2.25
  13  11   0    2.75    1.70
 -13  11   0    3.05    1.72
  11  13   0    3.72    1.79
 -11  13   0    3.05    1.66
  11 -13   0    3.37    1.96
 -11 -13   0    0.21    1.34
 -13 -11   0    1.90    1.40
 -13 -12   0    5.35    1.80
  13  12   0    8.58    2.01
 -13  12   0    5.13    1.75
 -12 -13   0    8.31    1.93
  13 -12   0    8.50    2.33
 -12  13   0    5.60    1.82
  12 -13   0    5.46    2.37
  12  13   0    9.34    2.06
  13  13   0   27.04    3.05
 -13 -13   0   30.40    3.31
 -13  13   0   29.12    3.35
  13 -13   0   31.97    3.70
   0  14   0  112.27    4.94
   0 -14   0  118.22    5.00
   0 -14   0  111.04    5.55
 -14   0   0  108.84    5.17
 -14   0   0  107.17    4.89
  14   0   0  111.71    5.32
 -14  -1   0   36.11    2.30
 -14   1   0   33.06    2.47
  14   1   0   34.93    2.57
  -1  14   0   34.44    2.38
   1  14   0   33.45    2.22
  -1 -14   0   38.43    2.38
 -14  -1   0   34.12    2.49
  -1 -14   0   34.51    2.52
 -14   1   0   34.61    2.37
  14  -1   0   34.41    2.63
   1 -14   0   38.29    2.64
 -14  -2   0    7.57    1.40
  -2 -14   0    8.48    1.42
   2 -14   0    6.72    1.48
  -2 -14   0    7.05    1.32
  14  -2   0    7.96    1.51
 -14  -2   0    7.10    1.29
   2  14   0    6.75    1.27
 -14   2   0    6.25    1.29
  -2  14   0    5.29    1.17
 -14   2   0    9.77    1.49
  14   2   0    7.53    1.44
  14  -3   0    0.39    0.98
 -14   3   0    0.20    1.01
  -3  14   0    0.83    0.93
 -14   3   0    0.66    0.80
   3 -14   0   -0.17    1.10
  14   3   0   -0.43    1.11
 -14  -3   0    0.00    0.82
  14  -3   0    2.82    1.31
   3  14   0    1.66    0.96
  -3 -14   0   -0.46    0.92
   4 -14   0   46.51    3.38
  14   4   0   47.31    3.19
 -14   4   0   38.41    2.78
  -4 -14   0   44.56    2.77
  14  -4   0   49.42    3.44
  -4  14   0   39.38    2.71
 -14  -4   0   39.72    2.96
   4  14   0   41.91    2.59
  14  -4   0   40.85    2.80
  -5  14   0   18.66    2.05
 -14  -5   0   18.31    2.09
  14   5   0   21.43    2.29
  14  -5   0   23.02    2.08
  -5 -14   0   20.57    2.16
 -14   5   0   21.15    2.19
   5  14   0   24.10    2.29
   5 -14   0   22.78    2.73
   5  14   0   19.54    1.74
  14  -5   0   24.89    2.69
  14  -6   0   22.54    2.70
   6  14   0   17.51    2.22
   6 -14   0   23.73    2.69
  14   6   0   18.35    2.25
   6  14   0   14.86    1.76
  -6 -14   0   19.17    2.24
 -14   6   0   17.20    2.01
  -6  14   0   16.81    2.10
 -14  -6   0   18.78    2.17
 -14  -7   0   -0.70    1.23
 -14   7   0    0.63    1.16
  -7 -14   0   -0.61    1.14
  -7  14   0   -0.15    1.03
  14  -7   0    2.12    1.57
   7  14   0   -0.13    1.38
  14   7   0   -1.67    1.01
   7 -14   0    0.21    1.41
  14  -8   0    2.83    1.70
  -8  14   0    1.94    1.41
 -14  -8   0    0.32    1.34
 -14   8   0    3.40    1.51
  14   8   0   -0.77    1.12
   8 -14   0    1.71    1.79
  -8 -14   0    3.16    1.47
   8  14   0    0.32    1.46
   9  14   0   33.93    3.20
  14  -9   0   36.25    3.41
 -14   9   0   33.25    2.88
  -9 -14   0   38.08    3.12
   9 -14   0   32.72    3.56
  14   9   0   34.64    3.18
 -14  -9   0   33.89    3.05
  -9  14   0   35.49    2.86
 -10  14   0    1.64    1.52
  10  14   0   -0.87    1.46
  14  10   0    1.94    1.62
  10 -14   0    0.13    1.89
  14 -10   0    0.95    1.74
 -10 -14   0    1.54    1.39
 -14  10   0   -2.44    1.20
 -14 -10   0   -0.24    1.40
 -11  14   0    8.54    1.95
 -14 -11   0    5.25    1.76
  11  14   0    4.70    1.78
  14 -11   0    7.30    2.41
  11 -14   0    6.12    2.25
 -14  11   0    4.81    1.91
 -11 -14   0    3.11    1.64
  14  11   0    6.92    1.95
 -12 -14   0   21.15    2.74
  12 -14   0   24.69    3.79
 -12  14   0   22.90    3.12
  14  12   0   29.67    3.25
  14 -12   0   28.67    3.47
 -14  12   0   19.56    2.84
  12  14   0   23.25    3.12
 -14 -12   0   25.61    2.97
  14 -13   0    9.34    2.98
 -14  13   0    7.43    2.25
  13  14   0   10.72    2.42
  14  13   0    8.37    2.27
  15   0   0    0.63    0.99
   0 -15   0   -0.06    0.97
 -15   0   0    1.56    1.00
   0  15   0    0.62    1.01
 -15   0   0    0.77    0.97
  -1  15   0   18.50    1.81
 -15   1   0   18.87    2.01
  -1 -15   0   19.48    2.07
   1  15   0   19.86    1.83
  -1 -15   0   19.42    1.95
  15   1   0   21.97    2.24
  15  -1   0   21.28    2.17
 -15  -1   0   18.84    1.90
   1 -15   0   20.44    2.22
 -15   1   0   18.62    1.92
  -2  15   0   26.10    2.08
   2 -15   0   28.07    2.53
 -15   2   0   26.09    2.22
  15   2   0   22.11    2.21
 -15  -2   0   26.43    2.36
 -15   2   0   24.55    2.02
  15  -2   0   24.10    2.19
  -2 -15   0   23.56    2.16
  -2 -15   0   21.03    2.16
   2  15   0   22.30    2.06
  -3 -15   0    4.51    1.19
  15   3   0    4.19    1.48
   3  15   0    1.64    0.98
  -3  15   0    3.89    1.21
 -15  -3   0    3.98    1.35
   3 -15   0    5.25    1.57
 -15   3   0    5.18    1.27
  15  -3   0    4.65    1.35
  15   4   0   68.32    4.17
   4 -15   0   68.88    4.49
  -4 -15   0   71.53    3.90
 -15  -4   0   74.45    4.05
   4  15   0   71.83    3.69
  15  -4   0   69.06    3.92
  -4  15   0   68.20    3.76
 -15   4   0   77.28    3.97
 -15   5   0    5.18    1.34
   5 -15   0    3.73    1.71
  -5 -15   0    4.12    1.27
  15   5   0    4.00    1.54
  15  -5   0    5.18    1.67
   5  15   0    3.89    1.22
 -15  -5   0    4.43    1.51
  -5  15   0    3.82    1.24
   6  15   0   25.52    2.22
  -6 -15   0   27.71    2.49
 -15  -6   0   26.60    2.69
   6 -15   0   22.33    2.83
  15   6   0   24.29    2.72
  -6  15   0   25.22    2.32
 -15   6   0   25.74    2.38
  15  -6   0   35.47    3.15
 -15  -7   0    9.87    1.93
  -7 -15   0    8.72    1.91
  15   7   0    8.23    1.89
  15  -7   0   11.13    2.08
   7 -15   0    6.61    2.05
  -7  15   0   10.67    1.75
   7  15   0   10.71    2.06
 -15   7   0    6.84    1.61
  -8  15   0   85.26    4.77
   8 -15   0   90.55    5.93
 -15   8   0   84.77    4.66
 -15  -8   0   77.55    4.88
  -8 -15   0   78.81    4.76
   8  15   0   88.63    5.05
  15  -8   0   96.94    5.55
  15   8   0   78.57    4.95
   9 -15   0   -0.98    1.92
   9  15   0    1.64    1.61
  15   9   0    2.26    1.43
  15  -9   0    1.66    1.79
 -15  -9   0    0.68    1.44
  -9 -15   0    0.48    1.36
  -9  15   0    1.83    1.51
 -15   9   0    1.75    1.57
 -15  10   0   17.48    2.60
 -15 -10   0   19.11    2.63
 -10  15   0   17.95    2.61
  15 -10   0   27.45    3.42
  10 -15   0   25.03    3.76
  15  10   0   14.85    2.59
  10  15   0   18.67    2.78
 -10 -15   0   20.52    2.57
 -15  11   0    6.17    2.09
 -11  15   0    6.44    1.98
 -15 -11   0    6.18    1.94
 -11 -15   0    4.72    1.99
  15 -11   0    6.75    2.38
  11 -15   0    7.01    2.51
  15  11   0    8.82    2.02
  11  15   0    7.80    2.07
 -16   0   0   19.66    2.01
  16   0   0   13.87    2.10
   0  16   0   18.04    1.89
   0 -16   0   18.51    2.03
 -16   1   0    5.08    1.36
 -16  -1   0    1.21    1.04
  16  -1   0    2.51    1.30
  -1  16   0    4.74    1.33
   1  16   0    3.01    1.13
  -1 -16   0    4.63    1.39
  16   1   0    3.91    1.33
   1 -16   0    5.80    1.61
   2  16   0    0.61    0.99
  16  -2   0    2.51    1.27
 -16   2   0    1.84    1.05
  -2 -16   0    0.73    1.15
 -16  -2   0    1.06    1.16
   2 -16   0    1.90    1.40
  -2  16   0    2.30    1.25
  16   2   0    1.85    1.27
  16  -3   0    5.23    1.47
  -3 -16   0    6.98    1.57
 -16   3   0    6.39    1.47
   3 -16   0    7.69    1.81
  -3  16   0    4.20    1.30
  16   3   0    4.81    1.54
   3  16   0    4.58    1.27
 -16  -3   0    3.85    1.28
 -16  -4   0   15.00    2.01
 -16   4   0   21.79    2.25
  -4 -16   0   17.19    2.22
   4  16   0   14.03    1.70
  16   4   0   15.94    2.30
  -4  16   0   14.42    1.91
   4 -16   0   13.58    2.21
  16  -4   0   13.30    1.92
 -16  -5   0   68.38    4.10
  16   5   0   69.99    4.27
 -16   5   0   68.02    3.89
  -5  16   0   65.65    3.81
   5 -16   0   67.93    4.53
   5  16   0   61.75    3.59
  -5 -16   0   66.38    3.95
  -6  16   0   -0.85    1.15
 -16   6   0    1.55    1.36
  -6 -16   0    0.18    1.36
 -16  -6   0   -0.05    1.29
  16   6   0   -0.40    1.26
   6 -16   0    1.96    1.84
  16  -7   0   10.12    2.18
   7 -16   0    7.80    2.30
 -16  -7   0    5.63    1.63
 -16   7   0    6.89    1.69
  -7 -16   0    5.52    1.75
  16   7   0    7.04    1.86
  -7  16   0    5.25    1.73
  -8  16   0   -1.87    1.38
   8 -16   0    1.78    1.96
 -16   8   0    0.84    1.35
  16  -8   0    0.10    1.66
  -8 -16   0   -1.89    1.13
 -16  -8   0   -0.33    1.39
  16   8   0   -0.13    1.50
  -9 -16   0   59.91    4.29
   9 -16   0   66.56    5.40
  -9  16   0   60.07    4.09
  16  -9   0   79.67    5.08
  16   9   0   56.49    4.22
 -16  -9   0   65.66    4.37
 -16   9   0   67.91    4.32
 -10 -16   0    5.47    1.80
  16 -10   0    5.91    2.14
  10 -16   0    4.25    2.42
 -16 -10   0    2.64    1.70
  10  16   0    4.94    2.19
 -16  10   0    3.85    2.02
  16  10   0    8.04    2.08
 -10  16   0    4.34    1.82
  17   0   0    0.17    1.17
 -17   0   0    1.02    1.17
   0 -17   0   -0.94    1.11
   0  17   0   -0.33    1.03
  17   1   0   54.36    3.61
   1 -17   0   51.70    3.71
   1  17   0   51.07    3.31
  17  -1   0   57.14    3.65
 -17  -1   0   58.12    3.49
  -1  17   0   50.22    3.22
  17   2   0    3.36    1.36
   2 -17   0    1.13    1.48
   2  17   0    1.57    1.25
  -2  17   0    2.30    1.30
  17  -2   0    2.44    1.32
 -17  -2   0    1.47    1.25
 -17  -3   0   31.71    2.84
  17   3   0   38.66    2.92
  17  -3   0   36.94    2.88
   3 -17   0   34.53    3.24
   3  17   0   33.09    2.54
  -3 -17   0   34.93    2.98
  -3  17   0   31.26    2.77
 -17  -4   0    8.27    1.77
  -4 -17   0    9.96    1.85
  -4  17   0   11.90    2.00
   4 -17   0   10.55    2.10
 -17   4   0   12.61    1.87
  17   4   0    7.00    1.83
   4  17   0   10.39    1.71
  -5  17   0   12.20    2.01
  -5 -17   0   15.99    2.34
   5 -17   0   19.36    2.64
 -17   5   0   17.36    2.27
 -17  -5   0   12.91    2.08
  17   5   0   18.28    2.50
 -17   6   0    5.00    1.56
 -17  -6   0    4.46    1.51
   6 -17   0    4.71    2.04
  -6 -17   0    1.63    1.62
  17   6   0    4.38    1.58
  -6  17   0    2.13    1.49
   7 -17   0    3.45    2.16
  -7  17   0    0.03    1.35
  17   7   0    4.73    1.82
 -17   7   0    0.51    1.46
  -7 -17   0    4.11    1.64
 -17  -7   0    2.50    1.48
  17   8   0    8.63    1.98
   8 -17   0    8.66    2.44
 -17  -8   0    8.45    1.99
  -8 -17   0   10.52    2.26
 -17   8   0   10.31    2.09
  -8  17   0    6.95    1.88
  18   0   0   91.16    5.00
   0  18   0   96.56    4.91
  18   1   0    1.86    1.42
 -18  -1   0    1.71    1.16
   1 -18   0   -0.53    1.26
   1  18   0    1.70    1.33
  18  -1   0    0.55    1.33
  -1  18   0    2.40    1.46
  -2  18   0   -1.96    1.16
   2  18   0    1.68    1.38
 -18  -2   0    0.19    1.07
   2 -18   0    2.97    1.59
  18   2   0   -0.06    1.16
  18  -2   0    1.10    1.33
   3 -18   0    5.46    1.91
 -18  -3   0   10.79    1.88
   3  18   0    7.34    1.69
  18   3   0    6.68    1.65
  -3  18   0    7.36    1.71
   4 -18   0   46.99    3.88
  18   4   0   51.29    3.69
  -4  18   0   54.70    3.51
 -18  -4   0   47.85    3.45
  -5  18   0   -0.63    1.24
  18   5   0   -0.08    1.46
  -5 -18   0   -0.86    1.44
   5 -18   0    2.04    1.65
 -18  -5   0    2.15    1.43
   6 -18   0    0.43    1.82
  18   6   0   -0.09    1.36
 -18  -6   0   -0.54    1.17
  -6 -18   0   -0.93    1.57
  -6  18   0    0.36    1.38
  19   0   0    0.68    1.43
   0  19   0   -1.32    1.18
  19   1   0    6.40    1.77
   1  19   0    8.96    1.80
  -1  19   0    4.52    1.67
  19  -1   0    9.53    1.95
  -2  19   0    2.54    1.42
  19  -2   0    0.44    1.29
   2 -19   0    1.14    1.63
   2  19   0    4.48    1.58
  19   2   0    2.15    1.44
   0   0   1  588.19   20.02
   0   0   1  583.00   20.66
   0   0   1  571.17   23.12
   0   0   1  578.41   20.85
   1   0   1    5.55    0.40
   0   1  -1    5.67    0.45
   1   0  -1    6.48    0.43
   0   1   1    7.37    0.57
   0   1   1    5.70    0.41
   0   1   1    6.83    0.48
   1   0   1    6.19    0.54
   1   0   1    5.87    0.49
   0  -1   1    5.55    0.45
  -1   0   1    5.78    0.39
   0   1   1    6.05    0.47
   0  -1   1    6.87    0.58
  -1   0   1    5.85    0.47
   0  -1   1    6.02    0.42
  -1   0   1    7.04    0.60
   1   0   1    6.14    0.48
   1  -1   1  537.33   18.61
   1   1   1  546.54   19.11
   1   1   1  571.43   19.85
   1  -1   1  494.26   20.88
  -1  -1   1  536.46   19.69
   1   1   1  595.49   19.68
   1  -1  -1  539.72   19.76
  -1   1  -1  513.32   19.13
   1  -1   1  527.15   18.91
   1   1  -1  520.16   18.86
  -1   1   1  544.11   18.76
  -1  -1   1  544.20   22.04
  -1   1   1  511.25   20.96
  -1   1   1  526.15   18.06
   1   1   1  556.96   21.94
   0  -2   1    5.22    0.39
  -2   0   1    4.46    0.49
   2   0   1    5.33    0.52
   0   2   1    4.91    0.47
  -2   0  -1    5.72    0.38
   2   0   1    4.76    0.45
   2   0   1    4.89    0.47
   2   0  -1    5.40    0.42
  -2   0   1    5.12    0.32
   0   2   1    5.38    0.46
   0  -2  -1    5.68    0.59
   0   2  -1    5.43    0.45
   0   2  -1    5.40    0.46
   0  -2   1    5.66    0.59
  -2   0   1    5.70    0.59
   0   2   1    5.05    0.36
  -2  -1   1  161.32    5.78
   2  -1  -1  173.10    6.12
  -2   1  -1  159.65    6.13
   1   2  -1  197.70    6.75
   1  -2   1  188.09    7.97
   1  -2   1  192.96    7.20
   1  -2   1  201.90    6.96
  -1   2   1  190.51    6.87
  -1   2   1  189.70    7.14
  -2  -1   1  166.47    6.25
   2   1   1  169.13    6.81
   2   1   1  169.62    6.09
   2  -1  -1  172.62    7.04
  -1   2   1  193.16    7.01
   2   1   1  163.66    6.25
   1   2  -1  193.16    7.17
  -2  -1   1  166.13    6.99
  -1  -2  -1  193.46    7.92
   2   1  -1  190.05    7.14
   1   2   1  163.26    6.03
  -1   2  -1  171.17    6.06
   1   2   1  171.41    6.18
  -2   1   1  191.69    6.79
   1  -2  -1  164.29    7.03
  -2  -1  -1  198.87    7.06
   1   2   1  167.86    6.18
   2  -1   1  191.26    7.93
  -1  -2   1  166.38    6.97
  -2   1   1  197.32    7.18
   2  -1   1  192.23    7.21
  -1  -2   1  165.76    6.19
  -2  -2  -1  742.83   25.99
  -2   2   1  718.00   26.07
   2   2   1  672.51   26.83
  -2  -2   1  683.71   27.04
  -2   2  -1  654.76   23.53
   2   2  -1  745.92   24.90
   2  -2  -1  688.08   24.19
   2  -2   1  718.10   26.28
   2   2   1  694.89   23.49
  -2  -2   1  682.61   24.30
   2   2   1  694.91   24.40
   2  -2   1  778.19   25.78
   2   2  -1  745.77   26.25
  -2   2   1  712.58   25.11
   2  -2  -1  644.51   27.12
   2  -2   1  671.85   29.00
   0   3  -1  213.51    8.06
   3   0   1  212.31    8.80
   0   3   1  213.79    7.88
  -3   0   1  211.43    8.08
  -3   0   1  221.81    7.53
  -3   0  -1  229.03    7.86
  -3   0   1  219.38    9.04
   0  -3   1  227.42    7.92
   0   3  -1  225.59    7.65
   0   3   1  210.93    7.75
  -3   0  -1  216.49    7.91
   0   3   1  219.85    8.00
   3   0   1  219.85    8.12
   0  -3   1  207.26    8.96
   0  -3  -1  208.56    9.02
   3   0  -1  218.71    7.97
   3   1   1  168.94    6.61
  -1  -3  -1  132.68    5.77
   3  -1  -1  163.79    5.97
   1  -3   1  139.22    4.95
   3   1   1  162.61    5.99
  -3   1  -1  170.14    5.86
   1   3  -1  132.83    5.19
   3   1   1  160.79    6.16
   1   3  -1  139.94    4.82
  -1   3   1  137.10    4.96
  -1   3   1  137.94    5.20
   3  -1  -1  164.25    6.93
  -3  -1   1  158.55    6.84
  -3   1  -1  158.80    6.07
  -1   3   1  133.71    4.99
   1  -3   1  133.42    5.80
   1  -3   1  135.74    5.22
  -1   3  -1  166.85    5.88
  -3   1   1  134.23    5.23
   1   3   1  156.59    6.01
  -1  -3   1  169.32    6.14
   1   3   1  159.38    5.91
   3  -1   1  133.39    5.70
   3   1  -1  140.79    5.16
   3  -1   1  138.39    5.26
  -3  -1  -1  138.67    5.07
   1  -3  -1  149.26    6.92
  -3   1   1  140.27    4.87
  -1  -3   1  158.37    6.81
  -2  -3  -1   94.55    3.77
   3   2   1   93.48    3.67
  -3   2  -1   87.93    3.62
  -2   3   1  100.55    3.85
   3   2   1   91.86    3.73
   2  -3   1   95.89    3.85
   2  -3   1   96.13    4.28
  -2  -3  -1   98.21    4.16
   3  -2  -1   87.65    4.16
  -3  -2   1   95.65    3.76
   3  -2  -1   89.07    3.36
  -2   3   1   95.36    3.66
   2   3  -1  102.09    3.43
  -3   2  -1   92.97    3.26
  -3  -2   1   88.22    4.01
   2   3  -1   96.70    3.83
   3   2   1   87.27    3.52
   2  -3  -1   88.65    3.28
   3  -2   1   96.30    3.87
   2   3   1   95.05    3.61
  -3   2   1   98.92    3.61
  -3   2   1   94.04    3.85
   3  -2   1   97.34    4.26
  -3  -2  -1  100.13    3.75
   3   2  -1   97.29    3.81
  -2  -3   1   87.32    3.99
  -2   3  -1   95.01    3.53
   2  -3  -1   82.59    4.17
  -2  -3   1   88.61    3.71
   2   3   1   88.40    3.49
   3  -3   1   57.91    2.80
   3   3   1   62.86    2.65
   3  -3  -1   58.83    2.21
   3  -3   1   57.14    2.49
   3   3  -1   60.46    2.06
   3   3   1   58.93    2.48
  -3  -3  -1   59.92    2.42
   3  -3  -1   55.48    3.00
  -3   3   1   55.82    2.33
  -3  -3   1   57.26    2.74
  -3  -3  -1   59.31    2.52
  -3  -3   1   55.40    2.77
  -3   3  -1   60.51    2.54
  -3   3   1   56.73    2.49
   3   3  -1   57.03    2.45
  -4   0   1  268.34    9.53
   4   0   1  272.05   11.09
   0   4  -1  279.65    9.63
   0  -4   1  268.84   11.30
   0   4   1  265.86    9.94
   4   0   1  274.38   10.26
   4   0  -1  277.88   10.07
  -4   0  -1  281.63    9.92
  -4   0   1  277.66   10.24
   0  -4   1  287.33   10.10
  -4   0  -1  270.40    9.96
   0   4  -1  275.58   10.16
   0   4   1  278.11    9.80
   0   4   1  275.87   10.09
  -1  -4  -1  102.51    4.53
  -1   4   1  107.50    4.11
  -1   4   1  104.57    3.79
   1  -4   1  101.14    4.59
   1  -4   1  111.83    3.92
  -4  -1   1  113.43    4.98
   4   1   1  112.46    4.41
  -4   1  -1  119.22    4.19
  -1  -4  -1  106.14    4.07
  -4  -1   1  114.29    4.61
  -4   1  -1  116.07    4.52
   4  -1  -1  115.19    5.08
   4   1   1  112.76    4.67
  -1   4   1  103.44    3.96
  -4  -1   1  114.92    3.95
   4   1   1  112.09    4.55
   1   4  -1  106.43    3.76
   1   4  -1  104.94    4.10
   4  -1  -1  114.33    4.28
   4   1  -1  100.97    4.03
  -1   4  -1  113.55    4.20
  -4   1   1   98.77    3.78
   1  -4  -1  107.93    5.08
  -4  -1  -1  107.04    3.97
   4  -1   1  101.92    4.17
  -1  -4   1  110.11    4.54
   4  -1   1  105.08    4.49
  -4   1   1  103.43    4.19
  -1   4  -1  114.65    4.43
  -1  -4   1  110.01    4.94
   1   4   1  108.95    4.29
   1   4   1  116.44    4.34
   4   2   1   84.78    3.49
   2  -4   1   69.54    3.02
   4  -2  -1   79.51    3.09
   2   4  -1   77.05    2.69
   4   2   1   83.88    3.32
  -4   2  -1   83.05    3.40
  -4  -2   1   78.84    3.67
  -2  -4  -1   78.45    3.24
  -2  -4  -1   72.14    3.00
   2   4  -1   70.94    3.02
  -4  -2   1   83.69    3.55
   2  -4   1   73.84    2.67
  -2   4   1   74.21    3.04
   4   2   1   79.73    3.26
   2  -4   1   77.39    3.47
   4  -2  -1   80.61    3.87
  -4   2  -1   85.08    3.01
  -2   4   1   74.46    2.94
   4  -2   1   76.81    3.41
   2  -4  -1   72.53    3.84
  -2  -4   1   69.54    3.44
   4  -2   1   71.92    3.08
   2   4   1   81.11    3.22
   4   2  -1   70.46    2.98
  -4   2   1   72.57    3.09
   2   4   1   86.60    3.37
  -2  -4   1   73.64    3.64
  -4  -2  -1   73.47    2.94
  -2   4  -1   78.78    3.15
  -4   2   1   71.27    2.82
  -3  -4  -1  162.79    6.11
   3   4  -1  164.97    6.18
  -4  -3   1  160.03    6.72
   4  -3  -1  158.91    5.83
  -3  -4  -1  165.92    6.53
   3  -4   1  159.15    6.20
   4   3   1  167.88    6.34
   4   3   1  165.27    5.93
  -4   3  -1  155.32    5.98
   4  -3  -1  162.86    7.02
   3   4  -1  166.46    5.64
  -3   4   1  154.84    5.92
   3  -4   1  160.06    6.96
  -4  -3   1  140.70    6.28
  -3   4   1  162.57    6.18
   4  -3   1  161.45    6.95
   3   4   1  167.44    6.29
   4   3  -1  163.72    6.17
  -4  -3  -1  179.16    6.46
   4  -3   1  160.93    6.22
  -3  -4   1  148.82    6.68
   3   4   1  158.24    5.88
  -4   3   1  152.99    6.18
  -4   3   1  146.58    5.86
  -4  -3  -1  154.37    6.07
  -3  -4   1  139.53    6.29
  -3   4  -1  165.57    5.91
   3  -4  -1  149.07    6.96
   4   4  -1  210.53    7.89
  -4   4   1  206.32    7.87
   4   4   1  228.00    9.07
  -4  -4   1  227.47    9.64
  -4  -4  -1  199.17    8.26
  -4   4  -1  243.66    8.55
   4  -4  -1  242.39    8.40
  -4  -4  -1  215.94    7.82
   4   4   1  221.72    8.44
   4  -4  -1  232.61    9.98
   4  -4   1  203.75    8.90
  -4  -4   1  218.66    9.07
  -4   4   1  201.92    7.57
   4  -4   1  211.92    7.94
   4   4  -1  218.61    7.26
   5   0  -1   41.66    2.24
  -5   0  -1   41.52    2.07
   0   5   1   40.49    1.70
  -5   0   1   41.81    2.09
   0   5  -1   41.56    1.72
   0   5  -1   40.28    1.88
   0  -5  -1   43.93    2.20
  -5   0   1   41.40    1.64
   5   0  -1   41.03    1.83
   5   0   1   39.71    2.04
   0  -5   1   42.45    2.19
  -5   0  -1   42.32    1.76
   0   5   1   41.87    1.89
   5   0   1   41.97    1.97
  -5  -1   1   91.21    3.26
   1  -5   1   95.10    4.28
   1  -5   1   80.49    3.68
  -5  -1   1   87.78    3.91
  -1  -5  -1  101.65    4.15
   1   5  -1   95.87    3.80
  -5   1  -1   91.22    3.82
   5  -1  -1   87.01    3.57
  -5   1  -1   94.57    3.49
  -1   5   1   95.79    3.43
   5  -1  -1   87.93    4.26
   5   1   1   91.61    3.90
  -1   5   1   95.53    3.79
  -1   5   1   98.68    3.71
  -1  -5  -1   95.98    3.76
   1   5  -1   95.65    3.46
   5   1   1   90.33    3.81
  -1  -5   1   94.17    4.16
  -5   1   1   93.31    3.91
   1   5   1   91.39    3.65
  -5   1   1   92.55    3.48
  -5  -1  -1   93.78    3.64
   5  -1   1   92.77    3.90
   5   1  -1   87.96    3.71
  -1   5  -1   92.24    3.68
  -1   5  -1   90.56    3.46
   1   5   1   92.57    3.61
   1  -5  -1   90.54    4.23
   5  -1   1   96.82    4.17
   2   5  -1  325.98   11.37
   2  -5   1  326.18   11.74
  -2  -5  -1  341.60   13.15
   5  -2  -1  311.42   11.25
  -5   2  -1  313.61   11.09
   2  -5   1  324.79   13.48
  -5  -2   1  303.32   12.62
  -5  -2   1  296.65   11.67
   5  -2  -1  305.44   12.86
   2  -5   1  328.82   12.09
  -2  -5  -1  329.86   11.98
  -2   5   1  316.53   11.62
  -5  -2   1  309.80   10.58
  -2   5   1  332.51   12.01
   5   2   1  294.42   11.04
   5   2   1  328.92   11.72
   5   2   1  315.30   12.18
  -5   2  -1  303.52   11.18
   5   2  -1  327.50   12.05
   5  -2   1  326.94   12.18
  -5   2   1  325.12   11.49
  -5  -2  -1  324.10   11.89
  -2   5  -1  307.94   10.89
  -2  -5   1  294.40   12.59
   2   5   1  305.56   10.99
   2  -5  -1  297.66   12.77
   5  -2   1  319.94   13.41
  -5   2   1  324.91   12.10
   2   5   1  310.46   11.54
  -5  -3   1  141.90    6.08
   3   5  -1  145.52    5.13
   5  -3  -1  146.26    6.65
  -3  -5  -1  147.02    5.57
   5  -3  -1  150.07    5.59
  -3  -5  -1  138.93    5.86
  -3   5   1  140.51    5.42
  -5  -3   1  143.44    5.15
   3  -5   1  142.13    5.63
  -5   3  -1  150.72    5.73
   5   3   1  147.85    5.62
   5   3   1  145.67    6.09
  -5   3  -1  154.08    5.35
  -3   5   1  145.29    5.60
   3  -5   1  151.81    6.42
  -5  -3   1  143.83    6.33
   3   5  -1  146.95    5.62
   5  -3   1  144.11    6.38
  -5   3   1  147.26    5.67
   3  -5  -1  137.17    6.54
   3   5   1  144.44    6.04
  -5  -3  -1  144.73    5.52
   5   3  -1  142.73    5.60
   3   5   1  150.82    5.58
  -3  -5   1  135.94    6.07
  -3  -5   1  143.37    6.32
   5  -3   1  143.71    5.69
  -3   5  -1  156.93    5.55
  -5   3   1  143.09    5.35
   5  -4  -1   80.81    3.11
  -4   5   1   67.60    2.93
   5   4   1   79.52    3.81
  -4  -5  -1   71.03    2.91
   4   5  -1   68.42    2.93
   5  -4  -1   82.73    4.08
  -5  -4   1   80.72    3.82
   5   4   1   82.78    3.35
   4   5  -1   69.95    2.53
  -5  -4   1   76.32    3.70
   4  -5   1   68.86    3.47
  -5   4  -1   82.02    2.87
   4  -5   1   68.53    2.94
  -4   5   1   62.88    2.82
  -4  -5  -1   68.37    2.78
  -5   4  -1   76.48    3.39
   5  -4   1   66.82    3.48
   5   4  -1   70.21    2.49
  -5  -4  -1   66.45    2.86
  -5   4   1   63.82    2.94
   4  -5  -1   75.01    3.98
  -5   4   1   66.37    2.80
  -4  -5   1   78.43    3.70
   4   5   1   79.81    3.33
   5   4  -1   64.65    2.90
   4   5   1   69.74    3.72
  -4   5  -1   82.10    3.35
  -4  -5   1   79.11    3.81
   5  -4   1   67.32    2.96
   5   5  -1  130.50    5.02
  -5   5  -1  123.54    4.67
   5   5   1  100.08    5.12
   5   5  -1  130.93    4.51
  -5   5   1  127.06    4.86
   5  -5   1  120.76    5.02
  -5  -5   1  121.39    5.17
   5   5   1  114.27    4.58
  -5  -5   1  114.27    5.21
   5  -5  -1  116.41    4.25
   5  -5  -1  110.53    5.47
   5  -5   1  117.15    5.79
  -5   5   1  120.09    4.99
  -5  -5  -1  124.26    4.95
   0  -6   1    2.11    0.64
   0  -6   1    3.43    0.66
   0  -6  -1    2.75    0.51
  -6   0   1    1.70    0.59
  -6   0  -1    2.47    0.66
   0   6  -1    2.77    0.51
   6   0   1    3.12    0.52
   6   0  -1    3.14    0.73
   0   6  -1    2.92    0.46
  -6   0  -1    2.71    0.45
   6   0   1    3.40    0.73
   6   0  -1    2.77    0.55
  -6   0   1    2.61    0.39
   0   6   1    2.10    0.44
   0   6   1    2.34    0.52
   0  -6  -1    2.68    0.61
   6   1   1  140.67    5.67
   6  -1  -1  134.70    6.17
  -6  -1   1  138.59    5.70
   1   6  -1  149.74    5.23
  -1  -6  -1  151.26    6.09
  -1   6   1  144.89    5.47
  -1   6   1  141.90    5.57
  -1   6   1  146.81    5.24
   1  -6   1  138.55    6.30
  -6   1  -1  141.00    5.22
  -6   1  -1  134.84    5.47
   6   1   1  142.58    5.73
  -6  -1   1  138.85    4.94
  -1  -6  -1  142.03    5.56
   6  -1  -1  139.35    5.34
   1   6  -1  144.74    5.62
  -6  -1  -1  142.57    5.63
  -6   1   1  143.44    5.78
  -1   6  -1  135.76    5.07
  -1  -6   1  115.81    5.51
  -1  -6   1  138.40    6.02
  -6   1   1  145.51    5.27
   6   1  -1  142.06    6.29
   6   1  -1  139.96    5.58
   6  -1   1  141.57    5.79
   1  -6  -1  138.07    6.03
  -1   6  -1  136.09    5.35
   1   6   1  143.84    5.49
   6  -1   1  142.00    6.21
   1   6   1  135.83    5.25
  -6  -1  -1  141.99    5.48
  -6  -2   1   91.73    4.34
   6  -2  -1   94.78    3.85
   2  -6   1   95.93    4.50
  -2   6   1   96.61    3.89
   6  -2  -1   95.99    4.63
  -6  -2   1   96.86    3.49
   6   2   1   97.86    3.93
  -2  -6  -1   92.72    3.87
   6   2   1   99.56    3.88
   2   6  -1   98.79    3.56
  -6  -2   1   87.79    4.21
  -2  -6  -1   98.74    4.08
  -6   2  -1   94.63    4.02
  -2   6   1   95.72    3.82
  -6   2  -1  103.06    3.76
  -2  -6   1   79.73    4.13
  -6  -2  -1   92.49    3.80
  -2   6  -1   94.05    3.86
   2   6   1   96.34    3.83
   6  -2   1   92.15    4.03
  -2  -6   1   94.95    4.35
  -6   2   1   99.56    4.07
   2   6   1   82.66    4.09
  -2   6  -1   97.97    3.70
   6   2  -1   96.52    3.89
  -6   2   1   91.16    3.66
   6  -2   1   93.31    4.44
   2  -6  -1   98.46    4.49
  -6   3  -1  154.16    5.69
  -6  -3   1  155.27    6.66
  -3   6   1  151.71    6.01
   6   3   1  144.30    6.45
  -3  -6  -1  152.54    6.33
   6  -3  -1  162.75    5.96
  -6  -3   1  154.65    5.49
   6  -3  -1  156.33    7.03
   3  -6   1  154.85    6.04
   6   3   1  159.56    5.94
   3  -6   1  153.01    6.91
   3   6  -1  162.38    5.57
   3   6  -1  161.57    6.06
  -6  -3   1  152.77    6.46
  -3   6   1  156.26    5.87
  -6   3  -1  144.82    6.00
  -3  -6  -1  155.27    6.00
  -3   6  -1  154.62    5.78
   6   3  -1  159.16    6.06
  -3  -6   1  139.75    6.37
   6  -3   1  154.49    6.94
   3   6   1  153.69    5.86
   6  -3   1  156.36    6.15
  -6   3   1  152.68    5.76
  -6   3   1  146.89    6.09
   3  -6  -1  157.86    6.91
  -3  -6   1  154.03    6.67
  -6  -3  -1  151.97    5.94
  -4   6   1  113.53    4.53
   6  -4  -1  100.80    4.96
   4  -6   1  112.31    4.65
   4   6  -1  122.11    4.22
   6  -4  -1  101.86    3.96
  -6  -4   1  103.06    4.66
  -4  -6  -1  116.58    4.64
  -6  -4   1  102.31    4.59
  -6   4  -1  101.97    4.25
  -4   6   1  118.57    4.66
  -4  -6  -1  126.00    4.74
   4   6  -1  112.89    4.67
   4  -6   1  118.56    5.49
   6   4   1  101.04    4.12
   6   4   1   81.69    4.52
  -6   4  -1  103.89    3.72
  -6   4   1  110.25    4.48
  -4  -6   1   98.95    4.67
   6  -4   1  112.54    4.72
   6   4  -1  114.17    4.68
  -6  -4  -1  115.60    4.61
   4   6   1  104.18    4.11
   4  -6  -1   94.68    4.85
  -6   4   1  109.34    4.70
  -4   6  -1  100.93    4.06
  -4  -6   1  101.47    4.59
   6  -4   1  105.48    5.46
  -6   5  -1   54.19    1.98
  -6  -5   1   52.36    2.72
   5   6  -1   51.70    2.53
   5  -6   1   55.83    2.57
   6   5   1   47.96    3.04
   6   5   1   53.23    2.50
  -5  -6  -1   56.01    2.26
  -5   6   1   55.48    2.55
  -5  -6  -1   54.42    2.53
  -5   6   1   52.01    2.50
   6  -5  -1   54.59    2.16
   6  -5  -1   49.05    3.12
   5   6  -1   54.50    2.16
  -6   5  -1   49.87    2.55
   5  -6   1   53.74    3.14
  -6  -5   1   50.20    2.99
   6   5  -1   55.85    2.14
  -6  -5  -1   55.53    2.52
  -5  -6   1   51.36    2.72
   5  -6  -1   50.16    3.07
   5  -6  -1   56.00    1.98
   6  -5   1   56.21    2.60
  -5   6  -1   52.57    2.51
   6  -5   1   50.23    3.15
   5   6   1   50.38    2.50
  -6   5   1   53.15    2.48
   5   6   1   50.53    3.08
   6   5  -1   53.55    2.56
  -5  -6   1   52.90    3.04
  -6   5   1   53.34    2.58
  -6  -6   1  156.86    6.61
   6   6  -1  175.12    5.97
   6  -6  -1  149.00    5.50
   6   6   1  141.32    6.62
   6   6   1  145.79    5.81
  -6  -6   1  150.74    6.54
  -6   6   1  164.12    6.37
  -6   6  -1  148.15    5.88
   6   6  -1  161.97    6.54
  -6  -6  -1  155.27    6.43
   6  -6  -1  147.44    6.95
   6  -6   1  166.40    6.54
  -6   6   1  165.39    6.52
   6  -6   1  164.15    7.74
   7   0  -1  491.51   20.13
  -7   0   1  482.11   18.26
   7   0   1  496.44   19.87
  -7   0   1  493.23   17.19
   0  -7   1  504.69   20.08
   0   7   1  463.44   18.02
  -7   0  -1  511.17   17.86
   7   0   1  505.00   18.42
   0   7   1  490.40   17.44
   0   7  -1  511.37   18.05
  -7   0  -1  490.60   17.67
   0  -7   1  438.00   18.04
   0   7  -1  501.48   17.19
   0  -7  -1  493.71   17.91
   7   0  -1  495.42   18.08
   0  -7  -1  512.16   19.90
  -7  -1   1   16.35    1.41
   7   1   1   17.48    1.45
   1  -7   1   10.83    1.05
  -7   1  -1   14.22    1.02
   7  -1  -1   17.04    1.19
  -7   1  -1   14.78    1.35
  -1   7   1   14.97    0.82
  -1  -7  -1   15.29    1.08
  -1   7   1   14.89    1.10
   1   7  -1   15.03    1.09
  -1  -7  -1   15.40    1.08
   1  -7   1   12.23    1.28
   1   7  -1   15.71    0.92
  -7  -1   1   16.77    0.94
   7   1   1   13.78    0.99
   7  -1  -1   17.13    1.43
  -1  -7   1   16.82    1.28
  -7   1   1   16.62    1.28
  -7  -1  -1   14.05    1.02
  -1  -7   1   14.17    1.28
  -7  -1  -1   11.73    1.16
   7  -1   1   12.66    1.25
   7  -1   1   15.60    1.24
   1   7   1   15.64    1.13
   1  -7  -1   16.70    1.28
  -7   1   1   15.63    0.98
  -1   7  -1   15.82    1.09
  -1   7  -1   13.89    0.99
   1  -7  -1   12.77    1.02
   7   1  -1   14.43    1.29
   1   7   1   10.53    1.18
   7   1  -1   14.75    1.08
  -7   2  -1   30.83    1.88
   7   2   1   29.12    2.05
  -7  -2   1   29.14    1.42
   7  -2  -1   28.90    2.13
  -2  -7  -1   38.24    1.87
   7  -2  -1   28.76    1.69
  -2   7   1   35.92    1.84
  -7  -2   1   29.02    2.00
   2  -7   1   35.82    2.19
   2   7  -1   37.91    1.61
  -2  -7  -1   37.26    1.81
   7   2   1   30.99    1.42
   2  -7   1   30.93    1.73
   2   7  -1   37.33    1.84
  -7   2  -1   34.04    1.61
  -2   7   1   34.47    1.83
  -2   7  -1   31.07    1.59
   7   2  -1   34.53    2.07
  -2   7  -1   30.03    1.63
   7   2  -1   36.79    1.88
   2   7   1   33.22    1.72
   2  -7  -1   31.83    2.03
  -2  -7   1   32.84    2.03
   7  -2   1   34.97    1.98
  -7  -2  -1   34.02    1.76
   7  -2   1   34.21    2.27
  -7   2   1   34.13    1.73
  -7   2   1   37.83    2.03
  -2  -7   1   31.81    1.93
   3  -7   1   50.33    2.40
  -7  -3   1   59.52    3.10
  -3  -7  -1   59.25    2.60
  -3  -7  -1   57.94    2.63
   3   7  -1   60.72    2.35
  -7  -3   1   61.89    3.26
   7   3   1   60.89    2.88
   3   7  -1   59.32    2.67
  -7   3  -1   56.90    2.92
   3  -7   1   58.05    3.18
  -3   7   1   57.01    2.63
  -7   3  -1   59.96    2.54
  -3   7   1   61.89    2.65
  -7  -3   1   66.04    2.47
   7   3   1   54.78    3.21
   7  -3  -1   61.00    3.41
   7  -3  -1   65.84    2.79
   3  -7  -1   61.03    3.30
   7  -3   1   52.65    3.24
   7  -3   1   60.35    2.81
  -7   3   1   58.87    2.58
  -7  -3  -1   59.76    2.62
  -7   3   1   58.91    2.79
   7   3  -1   58.36    2.72
  -3   7  -1   64.60    2.71
  -3   7  -1   63.48    2.76
   3   7   1   63.38    2.80
  -3  -7   1   60.63    3.23
   4  -7   1  149.88    6.00
  -4  -7  -1  163.01    6.24
   7   4   1  136.64    5.56
  -4   7   1  150.60    5.86
  -7   4  -1  135.67    5.67
  -7  -4   1  139.32    6.20
   7  -4  -1  149.26    5.51
   4   7  -1  152.03    6.03
  -4   7   1  158.15    6.01
  -7  -4   1  139.07    5.12
  -7   4  -1  144.97    5.23
   7   4   1  128.43    6.20
  -7  -4   1  143.17    6.17
   4  -7   1  147.50    6.97
   4   7  -1  161.07    5.53
   7  -4  -1  139.77    6.56
  -4  -7  -1  147.63    5.97
  -4  -7   1  148.18    6.23
  -4  -7   1  143.70    6.23
   7   4  -1  146.52    6.04
  -7  -4  -1  152.33    5.98
  -7   4   1  154.63    5.84
   7  -4   1  128.44    7.01
   4  -7  -1  141.76    6.51
  -4   7  -1  141.94    5.48
  -7   4   1  151.34    6.09
   4   7   1  148.89    5.55
   7  -4   1  151.43    6.12
   4   7   1  119.18    6.11
   7   5   1   37.35    2.05
  -7  -5   1   37.64    2.21
   5   7  -1   40.43    2.09
   7   5   1   37.59    2.60
   5  -7   1   42.98    2.74
   5   7  -1   40.05    1.73
  -7   5  -1   35.48    2.18
   7  -5  -1   36.90    2.65
  -5  -7  -1   36.08    2.03
  -5   7   1   41.67    2.16
  -5   7   1   39.33    2.05
   7  -5  -1   37.66    1.76
   5  -7   1   39.26    2.05
  -7  -5   1   42.39    2.64
   7  -5   1   39.53    2.79
  -5  -7   1   36.26    2.50
   7   5  -1   38.04    2.10
   7  -5   1   40.07    2.15
  -7   5   1   43.02    2.19
   5  -7  -1   38.95    2.65
  -7   5   1   37.49    2.06
  -7  -5  -1   41.38    2.11
  -5   7  -1   40.20    2.06
  -5  -7   1   38.71    2.22
   5   7   1   40.72    2.11
   5   7   1   36.80    2.56
  -6   7   1   27.23    1.69
  -7  -6   1   28.17    1.87
   6  -7   1   26.16    2.39
   6  -7   1   27.69    1.69
   7  -6  -1   28.25    2.31
   7   6   1   32.71    1.89
  -6   7   1   28.50    1.75
   7   6   1   29.92    2.36
   6   7  -1   28.37    1.74
   6   7  -1   29.56    1.38
  -6  -7  -1   27.56    1.68
  -7  -6   1   31.05    2.36
  -7   6  -1   32.50    1.95
  -7   6   1   28.38    1.79
  -7   6   1   26.37    1.67
   7  -6   1   26.83    1.67
  -6  -7   1   34.58    2.42
  -7  -6  -1   26.41    1.71
  -6  -7   1   30.87    1.91
   6   7   1   30.65    1.85
   7  -6   1   26.76    2.38
   6  -7  -1   25.56    2.34
  -6   7  -1   28.81    1.84
   7   6  -1   26.53    1.78
   6   7   1   27.26    2.31
  -7  -7   1  202.25    8.74
   7   7  -1  204.39    8.15
  -7  -7   1  211.39    8.74
   7   7   1  215.39    8.90
  -7   7   1  213.96    8.09
  -7  -7  -1  201.41    8.05
   7  -7   1  208.16    9.71
   7   7   1  197.95    7.76
   7  -7  -1  202.07    9.20
  -7   7   1  205.84    7.95
  -7   7  -1  192.94    7.83
   7  -7   1  205.77    8.10
   8   0   1    6.09    0.95
   0  -8  -1    6.19    0.88
   0  -8  -1    6.66    0.96
   0   8  -1    8.11    0.83
   0  -8   1    7.35    1.06
   0  -8   1    8.44    1.04
   8   0   1    7.98    1.20
  -8   0  -1    6.95    0.84
  -8   0   1    8.55    1.19
   8   0  -1    7.44    1.12
   0   8   1    2.98    0.81
   0   8   1    6.90    0.97
  -8   0   1    6.64    0.81
   8   0  -1    8.18    0.99
  -8   0  -1    8.27    1.09
   0   8  -1    9.10    0.81
   8   1   1  138.73    5.93
  -1   8   1  139.70    5.53
   1  -8   1  143.53    6.44
   1  -8   1  140.92    5.71
   8  -1  -1  136.11    6.40
   8  -1  -1  129.66    5.60
   1   8  -1  150.76    5.32
  -8   1  -1  149.95    5.56
  -1   8   1  136.21    5.47
   1   8  -1  145.21    5.64
  -8  -1   1  131.02    5.91
   8   1   1  131.89    6.00
  -8   1  -1  142.01    5.73
  -1  -8  -1  138.14    5.60
  -8  -1   1  136.90    5.21
  -1  -8  -1  143.42    6.06
  -8  -1  -1  141.79    5.74
   8  -1   1  138.59    5.96
  -8   1   1  140.61    5.38
  -8   1   1  145.77    5.95
   1  -8  -1  137.89    5.51
   8   1  -1  142.83    6.36
   1  -8  -1  145.99    6.17
   8  -1   1  126.85    6.37
   8   1  -1  144.48    5.75
  -1   8  -1  145.44    5.26
  -1   8  -1  140.18    5.51
  -1  -8   1  133.00    6.20
   1   8   1  139.41    5.46
  -1  -8   1  138.75    5.85
  -8  -1  -1  142.18    5.60
  -8   2  -1   38.76    2.24
   2  -8   1   33.54    2.30
  -2  -8  -1   39.85    1.98
  -2   8   1   35.15    1.97
  -8   2  -1   41.72    1.97
   2   8  -1   39.29    1.76
   2   8  -1   40.21    2.00
  -2  -8  -1   36.80    1.91
  -8  -2   1   39.08    2.43
   8  -2  -1   39.52    2.58
   8   2   1   39.50    1.88
   8   2   1   35.48    2.51
  -8  -2   1   36.72    1.80
   2  -8   1   37.82    1.94
   8  -2  -1   41.24    2.13
  -8   2   1   37.10    2.19
  -8  -2  -1   41.40    2.17
  -2   8  -1   38.84    1.99
  -2   8  -1   40.93    1.96
   2   8   1   38.06    2.05
  -8   2   1   38.39    1.92
  -2  -8   1   37.00    2.29
  -8  -2  -1   36.57    1.95
   8  -2   1   36.95    2.16
   8   2  -1   40.09    2.25
   2  -8  -1   41.20    2.36
   8   2  -1   37.93    2.08
  -2  -8   1   42.24    2.43
   8  -2   1   30.43    2.37
   3   8  -1  124.01    5.02
  -8   3  -1  127.72    5.10
   8   3   1  120.42    5.88
   3  -8   1  113.27    4.79
  -3  -8  -1  124.99    5.19
  -3   8   1  122.92    4.93
  -3  -8  -1  126.47    5.00
  -8  -3   1  127.98    5.84
   3   8  -1  124.76    4.61
  -3   8   1  123.88    4.98
   3  -8   1  116.72    5.80
  -8   3  -1  128.64    5.44
   8  -3  -1  133.32    6.26
  -8  -3   1  136.92    4.95
   8  -3  -1  141.12    5.40
  -3   8  -1  129.02    5.29
   3   8   1  136.36    5.29
   8   3  -1  126.08    5.56
  -3   8  -1  129.03    5.12
   8  -3   1   96.83    5.86
  -8   3   1  127.34    5.21
   3  -8  -1  130.81    6.10
  -3  -8   1  139.57    5.88
  -8   3   1  130.58    4.93
  -8  -3  -1  129.62    5.04
  -3  -8   1  134.43    5.97
   8  -3   1  129.42    5.28
   8   3  -1  122.02    5.10
   8   4   1   67.60    3.05
  -4  -8  -1   71.00    2.96
   4   8  -1   65.60    2.68
  -8  -4   1   67.89    3.51
  -8   4  -1   65.09    3.15
   8  -4  -1   64.36    3.60
  -8  -4   1   61.80    3.23
   8   4   1   61.86    3.60
   4  -8   1   61.46    3.65
   8  -4  -1   66.73    2.87
  -4   8   1   70.61    3.01
   4   8  -1   63.93    3.01
  -4   8   1   67.57    3.04
  -8   4  -1   63.37    2.63
  -4  -8  -1   65.28    3.03
  -8   4   1   64.42    3.15
   4  -8  -1   60.19    3.50
   4   8   1   63.54    2.95
  -4  -8   1   64.30    3.28
   8  -4   1   65.20    3.15
   8  -4   1   54.89    3.81
  -8  -4  -1   70.73    3.10
  -4  -8   1   71.59    3.55
   8   4  -1   62.61    3.13
   4   8   1   54.25    3.46
  -8   4   1   70.06    3.03
  -4   8  -1   62.10    2.89
  -8  -5   1   24.51    1.67
  -8   5  -1   18.51    1.62
  -5   8   1   18.84    1.33
   5  -8   1   17.66    1.32
   5   8  -1   17.69    1.06
  -5  -8  -1   18.41    1.38
  -8  -5   1   23.12    2.00
   5   8  -1   19.02    1.39
  -5   8   1   18.22    1.40
   8  -5  -1   23.97    2.15
   5  -8   1   16.77    1.84
   8   5   1   22.65    2.18
   8  -5  -1   22.37    1.32
   8   5   1   21.42    1.62
   5   8   1   20.32    1.49
  -8   5   1   17.09    1.38
   5  -8  -1   21.83    1.97
  -8  -5  -1   18.74    1.39
   8  -5   1   18.94    1.47
   5   8   1   24.16    2.15
  -8   5   1   20.73    1.45
  -5  -8   1   23.36    2.00
   8  -5   1   14.76    1.93
  -5  -8   1   22.18    1.64
  -5   8  -1   21.61    1.57
   8   5  -1   17.91    1.46
  -6  -8  -1   96.03    4.17
   8   6   1  100.93    5.04
  -6   8   1   99.39    4.22
  -6   8   1   94.75    4.12
   8   6   1   93.44    4.22
  -8  -6   1  102.11    4.65
  -8   6  -1   94.03    4.33
   6   8  -1   96.82    4.21
   6  -8   1  101.78    5.27
  -8  -6   1  101.76    4.94
   6  -8   1   98.22    4.16
   8  -6  -1  103.00    5.17
  -6   8  -1   97.86    4.23
   6   8   1   98.81    5.08
  -6  -8   1   99.05    4.65
  -8  -6  -1   99.74    4.24
  -8   6   1   98.46    4.22
   8   6  -1   92.79    4.26
   6  -8  -1   92.85    5.06
   8  -6   1   95.92    4.24
   6   8   1  100.14    4.24
  -8   6   1   93.30    4.19
  -6  -8   1   93.35    4.91
   8  -6   1   81.60    5.22
   8  -7  -1   28.29    2.34
  -7  -8  -1   27.00    1.76
  -7   8   1   24.45    1.70
   7  -8   1   20.31    2.38
   7  -8   1   26.43    1.71
  -8  -7   1   30.13    2.40
  -8   7  -1   26.00    1.90
   8   7   1   25.78    1.76
  -8  -7   1   25.55    1.82
   7   8  -1   27.24    1.89
  -7   8   1   26.11    1.94
   8   7   1   29.42    2.57
  -7  -8   1   29.92    2.52
   7   8   1   24.77    1.74
   8  -7   1   30.32    2.86
  -8  -7  -1   22.84    1.71
  -7  -8   1   25.45    1.83
   7   8   1   27.65    2.40
   8  -7   1   24.65    1.73
  -8   7   1   26.26    1.91
  -8   7   1   24.91    1.69
  -7   8  -1   23.08    1.79
   7  -8  -1   22.61    2.34
   8   7  -1   25.77    1.83
   8   8  -1   91.29    4.37
   8   8   1   99.52    4.36
   8  -8  -1   95.67    5.24
  -8  -8   1  101.98    5.16
   8  -8   1   95.21    4.29
  -8   8   1   98.27    4.29
  -8   8   1   95.55    4.37
   8  -8   1  107.38    5.87
  -8  -8   1   97.73    4.75
  -8  -8  -1   94.32    4.32
  -8   8  -1   96.07    4.45
   8   8   1  112.02    5.47
   9   0  -1    8.22    1.27
   0  -9  -1   10.41    1.11
   9   0   1    9.21    1.41
   0  -9  -1   12.57    1.13
   0  -9   1   11.00    1.23
   9   0   1    9.73    1.27
   0  -9   1    9.56    1.19
  -9   0  -1    7.57    1.16
   0   9  -1   11.51    0.99
   0   9   1    4.63    1.04
  -9   0  -1    9.86    1.05
   9   0  -1   10.93    1.21
   0   9   1    8.69    1.05
  -9   0   1   11.63    1.32
   0   9  -1   10.01    0.88
  -9   0   1    9.70    1.01
   1   9  -1   17.25    1.12
   1  -9   1   15.40    1.48
  -1  -9  -1   15.21    1.20
   9  -1  -1   14.38    1.34
  -9  -1   1   14.00    1.51
  -9   1  -1   17.21    1.26
   1  -9   1   13.94    1.32
   9  -1  -1   15.52    1.62
  -1   9   1   13.26    1.22
   9   1   1   14.25    1.58
  -9  -1   1   14.98    1.12
   1   9  -1   13.34    1.16
  -1  -9  -1   13.87    1.16
  -9   1  -1   15.91    1.48
   9  -1   1    9.02    1.43
  -9   1   1   15.02    1.22
   9   1  -1   13.51    1.40
  -9  -1  -1   16.27    1.24
   1   9   1   18.30    1.33
   1  -9  -1   17.07    1.48
  -1   9  -1   15.80    1.20
  -1  -9   1   16.38    1.52
   9   1  -1   13.96    1.28
   9  -1   1   16.64    1.51
  -9  -1  -1   17.24    1.45
  -1  -9   1   16.47    1.44
   1  -9  -1   13.55    1.19
   1   9   1    7.81    1.36
  -1   9  -1   13.06    1.12
  -9   1   1   13.22    1.49
   2   9  -1  311.75   10.50
  -9   2  -1  293.12   11.27
   2  -9   1  270.38   10.98
  -2  -9  -1  289.13   10.99
  -9  -2   1  285.41   11.80
   2   9  -1  294.63   11.06
  -2  -9  -1  295.77   11.97
   9  -2  -1  314.49   11.51
  -9  -2   1  286.69   10.79
   2  -9   1  285.92   12.51
   9   2   1  281.16   11.98
  -2   9   1  286.24   10.78
   9  -2  -1  312.23   12.94
  -9   2  -1  310.85   11.25
   2   9   1  298.73   11.09
  -9  -2  -1  295.72   11.06
   9   2  -1  286.91   11.22
  -9  -2  -1  296.29   10.97
  -9   2   1  289.89   11.33
  -2  -9   1  305.74   11.79
  -2   9  -1  305.09   11.34
  -2   9  -1  302.96   10.88
  -9   2   1  292.99   10.71
   2  -9  -1  314.99   12.70
  -2  -9   1  309.15   12.71
   9  -2   1  294.59   11.45
   9   2  -1  301.35   12.33
   2  -9  -1  288.94   11.27
  -3  -9  -1   20.49    1.55
   9   3   1   17.08    2.00
  -9   3  -1   23.61    1.39
  -3   9   1   22.35    1.56
   9  -3  -1   24.16    1.98
  -9  -3   1   19.75    1.89
   3   9  -1   24.09    1.29
   9  -3  -1   24.44    1.57
   3   9  -1   20.37    1.52
  -3   9   1   23.65    1.48
   3  -9   1   21.61    1.92
  -3  -9  -1   23.23    1.37
  -9   3  -1   24.94    1.80
  -3   9  -1   24.01    1.55
  -9   3   1   22.89    1.55
  -3  -9   1   24.68    1.79
   9   3  -1   22.85    1.67
   3  -9  -1   23.54    1.96
   9   3  -1   23.53    1.72
  -3   9  -1   23.67    1.49
  -9  -3  -1   19.75    1.47
  -3  -9   1   23.46    1.99
   3   9   1   18.95    1.99
   9  -3   1   21.26    1.67
   3   9   1   24.74    1.61
  -9  -3  -1   23.18    1.74
  -9   3   1   20.71    1.62
  -4  -9  -1    5.22    0.93
   9  -4  -1    2.56    1.02
   9   4   1    3.91    1.18
  -9   4  -1    1.65    0.82
   9  -4  -1    3.60    0.74
  -9  -4   1    4.36    1.10
  -4   9   1    7.69    1.05
   4   9  -1    4.87    0.66
   4  -9   1    4.87    1.19
   9   4   1    4.33    0.96
   4   9  -1    4.23    0.83
  -4   9   1    3.17    0.74
  -9   4   1    4.67    0.94
   4  -9  -1    2.05    0.95
  -4   9  -1    3.41    0.72
  -4   9  -1    1.56    0.71
   9  -4   1    4.16    1.30
  -9  -4  -1    4.75    0.85
   9  -4   1    3.87    0.90
   4   9   1    3.84    0.83
  -4  -9   1    5.69    1.27
   9   4  -1    3.21    0.80
  -9   4   1    3.30    0.89
   4   9   1    2.52    1.14
   9   4  -1    3.72    0.92
  -4  -9   1    2.05    0.76
  -5   9   1  151.93    6.06
  -9   5  -1  138.56    6.13
   9   5   1  147.82    6.85
   5  -9   1  148.27    7.31
  -9  -5   1  147.91    6.69
  -5   9   1  143.87    6.00
   9   5   1  152.61    6.10
  -9  -5   1  154.67    6.73
   9  -5  -1  158.01    7.18
   9  -5  -1  139.61    5.94
   5   9  -1  146.28    6.10
   5   9  -1  153.74    5.62
   5   9   1  152.33    6.02
  -5  -9   1  147.99    6.73
  -5  -9   1  162.73    6.86
  -9  -5  -1  154.08    6.17
  -5   9  -1  147.41    5.96
   9   5  -1  140.38    6.22
   9  -5   1  151.69    6.27
  -9   5   1  155.94    6.25
   5   9   1  153.99    6.97
   5  -9  -1  149.13    7.06
  -9   5   1  153.33    6.06
  -6   9   1   43.97    2.52
  -9  -6   1   49.76    2.71
   9   6   1   48.01    3.23
  -9  -6   1   53.84    3.23
   6  -9   1   49.44    3.36
  -9   6  -1   43.29    2.65
   6   9  -1   46.96    2.51
   9  -6  -1   47.22    3.24
   6  -9   1   45.85    2.40
  -6   9   1   47.14    2.45
   9   6   1   47.78    2.57
  -6  -9  -1   44.36    2.45
  -6  -9   1   46.37    3.18
  -9  -6  -1   44.55    2.52
  -6  -9   1   47.49    2.72
  -6   9  -1   46.90    2.60
  -9   6   1   48.37    2.59
  -9   6   1   48.90    2.65
   6  -9  -1   45.12    3.10
   9  -6   1   42.34    3.56
   6   9   1   44.29    2.54
   6   9   1   55.48    3.41
   9  -6   1   44.75    2.55
   9   6  -1   44.07    2.59
  -7  -9  -1   29.79    2.00
   7  -9   1   32.04    1.96
  -7   9   1   32.31    1.98
   9   7   1   27.88    2.00
  -9  -7   1   31.06    2.68
  -9   7  -1   27.06    2.08
   7   9  -1   32.32    2.08
   7  -9   1   30.64    2.87
  -9  -7   1   29.15    2.04
   9   7   1   32.91    2.67
   9  -7  -1   29.25    2.50
  -7   9   1   32.42    2.16
  -9  -7  -1   33.64    2.11
   7  -9  -1   28.98    2.65
  -7  -9   1   29.95    2.07
   7   9   1   35.51    2.85
   9  -7   1   30.69    2.04
  -7   9  -1   31.40    2.04
  -9   7   1   33.12    2.01
  -9   7   1   30.84    2.23
  -7  -9   1   34.30    2.74
   9  -7   1   29.63    3.02
   7   9   1   29.03    2.01
   9   7  -1   29.40    2.20
   8  -9   1    7.58    1.12
  -8  -9  -1    5.39    1.16
  -9  -8   1    6.18    1.55
   8   9  -1    5.73    1.16
   9  -8  -1    5.67    1.46
   9   8   1    9.89    1.81
   9   8   1    6.18    1.16
  -8   9   1    5.70    1.04
   8  -9   1    4.91    1.84
  -9   8  -1    6.09    1.26
  -8   9   1    7.71    1.34
  -9  -8  -1    4.42    1.11
  -8  -9   1    4.53    1.00
  -9   8   1    6.65    1.37
   9  -8   1    7.95    2.07
   9   8  -1    4.46    1.15
   8   9   1    6.42    1.57
   9  -8   1    6.72    1.13
  -8  -9   1    8.03    1.64
  -9   8   1    5.79    1.04
   8   9   1    4.99    1.03
  -8   9  -1    4.99    1.11
   8  -9  -1    4.78    1.52
  -9  -9   1  111.88    5.55
  -9   9  -1   98.46    4.72
   9   9  -1   99.99    4.77
  -9   9   1   97.65    4.67
   9  -9   1  105.43    6.18
   9   9   1   96.26    4.62
   9   9   1  121.81    5.77
   9  -9   1   98.45    4.50
   9  -9  -1   98.93    5.52
  -9   9   1  100.75    4.48
  -9  -9  -1   94.06    4.58
  10   0  -1    1.77    0.83
  10   0  -1    2.97    1.01
 -10   0   1    2.48    0.96
  10   0   1    0.61    0.89
   0 -10   1    2.74    0.93
   0  10   1    3.07    0.86
   0 -10  -1    2.22    0.66
 -10   0  -1    2.39    0.93
   0 -10  -1    3.65    0.83
   0  10  -1    2.23    0.68
 -10   0   1    1.63    0.66
 -10   0  -1    1.45    0.73
   0 -10   1    2.86    0.88
   0  10  -1    1.76    0.66
  -1  10   1   95.14    4.10
   1  10  -1   90.96    4.01
 -10   1  -1  102.82    4.24
  10  -1  -1   97.85    4.35
  -1 -10  -1   92.28    4.03
   1  10  -1  102.43    3.85
   1 -10   1   91.78    4.25
  10   1   1   87.87    4.67
  10  -1  -1   91.00    4.78
  -1 -10  -1   92.78    4.30
 -10  -1   1   92.60    4.09
 -10  -1   1   90.97    4.59
   1 -10   1   93.92    4.75
 -10   1  -1   96.64    4.36
   1  10   1   97.66    4.20
   1 -10  -1   93.29    4.11
  10   1  -1   93.45    4.66
 -10  -1  -1   91.45    4.29
 -10  -1  -1   92.50    4.15
  10   1  -1   97.67    4.34
 -10   1   1   87.84    4.39
 -10   1   1   91.11    3.97
  -1  10  -1   92.60    4.11
  -1 -10   1   94.52    4.71
  -1  10  -1   99.73    3.98
   1 -10  -1  101.84    4.63
  10  -1   1   96.93    4.56
  -1 -10   1  104.29    4.62
 -10   2  -1   48.67    2.72
  10  -2  -1   48.24    3.00
   2  10  -1   47.92    2.42
  10  -2  -1   49.60    2.63
  -2 -10  -1   51.10    2.50
 -10   2  -1   53.54    2.52
  -2  10   1   47.73    2.51
   2 -10   1   47.41    2.96
  -2 -10  -1   48.35    2.45
  10   2   1   47.34    3.06
   2  10  -1   51.55    2.28
 -10  -2   1   49.16    2.96
  10  -2   1   45.44    2.76
 -10   2   1   43.39    2.73
   2 -10  -1   51.84    2.87
 -10  -2  -1   46.83    2.69
  -2  10  -1   48.05    2.45
 -10   2   1   46.55    2.45
  -2  10  -1   50.63    2.41
   2  10   1   48.44    2.57
  -2 -10   1   46.72    2.91
  10   2  -1   46.83    2.68
  -2 -10   1   48.87    2.84
 -10  -2  -1   49.31    2.56
  10   2  -1   45.65    2.77
  10  -3  -1   66.55    3.04
 -10  -3   1   61.51    3.51
  -3 -10  -1   65.87    3.02
 -10   3  -1   64.80    3.19
   3 -10   1   66.39    3.74
   3  10  -1   62.19    2.69
  10  -3  -1   58.28    3.46
  -3 -10  -1   58.39    2.97
  10   3   1   55.09    3.46
  -3  10   1   60.17    3.00
   3  10  -1   58.11    2.96
   3 -10  -1   60.79    2.92
 -10  -3  -1   62.33    3.08
  -3 -10   1   64.30    3.50
  10   3  -1   60.22    3.14
   3  10   1   50.12    3.42
 -10   3   1   60.27    3.20
   3 -10  -1   65.89    3.55
  10   3  -1   61.09    3.31
 -10  -3  -1   62.44    3.13
 -10   3   1   59.22    3.00
  -3  10  -1   52.70    2.78
  10  -3   1   63.47    3.34
  -3  10  -1   59.89    2.83
   3  10   1   63.11    3.03
  -3 -10   1   59.86    3.27
 -10  -4   1   45.86    2.99
  -4  10   1   46.62    2.37
   4 -10   1   47.69    3.15
  -4 -10  -1   41.33    2.35
 -10   4  -1   43.75    2.68
   4  10  -1   46.86    2.44
   4  10  -1   45.20    2.11
  10  -4  -1   50.25    2.47
  10   4   1   44.71    3.06
  -4  10   1   40.51    2.39
  10  -4  -1   48.77    3.15
   4 -10  -1   47.57    3.03
   4  10   1   48.23    3.27
  10   4  -1   42.33    2.55
 -10   4   1   39.52    2.47
  -4 -10   1   48.06    2.80
  10  -4   1   41.66    2.56
  -4 -10   1   51.53    3.09
  -4  10  -1   46.81    2.49
  -4  10  -1   44.34    2.38
 -10   4   1   41.21    2.48
 -10  -4  -1   43.54    2.48
 -10  -4  -1   47.92    2.53
  10   4  -1   44.18    2.66
   4  10   1   49.14    2.57
   5  10  -1   64.37    3.08
 -10   5  -1   73.22    3.65
  -5 -10  -1   62.39    3.04
  -5  10   1   57.55    2.92
  -5  10   1   65.81    3.15
  10   5   1   67.76    3.41
   5 -10   1   65.83    4.02
  10  -5  -1   77.74    4.23
 -10  -5   1   67.45    3.88
  10   5   1   71.06    4.15
  10  -5   1   63.99    3.29
   5 -10  -1   69.79    4.03
   5  10   1   68.74    3.37
  10   5  -1   59.18    3.27
  -5  10  -1   64.08    3.31
 -10  -5  -1   62.67    3.18
  -5 -10   1   80.24    4.08
   5  10   1   73.59    4.23
 -10   5   1   65.58    3.25
  -5 -10   1   73.99    3.75
  -5  10  -1   67.55    3.26
 -10   5   1   58.29    3.18
  10   5  -1   57.73    3.28
   6 -10   1  112.27    5.89
  10   6   1  100.07    4.55
  10  -6  -1  108.76    5.45
 -10  -6   1  104.79    5.22
  -6 -10  -1  101.86    4.61
  -6  10   1  108.63    4.68
 -10   6  -1   94.97    4.61
   6  10  -1  111.25    4.70
  10   6   1  110.79    5.43
  -6  10   1  102.14    4.51
   6 -10  -1   98.44    5.33
  -6  10  -1   97.98    4.47
  10  -6   1  107.29    4.80
  -6 -10   1   98.51    4.90
  -6 -10   1  103.45    5.22
   6  10   1  104.31    4.51
 -10  -6  -1  107.09    4.72
 -10   6   1  108.72    4.77
  10   6  -1  100.75    4.82
  10  -6   1   88.57    5.89
 -10   6   1  103.31    4.72
   6  10   1  105.19    5.43
   7 -10   1    5.21    1.64
 -10   7  -1    4.01    1.20
  10  -7  -1    2.33    1.22
  -7  10   1    3.69    1.08
 -10  -7   1    7.20    1.52
  -7  10   1    4.15    0.90
  10   7   1    2.89    0.94
  10   7   1    1.84    1.43
   7 -10   1    4.48    0.91
   7  10  -1    4.79    1.14
  -7 -10  -1    4.44    1.02
  -7 -10   1    4.29    1.37
 -10   7   1    5.17    1.07
  10   7  -1    3.77    1.25
  -7  10  -1    4.08    1.04
   7  10   1    5.93    1.59
   7  10   1    3.12    1.00
   7 -10  -1    1.20    1.16
  10  -7   1    5.94    2.00
  -7 -10   1    3.58    0.93
 -10   7   1    4.35    1.21
  10  -7   1    5.54    1.11
 -10  -7  -1    5.49    1.10
 -10   8  -1   52.10    3.19
  -8  10   1   48.49    2.95
  10  -8  -1   60.56    3.81
  10   8   1   52.52    3.02
   8 -10   1   54.06    4.03
 -10  -8   1   57.41    3.80
  -8 -10  -1   46.11    2.82
   8 -10   1   47.00    2.61
  -8  10   1   45.30    2.61
  10   8   1   61.31    3.84
   8  10  -1   47.81    2.83
  -8 -10   1   50.65    3.62
   8  10   1   57.19    3.00
 -10   8   1   51.46    3.09
 -10  -8  -1   45.81    2.80
   8 -10  -1   48.62    3.62
  -8  10  -1   58.14    3.13
  10  -8   1   49.16    2.77
   8  10   1   70.68    4.11
  10   8  -1   48.27    3.04
 -10   8   1   47.75    2.72
  10  -8   1   52.00    4.33
  10   9   1    6.02    1.72
   9 -10   1    2.96    0.99
   9 -10   1    3.29    1.84
 -10   9  -1    2.76    1.12
  10  -9  -1    6.83    1.67
   9  10  -1    3.32    1.30
  -9  10   1    2.95    0.95
 -10  -9   1    8.12    1.74
  -9  10   1    2.55    1.32
  10   9   1    5.70    1.25
  -9 -10  -1    2.88    1.12
 -10   9   1    2.97    1.00
  10  -9   1    1.79    1.75
   9  10   1    4.54    1.07
  10   9  -1    2.09    1.15
  -9  10  -1    5.95    1.27
 -10   9   1    6.58    1.49
   9 -10  -1    5.00    1.51
 -10  -9  -1    5.88    1.26
  -9 -10   1    5.73    1.84
   9  10   1    7.33    1.90
  10  -9   1    4.70    1.10
  10  10   1   50.28    2.98
  10  10  -1   51.73    3.25
 -10 -10  -1   51.31    3.14
  10 -10   1   52.42    4.51
 -10 -10   1   55.71    3.92
  10  10   1   67.62    4.19
 -10  10   1   58.41    3.39
 -10  10   1   51.27    2.95
 -10  10  -1   48.80    3.11
  10 -10  -1   49.42    3.73
   0 -11   1  149.02    6.90
 -11   0  -1  150.41    6.25
   0  11  -1  152.20    5.80
  11   0   1  134.46    6.56
   0 -11  -1  148.92    6.58
   0 -11   1  141.79    6.34
   0 -11  -1  144.24    6.02
  11   0  -1  160.28    6.98
 -11   0  -1  148.09    6.14
  11   0  -1  150.70    6.33
 -11   0   1  147.32    6.56
   0  11  -1  146.91    6.00
   1  11  -1   15.70    1.27
  11   1   1   12.49    1.71
  11  -1  -1   15.37    1.72
  -1 -11  -1   13.19    1.37
 -11  -1   1   16.66    1.86
  -1  11   1   15.29    1.43
  -1 -11  -1   13.50    1.30
 -11   1  -1   13.19    1.61
   1 -11   1   12.27    1.57
 -11   1  -1   15.10    1.34
   1  11  -1   14.65    1.28
  11  -1  -1   15.43    1.52
  -1  11  -1   12.65    1.22
  11   1  -1   15.75    1.73
  -1 -11   1   15.60    1.67
  -1  11  -1   15.00    1.31
   1 -11  -1   13.87    1.48
 -11  -1  -1   15.47    1.46
 -11  -1  -1   14.43    1.53
  11   1  -1   15.99    1.65
 -11   1   1   15.26    1.75
   1 -11  -1   14.44    1.36
  -1 -11   1   17.82    1.86
  11  -1   1   13.02    1.75
   1  11   1   13.47    1.49
 -11   1   1   14.60    1.36
   2  11  -1   10.59    1.16
  -2 -11  -1   10.53    1.30
  11  -2  -1    8.48    1.41
  -2  11   1   10.34    1.26
  11   2   1   12.47    1.70
 -11   2  -1    7.75    1.07
  11  -2  -1    8.63    1.29
  -2 -11  -1   12.09    1.21
   2  11  -1   12.62    1.13
 -11   2  -1    7.87    1.29
   2 -11   1   11.27    1.55
 -11  -2   1    8.04    1.41
 -11  -2  -1    9.92    1.35
  -2 -11   1    9.14    1.38
   2 -11  -1    8.49    1.43
  11   2  -1   11.77    1.45
  11   2  -1    9.40    1.42
   2 -11  -1    9.34    1.19
   2  11   1    8.56    1.24
  -2 -11   1   11.99    1.64
  -2  11  -1    9.00    1.09
 -11   2   1    9.20    1.44
 -11   2   1   11.42    1.37
 -11  -2  -1   12.55    1.30
  11  -2   1    8.03    1.40
  -2  11  -1    8.63    1.08
  11  -3  -1   56.85    2.93
  -3 -11  -1   52.89    2.73
  11  -3  -1   57.64    3.40
   3  11  -1   48.70    2.37
 -11   3  -1   53.14    3.04
  11   3   1   56.91    3.59
   3  11  -1   50.72    2.64
 -11  -3   1   52.89    3.32
  -3  11   1   50.48    2.72
   3 -11   1   52.51    3.31
  11   3  -1   43.33    2.79
 -11  -3  -1   50.04    2.80
 -11  -3  -1   49.65    2.77
 -11   3   1   52.36    2.80
   3 -11  -1   59.00    3.38
  11   3  -1   49.56    2.91
  -3  11  -1   55.44    2.75
 -11   3   1   52.29    2.94
  -3  11  -1   56.52    2.78
   3  11   1   57.29    2.94
  11  -3   1   47.44    2.94
  -3 -11   1   53.23    3.22
  -3 -11   1   60.11    3.49
  -4  11   1  112.29    4.81
   4 -11   1  105.07    5.70
  11  -4  -1  100.34    5.27
 -11   4  -1   94.02    4.66
   4  11  -1  105.60    4.71
  11  -4  -1  107.02    4.56
  11   4   1  106.62    5.30
 -11  -4   1  107.65    5.18
   4  11  -1  109.24    4.38
  -4 -11  -1  113.62    4.78
  -4 -11   1  114.67    5.31
   4  11   1  105.05    4.62
   4 -11  -1  105.20    5.26
 -11  -4  -1  101.04    4.80
   4 -11  -1   98.11    4.45
  11   4  -1  110.40    5.08
  -4 -11   1  106.50    5.11
 -11   4   1  106.72    5.01
  11  -4   1  110.79    5.11
  -4  11  -1  100.62    4.40
 -11   4   1  111.09    4.86
   4  11   1   97.25    5.34
  -4  11  -1  103.48    4.47
  11   4  -1  109.56    5.22
 -11  -4  -1  109.72    4.86
  -5  11   1   13.69    1.52
   5 -11   1   12.72    2.11
  -5 -11  -1   15.63    1.46
 -11   5  -1   14.82    1.77
 -11  -5   1   19.30    2.14
  11   5   1   14.89    1.98
  11  -5  -1   21.02    2.17
   5  11  -1   14.26    1.44
  -5 -11   1   13.66    2.04
  11   5  -1   17.36    1.85
 -11  -5  -1   14.86    1.51
   5 -11  -1   17.90    2.03
 -11   5   1   18.16    1.84
   5  11   1   19.63    2.28
  11  -5   1   15.23    1.69
 -11  -5  -1   13.11    1.57
   5  11   1   10.36    1.52
  -5  11  -1   15.59    1.37
  11  -5   1    8.91    2.02
  -5 -11   1   17.91    1.67
  -5  11  -1   14.73    1.48
 -11   5   1   12.69    1.46
  11   6   1    9.76    1.37
  -6  11   1    9.92    1.25
   6 -11   1    9.35    1.89
  -6 -11  -1   10.31    1.37
  11   6   1   11.86    1.91
  11  -6  -1   10.76    1.80
   6  11  -1   11.77    1.57
 -11   6  -1    8.98    1.48
 -11  -6   1   11.80    1.83
  -6  11   1   13.80    1.65
  11   6  -1   11.63    1.61
  -6 -11   1    9.21    1.37
  -6  11  -1    9.74    1.20
  -6 -11   1   14.47    2.10
   6 -11  -1    8.17    1.77
   6  11   1   13.12    2.13
  11  -6   1    9.77    1.51
 -11  -6  -1   11.17    1.60
 -11   6   1   11.71    1.71
  -6  11  -1    6.44    1.22
 -11   6   1   10.97    1.48
  11  -6   1    7.42    2.09
   6  11   1   10.53    1.35
 -11  -7   1   81.55    4.53
  11  -7  -1   84.58    4.65
  11   7   1   83.63    4.02
  -7  11   1   74.35    3.75
  11   7   1   85.42    4.69
   7  11  -1   73.61    3.69
 -11   7  -1   80.00    4.13
  -7 -11  -1   69.70    3.62
   7 -11   1   81.87    5.07
  -7  11   1   72.34    3.51
  -7  11  -1   76.95    3.77
   7  11   1   88.37    4.89
  11  -7   1   76.49    3.78
 -11  -7  -1   69.10    3.70
  -7  11  -1   73.46    3.91
  11  -7   1   51.46    4.65
   7  11   1   76.58    3.85
 -11   7   1   81.23    3.99
  -7 -11   1   89.37    4.83
 -11   7   1   74.13    3.70
   7 -11  -1   79.28    4.85
  11   7  -1   76.65    3.95
  -8 -11  -1   18.16    1.77
 -11  -8   1   13.13    2.07
  -8  11   1   16.18    1.57
  11   8   1   17.35    1.80
   8 -11   1   16.81    2.83
   8  11  -1   16.96    1.97
 -11   8  -1   17.51    1.89
  11  -8  -1   16.02    2.24
  11   8   1   21.96    2.63
  -8  11   1   19.33    1.97
  11  -8   1   14.83    2.77
  -8 -11   1   19.82    2.38
 -11   8   1   17.62    1.77
   8 -11  -1   13.50    2.24
  11  -8   1   17.47    1.77
  11   8  -1   16.52    1.97
 -11   8   1   21.09    2.22
 -11  -8  -1   17.07    1.82
   8  11   1   19.86    2.57
   8  11   1   15.09    1.72
  -8  11  -1   16.27    1.79
  11   9   1    4.54    1.77
   9  11  -1    0.94    1.09
 -11  -9   1    3.10    1.60
 -11   9  -1    3.20    1.32
  11   9   1    2.30    1.13
  -9 -11  -1    1.47    1.12
  11  -9  -1    6.40    1.75
   9 -11   1    5.84    2.14
  -9  11   1    1.74    1.22
  -9  11  -1    4.21    1.23
  -9 -11   1    4.04    1.54
 -11   9   1    2.33    0.98
  11  -9   1    2.39    1.84
 -11  -9  -1    2.69    1.22
   9 -11  -1    1.56    1.44
  11   9  -1    1.39    1.31
  11  -9   1    0.70    0.94
   9  11   1    2.50    1.08
   9  11   1    6.34    1.87
 -11   9   1    1.25    1.19
 -11  10  -1   15.35    2.13
 -10  11   1   13.75    2.07
  11  10   1   14.94    1.86
  11  10   1   14.44    2.35
  10  11  -1   15.66    2.03
 -11 -10   1   16.95    2.41
  10 -11   1   12.26    2.87
 -10 -11  -1   16.38    1.93
  11 -10  -1   13.97    2.36
 -10 -11   1   21.19    2.76
  10  11   1   22.68    2.85
  11  10  -1   17.22    2.14
 -11 -10  -1   17.49    1.94
  11 -10   1   19.29    3.38
  10 -11  -1   12.17    2.40
 -11  10   1   15.78    2.30
 -10  11  -1   17.51    2.03
  10  11   1   12.13    1.79
 -11  11   1   47.91    3.46
  11 -11   1   55.53    4.72
 -11 -11   1   54.05    4.08
  11 -11  -1   47.41    4.07
 -11 -11  -1   43.98    3.21
  11  11   1   49.98    3.07
  11  11   1   59.40    4.00
 -11  11  -1   49.89    3.32
  11  11  -1   44.65    3.27
   0  12  -1   43.94    2.33
  12   0  -1   39.74    2.73
   0  12   1   37.11    2.38
   0 -12  -1   40.34    2.35
   0 -12   1   37.82    2.67
  12   0  -1   39.63    2.55
  12   0   1   38.84    2.80
 -12   0   1   42.12    2.77
   0 -12  -1   40.24    2.45
   0  12  -1   39.95    2.21
 -12   0  -1   40.70    2.53
 -12   0  -1   41.08    2.43
 -12   1  -1   24.11    2.06
   1  12  -1   21.49    1.58
 -12  -1   1   25.92    2.23
  12   1   1   25.81    2.33
  12  -1  -1   25.71    1.91
 -12   1  -1   30.11    1.94
  -1 -12  -1   24.19    1.82
  -1 -12  -1   23.05    1.70
   1 -12   1   25.09    2.26
   1  12  -1   23.47    1.72
  -1  12   1   21.74    1.79
  12  -1  -1   23.09    2.06
   1  12   1   25.02    1.90
 -12  -1  -1   25.11    1.82
  12  -1   1   23.94    2.27
   1 -12  -1   23.08    1.95
 -12  -1  -1   25.59    2.00
  12   1  -1   21.92    2.00
  -1  12  -1   28.07    1.76
  12   1  -1   23.34    2.05
 -12   1   1   20.38    1.98
  -1 -12   1   28.00    2.31
  -1  12  -1   26.47    1.73
  -1 -12   1   23.52    2.05
   2  12  -1   20.35    1.54
 -12  -2   1   22.56    2.07
  12   2   1   17.30    2.15
  -2 -12  -1   24.23    1.84
 -12   2  -1   18.77    1.77
  12  -2  -1   20.18    2.02
  -2 -12  -1   25.00    1.78
  -2  12   1   19.37    1.73
   2  12  -1   24.83    1.78
   2 -12   1   25.10    2.20
  12  -2  -1   19.29    1.73
 -12   2   1   24.88    2.06
 -12   2   1   20.61    1.82
  -2 -12   1   17.93    1.77
  -2 -12   1   20.58    2.14
 -12  -2  -1   21.48    1.98
  12  -2   1   22.89    2.08
 -12  -2  -1   25.47    1.97
  -2  12  -1   18.95    1.62
  12   2  -1   21.50    1.96
  12   2  -1   22.42    1.95
  -2  12  -1   17.92    1.49
   2  12   1   16.81    1.65
   2 -12  -1   19.78    1.63
   2 -12  -1   18.99    1.86
   3 -12   1   61.82    3.86
  -3  12   1   55.31    3.15
  -3 -12  -1   65.03    3.25
  12  -3  -1   70.20    3.96
  12  -3  -1   69.54    3.40
 -12   3  -1   67.69    3.61
 -12  -3   1   63.56    3.84
   3  12  -1   63.27    2.88
  12   3   1   62.75    3.99
   3  12  -1   57.95    3.09
  12   3  -1   61.47    3.48
  -3 -12   1   67.46    3.79
  -3  12  -1   65.06    3.21
   3 -12  -1   69.42    3.31
 -12  -3  -1   67.80    3.45
   3 -12  -1   68.06    3.85
 -12  -3  -1   60.88    3.33
 -12   3   1   62.39    3.51
  -3  12  -1   62.13    3.17
  -3 -12   1   70.98    3.99
  12  -3   1   63.63    3.64
   3  12   1   70.65    3.49
 -12   3   1   63.94    3.32
  12   3  -1   64.50    3.54
  -4  12   1   48.52    2.74
  12   4   1   56.48    3.57
 -12  -4   1   49.84    3.34
  12  -4  -1   52.97    3.55
  -4 -12  -1   45.05    2.59
   4 -12   1   47.54    3.46
   4  12  -1   47.76    2.58
 -12   4  -1   60.65    3.23
 -12  -4  -1   43.73    2.74
  12   4  -1   41.53    2.81
  12  -4   1   44.37    2.99
 -12  -4  -1   48.84    2.85
 -12   4   1   43.34    2.85
 -12   4   1   46.81    2.81
  -4 -12   1   50.09    3.16
   4  12   1   60.28    3.06
  -4  12  -1   52.80    2.79
  -4  12  -1   53.71    2.87
   4 -12  -1   58.30    3.56
  -4 -12   1   63.52    3.73
   4 -12  -1   54.20    2.87
   5  12  -1   16.96    1.72
  12   5   1   15.61    2.08
 -12  -5   1   17.73    2.17
  -5  12   1   20.77    1.82
 -12   5  -1   17.01    1.81
   5 -12   1   18.37    2.44
  -5 -12  -1   14.72    1.58
  12  -5  -1   17.85    2.18
 -12  -5  -1   17.38    1.73
 -12   5   1   17.94    1.97
  -5 -12   1   20.11    2.38
   5 -12  -1   18.56    2.10
  12  -5   1   17.16    1.78
 -12   5   1   19.01    1.85
  -5  12  -1   16.30    1.60
  -5  12  -1   19.10    1.59
   5  12   1   14.67    1.60
   5 -12  -1   17.93    1.58
 -12  -5  -1   17.44    1.78
  12  -5   1   12.38    2.37
  12   5  -1   18.27    1.93
  -5 -12   1   17.78    1.79
   6  12  -1   23.95    2.05
 -12   6  -1   28.69    2.42
  -6  12   1   24.24    2.08
 -12  -6   1   28.66    2.54
  -6 -12  -1   24.04    1.93
  12   6   1   28.42    2.81
   6 -12   1   27.02    2.99
  12  -6  -1   30.36    2.75
 -12  -6  -1   23.96    2.07
  -6  12  -1   27.24    2.10
 -12  -6  -1   25.29    2.17
   6  12   1   30.15    2.16
  12   6  -1   22.78    2.29
 -12   6   1   23.83    2.33
  12  -6   1   29.03    2.23
 -12   6   1   23.16    2.07
   6  12   1   35.37    3.05
  12  -6   1   19.37    2.91
   6 -12  -1   32.62    2.92
  -6 -12   1   28.35    2.24
  -6 -12   1   29.93    2.82
  12   7   1   38.70    3.02
  -7  12   1   30.85    2.12
  12  -7  -1   31.42    2.75
 -12   7  -1   32.70    2.46
  -7  12   1   32.88    2.44
 -12  -7   1   32.14    2.76
   7  12  -1   38.99    2.54
   7 -12   1   38.00    3.40
  -7 -12  -1   31.78    2.39
  12   7  -1   34.14    2.73
   7  12   1   45.55    3.34
 -12   7   1   34.18    2.38
 -12   7   1   33.33    2.71
   7  12   1   28.06    2.20
  -7 -12   1   31.77    2.89
 -12  -7  -1   31.93    2.39
   7 -12  -1   31.62    3.05
  -7  12  -1   27.58    2.37
  12  -7   1   22.55    3.11
  12  -7   1   33.30    2.37
  12   8   1   19.35    1.86
  12   8   1   16.09    2.49
 -12   8  -1   16.65    1.98
   8  12  -1   12.86    1.80
  -8  12   1   13.39    1.87
  -8 -12  -1   16.15    1.80
  12  -8  -1   18.50    2.49
 -12  -8   1   14.91    2.18
   8 -12   1   19.33    2.82
  12  -8   1   17.41    1.86
  -8 -12   1   23.32    2.55
   8 -12  -1   17.14    2.44
   8  12   1   17.61    2.56
   8  12   1   19.77    1.97
 -12  -8  -1   18.50    1.91
 -12   8   1   19.83    2.29
  12  -8   1   17.19    3.02
 -12   8   1   17.82    1.83
  12   8  -1   17.65    2.05
  -8  12  -1   16.04    1.90
  12  -9  -1   34.65    3.07
   9 -12   1   25.86    3.42
  -9  12   1   28.87    2.59
  12   9   1   31.14    2.52
 -12  -9   1   33.67    3.04
  -9 -12  -1   27.42    2.37
  12   9   1   42.61    3.47
   9  12  -1   33.82    2.57
 -12   9  -1   28.51    2.56
  12  -9   1   29.51    3.62
   9  12   1   34.99    2.54
  12   9  -1   32.78    2.84
 -12  -9  -1   31.48    2.50
  -9 -12   1   35.54    3.38
   9  12   1   37.84    3.39
   9 -12  -1   35.47    3.23
 -12   9   1   32.09    2.87
  -9  12  -1   33.43    2.75
  12 -10  -1   33.36    3.28
 -12 -10   1   42.78    3.43
  12  10   1   38.74    2.78
 -10 -12  -1   35.64    2.89
  12  10   1   47.33    3.57
  10  12  -1   34.80    2.84
  10 -12   1   35.83    3.95
 -12  10  -1   35.39    2.84
 -10  12   1   42.69    3.29
 -12 -10  -1   34.58    2.75
 -12  10   1   43.65    3.15
  12  10  -1   36.22    2.93
  12 -10   1   27.55    3.75
  10  12   1   49.19    3.87
 -10  12  -1   37.92    2.90
 -10 -12   1   44.18    3.73
  10 -12  -1   41.07    3.51
  10  12   1   33.42    2.67
 -12 -11   1   16.44    2.63
  12  11   1   15.51    2.53
  12 -11  -1   19.34    3.02
 -12  11  -1   16.52    2.32
  11  12  -1   16.73    2.52
 -11  12   1   11.60    2.30
  11 -12   1   21.36    3.60
 -11 -12  -1   13.55    2.05
  12  11   1   12.83    1.92
  12  11  -1   15.49    2.24
 -11  12  -1   19.44    2.48
 -12  11   1   16.25    2.46
  11  12   1   14.84    2.05
  12 -11   1   20.19    3.55
  11 -12  -1   15.94    2.68
 -11 -12   1   21.51    2.77
  11  12   1   21.29    2.91
 -12 -11  -1   14.86    2.26
  12  12  -1    0.49    1.35
  12  12   1    1.75    1.82
 -12 -12   1    0.01    1.55
  12 -12  -1   -0.72    1.71
  12 -12   1    1.99    2.05
 -12 -12  -1   -0.88    1.13
 -12  12  -1    0.07    1.30
 -12  12   1    0.45    1.74
   0 -13  -1   13.59    1.63
  13   0  -1   13.51    1.77
 -13   0  -1   12.19    1.55
  13   0   1   10.98    1.76
   0  13  -1   12.69    1.40
   0 -13  -1   11.87    1.47
   0  13  -1   11.89    1.41
   0  13   1   10.47    1.48
 -13   0   1   10.30    1.67
 -13   0  -1   10.32    1.41
   0 -13   1   11.25    1.61
  13   0  -1   11.29    1.65
   1  13  -1   63.00    3.17
   1  13  -1   64.15    3.07
  13   1   1   56.67    3.74
  -1  13   1   64.22    3.33
  -1 -13  -1   59.13    3.23
  13  -1  -1   58.38    3.24
 -13  -1   1   57.33    3.53
  -1 -13  -1   69.85    3.53
  13  -1  -1   61.79    3.57
 -13   1  -1   57.75    3.22
   1 -13   1   64.27    3.83
   1 -13  -1   59.90    3.37
  13   1  -1   65.17    3.55
   1  13   1   59.50    3.18
  -1 -13   1   61.49    3.64
  -1  13  -1   59.53    2.99
  13   1  -1   62.71    3.62
 -13  -1  -1   61.01    3.36
 -13  -1  -1   59.17    3.37
  -1  13  -1   52.98    2.92
 -13   1   1   61.96    3.63
   1 -13  -1   58.54    3.00
  13  -1   1   59.70    3.68
  13  -2  -1   41.99    2.90
  -2 -13  -1   46.42    2.59
  13  -2  -1   36.46    2.46
   2 -13   1   44.42    3.21
 -13  -2   1   39.30    2.92
 -13   2  -1   41.55    2.62
   2  13  -1   39.29    2.29
  13   2   1   36.92    2.89
   2  13  -1   44.90    2.53
  -2  13   1   43.27    2.72
  -2 -13   1   42.15    2.85
 -13   2   1   42.47    2.96
 -13  -2  -1   41.13    2.62
   2  13   1   35.63    2.45
   2 -13  -1   38.36    2.72
 -13  -2  -1   47.69    2.88
  -2  13  -1   39.78    2.42
  13   2  -1   41.70    2.78
   2 -13  -1   37.80    2.29
  13  -2   1   40.70    2.92
  -2 -13   1   39.59    2.99
  -2  13  -1   40.62    2.30
  13   3   1   35.25    3.02
 -13  -3   1   37.69    2.80
   3  13  -1   44.47    2.29
  -3 -13  -1   39.21    2.46
   3 -13   1   43.30    3.15
 -13   3  -1   43.01    2.67
  13  -3  -1   38.03    2.42
  -3  13   1   40.36    2.65
   3  13  -1   40.87    2.48
  13  -3  -1   40.77    2.96
   3  13   1   33.46    2.48
 -13  -3  -1   37.67    2.68
 -13   3   1   42.18    2.89
  -3  13  -1   40.60    2.28
  13  -3   1   39.53    2.86
  -3 -13   1   46.30    3.19
  -3 -13   1   37.71    2.74
   3 -13  -1   39.24    2.84
   3 -13  -1   35.28    2.33
  13   3  -1   39.99    2.86
  -3  13  -1   38.36    2.36
 -13  -3  -1   40.85    2.74
   4 -13   1    8.32    1.85
  -4  13   1    6.42    1.30
 -13  -4   1    9.37    1.71
 -13   4  -1    8.63    1.49
  -4 -13  -1   10.70    1.56
  13  -4  -1   10.47    1.83
   4  13  -1    7.76    1.25
  13   4   1   12.83    1.95
   4 -13  -1    9.30    1.66
 -13   4   1    8.40    1.53
 -13  -4  -1    8.03    1.45
  -4 -13   1   11.74    1.66
   4 -13  -1   12.07    1.46
  13  -4   1    8.17    1.60
  13   4  -1    8.96    1.56
 -13  -4  -1    9.70    1.55
  -4  13  -1    8.25    1.39
  -4 -13   1   15.68    2.23
 -13   4   1   11.78    1.71
   4  13   1   12.45    1.56
   5  13  -1   51.85    2.93
 -13  -5   1   45.02    3.27
 -13   5  -1   51.26    3.15
  13   5   1   50.40    3.59
  -5  13   1   48.04    3.03
  -5 -13  -1   56.22    3.00
  13  -5  -1   49.91    3.36
   5 -13   1   59.26    3.97
  13  -5   1   49.51    4.07
  -5  13  -1   47.14    2.90
  13   5  -1   50.31    3.27
   5  13   1   53.09    2.98
 -13   5   1   54.76    3.21
   5 -13  -1   48.44    2.77
  13  -5   1   52.41    3.32
 -13  -5  -1   47.61    3.05
  -5 -13   1   47.18    3.12
 -13   5   1   50.03    3.28
 -13  -5  -1   49.00    3.07
  -5 -13   1   55.68    3.63
   5 -13  -1   53.26    3.57
  -6  13   1   21.00    2.21
   6 -13   1   25.71    2.84
   6  13  -1   22.33    2.08
  13   6   1   26.11    2.67
  -6 -13  -1   19.34    2.02
  13  -6  -1   21.00    2.43
 -13   6  -1   18.70    2.04
 -13  -6   1   23.39    2.50
   6 -13  -1   21.62    2.60
  13   6  -1   24.79    2.49
 -13   6   1   22.95    2.40
  13  -6   1   20.86    2.17
 -13  -6  -1   18.19    2.08
   6  13   1   18.69    1.99
  13  -6   1   24.04    3.10
 -13  -6  -1   23.12    1.99
   6 -13  -1   22.44    1.85
 -13   6   1   19.63    2.05
  -6 -13   1   21.26    2.63
  -6  13  -1   22.36    2.10
  -7  13   1   15.07    1.92
  13  -7  -1   17.86    2.47
 -13   7  -1   12.95    1.86
  13   7   1   14.80    2.35
 -13  -7   1   16.28    2.13
   7  13  -1   12.98    1.74
   7 -13   1   18.54    2.92
  -7 -13  -1   12.22    1.69
 -13  -7  -1   16.64    2.05
  -7 -13   1   17.71    2.59
 -13   7   1   12.69    1.77
 -13   7   1   15.56    2.22
  13  -7   1   16.76    2.99
   7  13   1   13.55    1.68
  -7  13  -1   12.89    1.71
   7 -13  -1   12.73    2.26
  13   7  -1   10.21    1.90
  13  -7   1   16.87    1.84
 -13  -7  -1   13.02    1.69
   8 -13   1   25.45    3.48
  13   8   1   25.91    2.91
  -8  13   1   19.72    2.19
  13  -8  -1   23.33    2.56
 -13   8  -1   20.25    2.21
  -8 -13  -1   19.37    2.04
 -13  -8   1   21.25    2.65
   8  13  -1   21.82    2.36
   8  13   1   28.16    3.05
 -13  -8  -1   20.27    2.16
  -8 -13   1   29.93    2.93
  -8  13  -1   24.38    2.22
  13   8  -1   19.82    2.33
  13  -8   1   21.22    2.10
   8 -13  -1   22.46    2.91
  13  -8   1   19.72    3.34
   8  13   1   21.02    2.16
 -13   8   1   23.81    2.58
   9  13  -1   32.64    2.70
  -9 -13  -1   35.96    2.71
   9 -13   1   36.88    3.95
  13  -9  -1   36.92    3.22
 -13   9  -1   33.86    2.92
  13   9   1   32.58    2.56
  13   9   1   40.87    3.48
  -9  13   1   32.63    2.80
 -13  -9   1   35.80    3.10
  -9  13  -1   34.87    2.72
  13   9  -1   33.10    2.93
   9  13   1   32.32    2.59
  13  -9   1   39.15    4.25
 -13  -9  -1   35.05    2.92
 -13   9   1   40.73    3.28
   9  13   1   45.47    3.69
   9 -13  -1   30.99    3.25
  -9 -13   1   42.96    3.47
  13  10   1   17.06    2.16
 -10 -13  -1   14.28    2.07
 -13 -10   1   19.02    2.56
  13 -10  -1   21.19    2.77
 -10  13   1   15.56    2.30
  13  10   1   22.37    2.69
  10  13  -1   17.29    2.28
 -13  10  -1   20.57    2.30
  10 -13   1   15.34    3.07
 -10  13  -1   17.74    2.27
  13 -10   1   25.73    3.82
  13  10  -1   18.53    2.62
  10 -13  -1   17.05    2.71
 -13 -10  -1   14.01    2.12
 -10 -13   1   20.71    3.03
 -13  10   1   17.87    2.65
  10  13   1   25.67    3.20
  10  13   1   15.49    2.05
  11 -13   1    5.37    2.50
 -11  13   1    3.45    1.91
  11  13  -1    5.34    1.91
 -13 -11   1    1.63    1.53
  13 -11  -1    4.00    1.81
 -11 -13  -1    2.97    1.43
  13  11   1    4.50    1.83
 -13  11  -1    1.72    1.44
 -11 -13   1    0.19    1.72
 -13 -11  -1    2.66    1.52
  11  13   1    1.18    1.28
  13 -11   1    3.72    2.45
 -11  13  -1    3.77    1.55
 -13  11   1    2.97    1.64
  11  13   1    7.39    2.19
  11 -13  -1    5.53    2.06
  13  11  -1    1.84    1.69
  12  13  -1    8.18    1.97
  12 -13   1   10.51    3.16
  13  12   1   12.59    2.52
 -13  12  -1    8.19    2.01
  13 -12  -1    9.96    2.48
 -13 -12   1   12.79    2.54
 -12 -13  -1   10.86    2.07
 -12  13   1   13.70    2.47
 -12 -13   1   14.74    2.63
 -13 -12  -1    9.16    1.92
  13  12  -1    8.42    2.16
  13 -12   1   12.39    3.03
 -12  13  -1   11.84    2.13
  12  13   1   12.96    2.64
  12 -13  -1   14.15    2.69
 -13  12   1   11.32    2.54
 -13 -13   1   25.56    3.46
  13 -13  -1   25.48    3.55
 -13  13  -1   23.90    2.84
 -13 -13  -1   26.09    2.82
 -13  13   1   27.52    3.57
  13  13  -1   25.72    3.03
  13  13   1   32.96    3.66
  13 -13   1   36.28    4.70
   0  14  -1   52.82    2.86
   0 -14  -1   59.95    3.32
   0 -14  -1   53.97    2.99
 -14   0  -1   52.39    3.19
 -14   0   1   44.71    3.26
   0  14  -1   51.26    2.87
  14   0  -1   55.80    3.27
   0 -14   1   55.89    3.58
   0  14   1   55.49    3.20
  14   0   1   52.55    3.58
  14   0  -1   53.62    3.36
 -14   1  -1   28.96    2.24
   1  14  -1   26.70    1.88
  14  -1  -1   29.35    2.43
   1 -14   1   26.74    2.58
   1  14  -1   28.16    2.05
  -1  14   1   30.21    2.25
  14  -1  -1   24.46    2.09
  14   1   1   28.31    2.58
  -1 -14  -1   24.52    1.97
 -14  -1   1   28.20    2.45
  14   1  -1   31.16    2.44
 -14  -1  -1   28.89    2.24
 -14   1   1   27.94    2.52
 -14  -1  -1   27.92    2.17
  -1 -14   1   28.55    2.52
  14  -1   1   22.32    2.33
  -1  14  -1   28.78    1.98
   1  14   1   28.28    2.20
   1 -14  -1   27.10    2.30
   1 -14  -1   27.94    2.09
  -1  14  -1   27.64    1.99
  -2 -14  -1   16.30    1.69
   2 -14   1   16.27    2.26
   2  14  -1   17.66    1.71
  14   2   1   20.58    2.25
  -2  14   1   14.88    1.76
  14  -2  -1   17.97    1.81
 -14   2  -1   15.12    1.90
  14  -2  -1   16.76    2.07
   2  14  -1   19.65    1.65
 -14  -2   1   19.23    2.10
   2 -14  -1   13.05    1.90
   2  14   1   16.57    1.94
  -2  14  -1   14.23    1.58
  14   2  -1   17.21    2.05
 -14   2   1   18.17    2.15
 -14  -2  -1   17.71    1.86
  14  -2   1   16.38    2.20
  -2 -14   1   14.68    1.83
   2 -14  -1   14.98    1.63
 -14  -2  -1   21.85    2.01
  -3 -14  -1   16.14    1.82
  14   3   1   16.68    2.29
   3  14  -1   12.21    1.62
 -14   3  -1   13.67    1.77
  14  -3  -1   11.83    1.97
  -3  14   1   15.01    1.74
 -14  -3   1   11.02    1.84
   3 -14   1   17.97    2.21
   3 -14  -1   14.12    2.00
  14  -3   1   14.46    2.14
 -14  -3  -1   13.97    1.70
 -14  -3  -1   15.27    1.91
  14   3  -1   14.00    2.03
 -14   3   1   11.78    1.76
   3  14   1   15.07    1.72
  -3 -14   1   16.69    1.96
  -3  14  -1   10.92    1.54
   3 -14  -1   12.78    1.46
 -14   4  -1   21.48    2.08
  14  -4  -1   20.77    2.35
  -4 -14  -1   21.18    2.05
   4 -14   1   21.18    2.53
  -4  14   1   24.39    2.14
 -14  -4   1   16.45    2.11
   4  14  -1   23.19    2.05
  14   4   1   20.91    2.53
  -4 -14   1   19.64    2.10
 -14   4   1   19.91    2.24
   4 -14  -1   21.47    2.42
 -14  -4  -1   20.49    2.01
   4 -14  -1   18.31    1.79
  -4 -14   1   28.14    2.77
   4  14   1   19.82    2.09
  14  -4   1   22.35    2.41
 -14  -4  -1   22.52    2.24
  14   4  -1   24.57    2.30
  -4  14  -1   17.66    1.97
 -14   5  -1   48.68    3.11
   5 -14   1   55.39    4.16
  14  -5  -1   50.61    3.55
  14   5   1   53.19    3.63
 -14  -5   1   60.63    3.65
  -5  14   1   51.14    3.28
   5  14  -1   51.12    3.01
  -5 -14  -1   46.98    3.08
  14   5  -1   52.77    3.45
  14  -5   1   53.80    3.47
  -5  14  -1   50.12    2.98
   5  14   1   45.61    3.07
   5 -14  -1   50.56    2.93
 -14  -5  -1   51.33    3.35
   5 -14  -1   47.91    3.48
 -14  -5  -1   53.90    3.26
 -14   5   1   54.79    3.27
  -5 -14   1   51.89    3.81
  14   6   1   27.04    2.66
   6  14  -1   26.04    2.18
  -6 -14  -1   22.25    2.26
   6 -14   1   31.65    3.39
 -14   6  -1   22.94    2.24
  14  -6  -1   28.20    2.76
 -14  -6   1   22.97    2.48
  -6  14   1   25.81    2.36
  -6 -14   1   26.09    2.95
  14  -6   1   30.78    3.51
   6 -14  -1   22.04    2.79
 -14  -6  -1   25.34    2.30
 -14   6   1   25.20    2.67
  -6  14  -1   22.55    2.13
  14  -6   1   27.23    2.52
  14   6  -1   26.78    2.74
 -14  -6  -1   25.76    2.47
   6  14   1   26.87    2.32
 -14   6   1   26.69    2.39
  14   7   1   23.64    2.83
 -14  -7   1   23.43    2.68
   7 -14   1   25.32    3.16
 -14   7  -1   23.34    2.30
  14  -7  -1   27.36    2.82
  -7 -14  -1   21.97    2.32
   7  14  -1   25.49    2.40
  -7  14   1   28.09    2.65
 -14   7   1   22.91    2.62
   7  14   1   19.97    2.05
  14   7  -1   23.34    2.70
 -14  -7  -1   27.50    2.40
  14  -7   1   24.95    3.44
  -7  14  -1   18.86    2.29
   7 -14  -1   22.58    2.64
  14  -7   1   23.90    2.41
  -7 -14   1   25.84    3.05
 -14  -7  -1   22.62    2.27
 -14   8  -1    7.37    1.75
   8 -14   1    7.48    2.32
 -14  -8   1    4.48    1.58
  14  -8  -1    9.70    1.88
  -8  14   1   10.65    1.88
  -8 -14  -1    9.96    1.78
   8  14  -1    7.25    1.60
  14   8   1    7.67    2.00
   8 -14  -1    6.41    1.84
 -14  -8  -1    7.84    1.62
  14  -8   1   13.10    2.84
  -8  14  -1    4.45    1.54
   8  14   1    4.82    1.32
  -8 -14   1    7.77    2.07
  14   8  -1    7.25    1.82
 -14   8   1    8.72    1.87
 -14  -8  -1    5.12    1.45
  -9 -14  -1   14.50    2.02
   9 -14   1   18.96    3.40
 -14  -9   1   14.75    2.42
 -14   9  -1   12.02    1.94
  -9  14   1   12.25    2.09
  14  -9  -1   15.17    2.42
  14   9   1   18.37    2.71
   9  14  -1   15.97    2.34
  -9 -14   1   13.22    2.64
  14  -9   1   15.98    3.05
  -9  14  -1    8.72    1.75
   9  14   1   12.80    1.88
 -14  -9  -1   12.86    2.12
   9 -14  -1   15.21    2.58
  14   9  -1   12.63    2.23
 -14   9   1   15.88    2.54
 -14 -10   1   -0.01    1.56
 -10  14   1   -2.44    1.27
  10  14  -1    0.22    1.49
  14 -10  -1   -0.18    1.61
 -10 -14  -1    0.97    1.23
  14  10   1    0.90    1.46
 -14  10  -1    0.54    1.31
  10 -14   1    1.28    2.25
  10 -14  -1    1.63    1.85
 -14 -10  -1    1.19    1.32
  14  10  -1    1.09    1.48
  14 -10   1    1.63    1.85
 -10  14  -1    0.86    1.35
 -10 -14   1    1.26    1.65
 -14  10   1    4.17    1.81
  10  14   1   -1.16    1.13
 -11 -14  -1    7.80    1.98
 -14  11  -1   13.26    2.29
  14 -11  -1   13.61    2.62
 -14 -11   1   11.93    2.38
  11  14  -1   14.16    2.50
 -11  14   1   16.16    2.50
  11 -14   1   16.16    3.37
  14  11   1   14.52    2.60
 -11 -14   1   20.77    2.92
  11 -14  -1   10.58    2.51
  14 -11   1   14.00    3.10
 -11  14  -1   14.25    2.21
 -14 -11  -1   12.95    2.14
  11  14   1   12.67    2.68
 -14  11   1   15.41    2.60
  14  11  -1   11.33    2.29
  12 -14   1   12.40    3.44
 -12 -14  -1   12.11    2.19
 -12  14   1   13.32    2.59
  14 -12  -1    9.47    2.31
 -14 -12   1   16.64    2.78
  12  14  -1   11.80    2.25
  14  12   1   16.41    2.81
 -14  12  -1    8.17    1.98
  12  14   1   15.86    2.90
  14  12  -1   11.97    2.37
  12 -14  -1   10.97    2.44
 -12  14  -1    7.77    1.97
  14 -12   1   14.44    3.32
 -14  12   1   12.96    2.87
 -14 -12  -1   12.89    2.29
 -12 -14   1   15.47    2.86
 -15   0  -1    5.18    1.30
   0  15   1    5.81    1.36
  15   0  -1    7.23    1.48
 -15   0   1    5.40    1.49
   0  15  -1    7.47    1.27
   0 -15   1    6.93    1.56
   0 -15  -1    6.11    1.36
  15   0   1    6.29    1.59
   0 -15  -1    7.91    1.58
   1  15  -1   25.62    1.99
 -15   1  -1   27.78    2.22
  15  -1  -1   23.14    2.18
   1  15  -1   26.16    2.18
  -1  15   1   27.44    2.27
  15   1   1   28.17    2.60
   1 -15   1   26.56    2.65
  -1 -15  -1   27.38    2.11
 -15  -1   1   21.85    2.45
 -15   1   1   25.17    2.37
  15   1  -1   25.09    2.28
   1 -15  -1   26.41    2.25
   1 -15  -1   22.71    2.06
   1  15   1   25.97    2.23
 -15  -1  -1   23.13    2.13
  15  -1   1   25.76    2.65
  -1  15  -1   22.45    1.93
  -1 -15   1   22.36    2.44
 -15   2  -1    5.45    1.33
  15  -2  -1    5.86    1.53
  -2  15   1    5.96    1.47
   2  15  -1    4.99    1.20
  15   2   1    7.77    1.74
 -15  -2   1    7.71    1.71
  -2 -15  -1    5.36    1.23
   2 -15   1    4.74    1.64
  15  -2  -1    3.75    1.19
 -15  -2  -1    6.32    1.44
  -2 -15   1    5.24    1.40
 -15   2   1    7.65    1.70
   2 -15  -1    5.87    1.21
   2  15   1    5.42    1.45
  15   2  -1    4.87    1.35
  -2  15  -1    6.16    1.29
 -15  -2  -1    5.14    1.28
  15  -2   1    6.13    1.68
   2 -15  -1    5.39    1.47
 -15   3  -1   25.72    2.24
   3  15  -1   22.31    2.08
  -3  15   1   25.85    2.25
  15   3   1   26.82    2.64
   3 -15   1   22.27    2.77
  -3 -15  -1   25.72    2.20
  15  -3  -1   26.04    2.50
 -15  -3   1   24.41    2.45
   3 -15  -1   22.54    2.46
 -15   3   1   22.65    2.43
  15  -3   1   21.22    2.36
   3  15   1   23.19    2.30
   3 -15  -1   26.22    2.10
 -15  -3  -1   28.01    2.38
 -15  -3  -1   19.71    2.22
  -3  15  -1   24.65    2.20
  15   3  -1   26.07    2.35
  -3 -15   1   23.30    2.43
   4  15  -1   30.52    2.36
  15  -4  -1   31.10    2.76
 -15  -4   1   29.90    2.69
  -4 -15  -1   29.65    2.40
 -15   4  -1   30.07    2.56
  -4  15   1   25.37    2.31
   4 -15   1   29.64    3.13
  15   4   1   29.13    2.76
  15  -4   1   22.22    2.47
   4 -15  -1   31.35    2.87
 -15  -4  -1   23.49    2.30
  -4 -15   1   29.84    2.66
 -15   4   1   31.05    2.67
  15   4  -1   29.13    2.74
   4  15   1   30.32    2.42
 -15  -4  -1   31.15    2.40
  -4  15  -1   29.17    2.45
   5 -15   1   15.83    2.46
  -5  15   1    9.94    1.75
 -15  -5   1   12.39    2.07
   5  15  -1    9.72    1.59
  15   5   1   15.23    2.26
  -5 -15  -1    8.92    1.60
  15  -5  -1   14.28    2.03
 -15   5  -1    8.65    1.72
 -15  -5  -1   10.81    1.75
 -15  -5  -1   10.18    1.90
  -5  15  -1    9.09    1.63
   5  15   1    9.97    1.79
 -15   5   1   12.43    1.80
  15   5  -1   11.06    2.04
  -5 -15   1   15.14    2.59
  15  -5   1    8.82    1.72
   5 -15  -1   10.18    1.92
  -6  15   1   26.80    2.53
  15   6   1   22.58    2.64
  15  -6  -1   23.44    2.75
   6  15  -1   29.59    2.55
 -15  -6   1   28.49    2.84
   6 -15   1   31.23    3.56
  -6 -15  -1   30.47    2.43
 -15   6  -1   29.11    2.44
  15  -6   1   24.51    2.64
 -15  -6  -1   31.78    2.62
  -6  15  -1   26.38    2.31
  -6 -15   1   28.30    3.13
   6  15   1   26.85    2.46
   6 -15  -1   21.07    2.67
  15   6  -1   34.91    2.90
 -15  -6  -1   30.90    2.66
 -15  -7   1    3.12    1.49
 -15   7  -1    4.84    1.60
   7 -15   1    6.68    2.20
   7  15  -1    9.01    1.82
  -7  15   1    7.57    1.72
  15  -7  -1    7.44    1.90
  15   7   1    9.08    2.09
  -7 -15  -1    8.90    1.75
  15   7  -1    8.03    1.88
 -15  -7  -1    7.71    1.73
  15  -7   1    7.97    1.98
   7  15   1    5.02    1.50
  -7 -15   1   12.28    2.53
   7 -15  -1    6.83    2.13
  -7  15  -1    9.13    1.76
 -15  -7  -1    3.64    1.50
 -15  -8   1   31.84    3.04
   8 -15   1   37.37    4.03
   8  15  -1   38.38    2.94
  -8 -15  -1   34.11    2.83
  -8  15   1   36.20    3.08
  15  -8  -1   34.08    3.29
  15   8   1   38.71    3.46
 -15   8  -1   35.02    2.84
 -15   8   1   34.71    3.28
  -8 -15   1   37.37    3.52
  15  -8   1   44.80    4.38
  -8  15  -1   32.85    2.96
   8 -15  -1   34.82    3.61
   8  15   1   33.24    2.78
  15   8  -1   40.79    3.51
 -15  -8  -1   39.17    3.23
  -9 -15  -1    4.59    1.70
  15   9   1    5.07    1.92
   9  15  -1    2.60    1.68
  15  -9  -1    6.54    1.99
  -9  15   1    1.00    1.48
 -15  -9   1    1.22    1.54
 -15   9  -1    0.91    1.36
   9 -15   1    4.31    2.51
  -9 -15   1    4.69    2.11
  15  -9   1    3.89    2.25
 -15  -9  -1    2.23    1.53
  15   9  -1    4.09    1.76
 -15   9   1    4.46    1.84
   9  15   1    1.79    1.26
  -9  15  -1    4.32    1.56
   9 -15  -1    4.24    2.05
 -15  10  -1   14.01    2.23
 -10 -15  -1   13.28    2.12
  10  15  -1   16.61    2.46
  15 -10  -1   22.18    2.83
  10 -15   1   18.80    3.70
  15  10   1   23.64    3.06
 -10  15   1   15.77    2.53
 -15 -10   1   19.50    2.64
 -15  10   1   17.02    2.76
  15  10  -1   14.34    2.56
 -10  15  -1   12.55    2.16
 -15 -10  -1   16.96    2.40
  15 -10   1   24.31    3.93
  10 -15  -1   17.25    3.04
 -10 -15   1   20.36    3.03
  15  11   1   10.54    2.41
 -11  15   1    9.62    2.26
  15 -11  -1   10.93    2.49
  11 -15   1   11.84    3.69
  11  15  -1   12.01    2.28
 -15  11  -1    7.18    1.99
 -15 -11   1   11.11    2.63
 -11 -15  -1    7.96    2.17
  15  11  -1    9.60    2.42
 -11 -15   1   13.75    2.91
 -15  11   1   10.69    2.45
  15 -11   1   12.62    2.98
  11 -15  -1   10.04    2.87
 -11  15  -1    7.67    2.31
 -15 -11  -1   13.11    2.26
   0 -16  -1   14.51    1.75
   0  16  -1   14.93    1.85
 -16   0  -1   15.52    2.03
   0 -16   1   13.91    2.10
 -16   0   1   15.85    2.33
  16   0   1   16.25    2.19
  16   0  -1   14.03    2.00
   0  16   1   11.54    1.90
 -16  -1   1    0.46    1.10
   1  16  -1    0.05    0.95
  16  -1  -1    1.21    1.15
 -16   1  -1   -0.09    0.98
  16   1   1    0.39    1.20
  -1  16   1    0.15    1.20
  -1 -16  -1    1.36    1.22
   1 -16   1    0.41    1.29
   1  16   1   -0.90    1.17
   1 -16  -1   -1.62    0.96
 -16   1   1    1.07    1.21
  16   1  -1    1.27    1.15
 -16  -1  -1    1.19    1.04
  -1  16  -1    1.27    1.12
  16  -1   1    3.73    1.43
  -1 -16   1    1.48    1.22
   1 -16  -1    1.40    1.24
 -16   2  -1   55.72    3.42
  -2  16   1   53.24    3.39
  -2 -16  -1   55.54    3.25
   2 -16   1   51.77    3.88
 -16  -2   1   57.14    3.78
  16   2   1   53.05    3.85
   2 -16  -1   48.80    3.14
 -16   2   1   64.13    3.85
  16   2  -1   56.94    3.67
  -2  16  -1   57.57    3.28
  16  -2   1   57.64    3.91
   2 -16  -1   54.39    3.58
 -16  -2  -1   54.76    3.40
  -2 -16   1   51.32    3.70
   2  16   1   53.82    3.34
  -3 -16  -1    6.00    1.47
  16   3   1    6.53    1.81
  -3  16   1    4.05    1.43
 -16   3  -1    5.99    1.44
   3 -16   1    7.14    1.91
 -16  -3   1    4.49    1.49
  -3 -16   1    5.24    1.60
   3 -16  -1    3.98    1.54
  16  -3   1    6.68    1.69
  -3  16  -1    7.36    1.43
  16   3  -1    3.73    1.49
 -16   3   1    3.62    1.31
 -16  -3  -1    5.91    1.51
 -16  -3  -1    3.06    1.28
   3  16   1    6.68    1.50
 -16   4  -1    2.70    1.30
   4 -16   1    2.79    1.65
  -4 -16  -1    5.26    1.49
  -4  16   1    2.75    1.36
   4  16  -1    3.48    1.39
  16  -4  -1    2.09    1.41
  16   4   1    4.14    1.57
 -16  -4   1    1.56    1.29
   4 -16  -1    2.16    1.46
  -4  16  -1    2.50    1.21
  16  -4   1    3.31    1.66
 -16  -4  -1    4.05    1.40
 -16  -4  -1    2.67    1.29
 -16   4   1    3.20    1.39
  16   4  -1    1.59    1.41
   4  16   1    5.28    1.48
  16  -5  -1   29.54    2.94
   5  16  -1   22.10    2.39
  16   5   1   30.84    3.05
   5 -16   1   26.36    3.05
 -16  -5   1   25.83    2.66
  -5  16   1   27.72    2.50
 -16   5  -1   28.88    2.67
  -5 -16  -1   24.32    2.28
   5 -16  -1   30.67    3.09
 -16  -5  -1   27.75    2.70
  16   5  -1   25.62    2.60
  16  -5   1   19.78    2.58
 -16  -5  -1   21.28    2.39
   5  16   1   28.42    2.49
  -5  16  -1   29.29    2.64
 -16  -6   1    9.43    1.95
  -6  16   1    5.06    1.62
 -16   6  -1    5.98    1.58
  16  -6  -1    7.57    1.70
   6  16  -1    6.86    1.68
   6 -16   1   12.45    2.54
  16   6   1    8.16    1.96
  -6 -16  -1    5.16    1.58
  16  -6   1    6.87    1.84
   6  16   1    7.23    1.70
  -6  16  -1   10.76    1.90
 -16  -6  -1    6.52    1.68
  16   6  -1    6.68    1.94
  -6 -16   1    8.67    2.69
   6 -16  -1    8.02    2.07
 -16  -7   1    8.74    2.06
  -7  16   1    5.02    1.65
   7 -16   1    4.95    2.24
 -16   7  -1    7.77    1.69
  16   7   1    6.11    1.96
   7  16  -1    6.78    1.76
  16  -7  -1    8.55    2.00
  -7 -16  -1    7.04    1.69
   7  16   1    4.92    1.48
 -16  -7  -1    4.69    1.61
  16   7  -1    8.94    2.01
   7 -16  -1    8.85    2.23
  -7  16  -1    6.59    1.64
  -7 -16   1   10.16    2.46
 -16   8  -1    2.36    1.39
   8 -16   1    0.53    1.96
   8  16  -1    0.76    1.55
  16  -8  -1    3.43    1.78
  -8 -16  -1    1.52    1.34
  16   8   1    2.02    1.79
  -8  16   1    2.25    1.53
 -16  -8   1    2.49    1.69
 -16  -8  -1    1.26    1.46
  16   8  -1    2.52    1.72
  -8 -16   1    5.11    2.15
  -8  16  -1    1.11    1.35
   8 -16  -1    2.67    1.99
   8  16   1   -0.68    1.28
 -16   9  -1   28.15    2.82
  -9 -16  -1   28.67    2.81
   9  16  -1   28.85    3.15
 -16  -9   1   34.12    3.23
  -9  16   1   26.59    2.96
  16   9   1   36.11    3.46
  16  -9  -1   31.26    3.23
   9 -16   1   28.34    4.29
 -16  -9  -1   26.20    2.89
  -9  16  -1   28.61    2.89
  16   9  -1   31.58    3.40
   9 -16  -1   31.09    3.52
  -9 -16   1   32.04    3.57
  17   0   1    6.72    1.73
   0  17  -1    4.52    1.27
 -17   0  -1   11.09    1.80
  17   0  -1    3.63    1.29
   0  17   1    5.28    1.63
   0 -17  -1    4.95    1.46
   0 -17   1    3.15    1.63
 -17   0   1    5.13    1.69
  17   1   1   40.25    3.21
   1 -17   1   37.05    3.18
 -17  -1   1   40.35    3.31
  -1 -17  -1   37.86    2.84
  -1  17   1   37.79    2.89
 -17   1  -1   37.36    2.89
   1 -17  -1   35.91    2.80
 -17   1   1   38.65    3.19
  17   1  -1   35.20    2.88
  -1 -17   1   36.77    3.26
 -17  -1  -1   39.55    2.88
   1  17   1   37.55    3.06
  17  -1   1   32.13    2.97
  -1  17  -1   40.96    2.81
   2 -17   1   11.35    2.21
 -17   2  -1    6.24    1.50
  -2 -17  -1    4.95    1.49
  17   2   1    8.94    1.93
 -17  -2   1    5.83    1.58
  -2  17   1   10.55    1.84
   2  17   1    2.92    1.53
  -2 -17   1    9.49    1.91
  17  -2   1    6.39    1.85
 -17   2   1    9.25    1.82
   2 -17  -1    9.15    1.85
  -2  17  -1   10.64    1.72
 -17  -2  -1   10.22    1.78
  17   2  -1    9.54    1.85
  17   3   1   21.19    2.59
 -17  -3   1   20.03    2.45
   3 -17   1   27.62    3.16
 -17   3  -1   22.62    2.26
  -3  17   1   24.36    2.42
  -3 -17  -1   20.53    2.19
 -17  -3  -1   24.51    2.45
  -3  17  -1   22.29    2.20
 -17   3   1   21.03    2.57
   3 -17  -1   24.01    2.77
   3  17   1   16.43    2.16
  17  -3   1   22.77    2.79
  17   3  -1   27.32    2.72
  17   4   1   12.79    2.31
   4 -17   1   11.18    2.34
 -17  -4   1    9.98    2.02
 -17   4  -1   10.05    1.76
[truncated: 172,295 more chars]
