# Supplementary material for: Crystal structures of 2,6-di­bromo-4-methyl­benzo­nitrile and 2,6-di­bromo-4-methyl­phenyl isocyanide
Source: Acta Crystallogr E Crystallogr Commun. 2017 Nov 21;73(Pt 12):1913–6. doi: 10.1107/S2056989017016395 (PMC5730251; doi:10.1107/S2056989017016395)
Supplement: Supplementary file 2 [file e-73-01913-RCNsup2.hkl]

data_RCN                                                                        
_shelx_title ' 16098a_a.res in P-42(1)m'                                        
_shelx_refln_list_code          4                                               
_shelx_F_calc_maximum      193.91                                               
_exptl_crystal_F_000       520.00                                               
_reflns_d_resolution_high  0.8010                                               
                                                                                
loop_                                                                           
 _space_group_symop_operation_xyz                                               
 'x, y, z'                                                                      
 '-x, -y, z'                                                                    
 'y, -x, -z'                                                                    
 '-y, x, -z'                                                                    
 '-x+1/2, y+1/2, -z'                                                            
 'x+1/2, -y+1/2, -z'                                                            
 '-y+1/2, -x+1/2, z'                                                            
 'y+1/2, x+1/2, z'                                                              
                                                                                
_cell_length_a    14.6731                                                       
_cell_length_b    14.6731                                                       
_cell_length_c     3.9727                                                       
_cell_angle_alpha  90.000                                                       
_cell_angle_beta   90.000                                                       
_cell_angle_gamma  90.000                                                       
                                                                                
_shelx_F_squared_multiplier     1.000                                           
                                                                                
loop_                                                                           
 _refln_index_h                                                                 
 _refln_index_k                                                                 
 _refln_index_l                                                                 
 _refln_F_squared_calc                                                          
 _refln_F_squared_meas                                                          
 _refln_F_squared_sigma                                                         
 _refln_observed_status                                                         
   0   2   0       1638.57       1648.05        57.42 o                         
   1   2   0         31.01         42.08         1.93 o                         
   2   2   0        427.84        461.24        13.93 o                         
   1   3   0       5196.68       5137.32        45.29 o                         
   2   3   0       3949.04       3956.07       115.86 o                         
   3   3   0        606.67        627.91        19.28 o                         
   0   4   0      37601.36      39655.31      1962.79 o                         
   1   4   0       7342.25       7441.13        65.30 o                         
   2   4   0       1258.18       1227.60        22.26 o                         
   3   4   0       7293.14       7402.75       256.34 o                         
   4   4   0      10280.95      11184.38       543.92 o                         
   1   5   0       2399.01       2332.11        36.77 o                         
   2   5   0      30065.30      31716.32       299.67 o                         
   3   5   0       3768.77       3750.25        65.12 o                         
   4   5   0       4784.70       4797.62        95.76 o                         
   5   5   0        980.09       1067.73        27.96 o                         
   0   6   0       1874.57       1870.49        38.33 o                         
   1   6   0       3363.02       3450.69        60.26 o                         
   2   6   0       1343.22       1247.75        21.19 o                         
   3   6   0       1963.22       1886.19        45.73 o                         
   4   6   0       3134.28       3111.41        54.47 o                         
   5   6   0       2246.57       2341.53        39.12 o                         
   6   6   0       5279.39       5117.63       145.54 o                         
   1   7   0        392.77        362.08         7.25 o                         
   2   7   0       2914.75       3034.47        50.50 o                         
   3   7   0       9360.33       9556.40       329.18 o                         
   4   7   0        331.08        330.17         7.31 o                         
   5   7   0       4606.44       4697.87        93.41 o                         
   6   7   0        397.63        404.02         7.20 o                         
   7   7   0      20406.52      21408.02       574.14 o                         
   0   8   0        164.49        172.55         6.76 o                         
   1   8   0      10638.50      11204.93       478.92 o                         
   2   8   0       1478.11       1469.15        27.18 o                         
   3   8   0       6333.42       6091.82       121.37 o                         
   4   8   0        127.25        142.95         3.67 o                         
   5   8   0       1187.22       1149.80        16.82 o                         
   6   8   0       7516.89       7425.98        97.71 o                         
   7   8   0        418.09        422.68         6.70 o                         
   8   8   0        166.21        153.90         4.79 o                         
   1   9   0        608.43        636.59        10.04 o                         
   2   9   0      19748.96      21505.01      1037.68 o                         
   3   9   0         11.17         15.11         1.73 o                         
   4   9   0       1258.66       1263.70        18.51 o                         
   5   9   0        443.84        453.75         6.70 o                         
   6   9   0       2355.90       2324.71        27.09 o                         
   7   9   0        550.08        529.81         8.46 o                         
   8   9   0         38.71         49.03         2.44 o                         
   9   9   0        504.18        478.52        11.07 o                         
   0  10   0        948.37        959.27        18.11 o                         
   1  10   0       3612.38       3578.69        38.57 o                         
   2  10   0       1724.24       1650.07        19.24 o                         
   3  10   0       2515.06       2579.91        32.44 o                         
   4  10   0         72.03         78.09         2.46 o                         
   5  10   0       2562.30       2574.62        29.19 o                         
   6  10   0       5084.32       4984.40        60.46 o                         
   7  10   0         22.95         29.41         1.71 o                         
   8  10   0       1041.55       1015.89        14.44 o                         
   9  10   0       1320.72       1261.29        18.08 o                         
  10  10   0        877.75        858.10        20.75 o                         
   1  11   0         76.30         78.40         2.34 o                         
   2  11   0        433.44        413.01         6.51 o                         
   3  11   0       4378.88       4320.24        51.13 o                         
   4  11   0       1004.94        990.85        14.63 o                         
   5  11   0       1973.68       1946.11        28.81 o                         
   6  11   0       2042.10       1996.42        27.21 o                         
   7  11   0       7765.01       7525.66       102.71 o                         
   8  11   0       1988.45       1932.26        28.36 o                         
   9  11   0         11.32         10.54         1.23 o                         
  10  11   0       1765.30       1593.12        48.80 o                         
  11  11   0       5802.98       5786.94       133.32 o                         
   0  12   0       3301.68       3337.19        70.10 o                         
   1  12   0        606.73        624.83        10.64 o                         
   2  12   0        160.36        157.45         4.08 o                         
   3  12   0       4364.36       4204.77        49.86 o                         
   4  12   0       3890.46       3887.28        49.07 o                         
   5  12   0        252.96        241.99         4.60 o                         
   6  12   0       2594.56       2580.93        40.32 o                         
   7  12   0        476.03        505.65        15.54 o                         
   8  12   0        906.54        845.62        14.38 o                         
   9  12   0       1584.81       1522.96        31.41 o                         
  10  12   0       1903.68       1809.64        31.10 o                         
  11  12   0        567.52        527.62        13.46 o                         
  12  12   0        139.97        128.26         6.30 o                         
   1  13   0       3056.88       3015.83        36.52 o                         
   2  13   0       3325.76       3251.59        42.83 o                         
   3  13   0       1002.34       1024.04        17.04 o                         
   4  13   0       1393.99       1461.93        20.57 o                         
   5  13   0       2169.11       2149.05        38.88 o                         
   6  13   0        700.31        725.26        11.55 o                         
   7  13   0        446.67        454.94         8.96 o                         
   8  13   0        291.32        252.78         9.22 o                         
   9  13   0         85.92         86.20         3.04 o                         
  10  13   0        158.04        178.01         5.82 o                         
  11  13   0        163.86        172.50         4.32 o                         
  12  13   0        335.98        307.08        10.42 o                         
   0  14   0       5657.31       5657.76       143.27 o                         
   1  14   0       1251.69       1184.95        20.68 o                         
   2  14   0        303.61        281.39         5.51 o                         
   3  14   0         18.36         18.60         1.60 o                         
   4  14   0       2081.37       1992.77        30.23 o                         
   5  14   0        840.49        852.03        15.03 o                         
   6  14   0        641.71        580.22        28.53 o                         
   7  14   0          7.50          7.12         1.55 o                         
   8  14   0         58.87         67.08         3.11 o                         
   9  14   0       1530.18       1507.61        26.10 o                         
  10  14   0         66.10         63.82         3.61 o                         
  11  14   0        348.61        362.05         9.76 o                         
   1  15   0       1007.79        998.85        19.02 o                         
   2  15   0        900.46        897.40        15.68 o                         
   3  15   0        266.40        255.76         7.03 o                         
   4  15   0       2874.09       2975.41        48.18 o                         
   5  15   0        229.49        234.81         5.58 o                         
   6  15   0       1391.43       1415.99        25.64 o                         
   7  15   0        201.01        217.04         6.21 o                         
   8  15   0       3373.03       3187.48        82.39 o                         
   9  15   0         19.96         19.16         1.55 o                         
  10  15   0       1020.02        853.24        45.58 o                         
   0  16   0        710.80        720.18        18.35 o                         
   1  16   0        176.94        178.00         4.79 o                         
   2  16   0         32.20         31.50         1.97 o                         
   3  16   0        380.24        386.64         9.03 o                         
   4  16   0        626.29        601.75        14.53 o                         
   5  16   0       3282.51       3130.24        63.92 o                         
   6  16   0         21.93         34.36         2.12 o                         
   7  16   0        332.85        345.49         9.24 o                         
   8  16   0          0.12          0.61         0.77 o                         
   1  17   0       2567.10       2619.31        62.19 o                         
   2  17   0        294.50        313.05         9.15 o                         
   3  17   0       1264.94       1190.21        54.93 o                         
   4  17   0        568.82        557.09        18.21 o                         
   5  17   0        859.06        854.59        22.86 o                         
   6  17   0        269.25        222.68         9.00 o                         
   1  18   0         34.77         42.51         4.21 o                         
   2  18   0         54.50         50.57         3.66 o                         
   3  18   0        518.61        514.46        16.33 o                         
   0   0   1      23329.23      19184.89       663.61 o                         
  -1   1   1      21832.11      20736.50       458.82 o                         
   0   1   1         65.67         62.84         1.71 o                         
   1   1   1      21212.18      19894.80       630.65 o                         
  -2   2   1      26686.09      26322.72       653.18 o                         
  -1   2   1       5498.79       5576.88       192.07 o                         
   0   2   1        209.14        204.47         4.06 o                         
   1   2   1       5899.11       6074.75       294.22 o                         
   2   2   1      27112.68      27050.96       803.04 o                         
  -3   3   1       1484.35       1363.45        48.29 o                         
  -2   3   1       2512.63       2487.26        38.76 o                         
  -1   3   1       5072.98       5021.21       209.43 o                         
   0   3   1       7961.33       8005.52       275.25 o                         
   1   3   1       4662.23       4680.17        93.11 o                         
   2   3   1       2556.16       2510.72        39.25 o                         
   3   3   1       1485.79       1446.26        36.81 o                         
  -4   4   1       7739.43       7955.41       274.56 o                         
  -3   4   1       5812.42       5634.26       138.20 o                         
  -2   4   1       2853.19       2869.80        49.65 o                         
  -1   4   1       4158.96       4131.44       101.12 o                         
   0   4   1       9730.30       9456.20       461.39 o                         
   1   4   1       4051.82       3850.57        84.51 o                         
   2   4   1       2732.17       2737.36        50.97 o                         
   3   4   1       5766.74       5809.93       127.22 o                         
   4   4   1       7228.51       7359.15       253.93 o                         
  -5   5   1       4491.47       4391.47       125.85 o                         
  -4   5   1       2363.31       2376.46        42.38 o                         
  -3   5   1       4405.74       4269.27        79.90 o                         
  -1   5   1       2833.09       2786.92        48.83 o                         
   0   5   1        898.01        867.60        16.00 o                         
   1   5   1       2885.74       2843.02        49.66 o                         
   2   5   1      11304.77      11399.23       551.97 o                         
   3   5   1       4324.57       4276.35        79.63 o                         
   4   5   1       2205.01       2125.30        35.79 o                         
   5   5   1       4575.45       4568.78       130.63 o                         
  -6   6   1       5928.53       5758.83       100.79 o                         
  -5   6   1       2068.67       2026.83        36.81 o                         
  -4   6   1       3869.83       3890.59        68.12 o                         
  -3   6   1       5524.03       5474.30       120.61 o                         
  -2   6   1       3378.54       3456.28        64.69 o                         
  -1   6   1       5102.31       5032.36        92.83 o                         
   0   6   1         99.84        116.61         3.71 o                         
   1   6   1       5210.04       5153.98       103.48 o                         
   2   6   1       3365.82       3372.01        63.38 o                         
   3   6   1       5480.84       5462.69       109.82 o                         
   4   6   1       4063.51       4240.72        74.31 o                         
   5   6   1       2094.03       2101.79        34.07 o                         
   6   6   1       6180.90       6225.73       137.22 o                         
  -7   7   1       8208.11       7925.17       123.51 o                         
  -6   7   1        962.06        958.83        12.47 o                         
  -5   7   1       1171.04       1115.13        14.19 o                         
  -4   7   1       5088.70       4990.54        93.38 o                         
  -3   7   1       2392.17       2308.38        38.89 o                         
  -2   7   1        663.19        663.61        12.36 o                         
  -1   7   1        348.04        349.77         7.65 o                         
   0   7   1      18719.11      18792.32       906.18 o                         
   1   7   1        336.07        323.86         7.70 o                         
   2   7   1        717.09        743.57        15.79 o                         
   3   7   1       2319.27       2274.74        41.29 o                         
   4   7   1       5218.93       5119.23        95.75 o                         
   5   7   1       1164.05       1164.17        17.83 o                         
   6   7   1        923.88        937.86        16.57 o                         
   7   7   1       8376.51       8324.26       154.80 o                         
  -8   8   1       4172.38       4010.40        76.12 o                         
  -7   8   1        902.76        937.04        11.60 o                         
  -6   8   1       3888.98       3758.52        40.70 o                         
  -5   8   1        536.45        533.89         7.24 o                         
  -4   8   1       2490.93       2416.06        30.30 o                         
  -3   8   1       4711.25       4544.65        60.19 o                         
  -2   8   1       1349.41       1327.88        17.77 o                         
  -1   8   1       5060.78       5009.16        87.47 o                         
   0   8   1        122.89        152.47         3.74 o                         
   1   8   1       5185.02       5171.93       113.79 o                         
   2   8   1       1366.98       1352.44        25.41 o                         
   3   8   1       4593.79       4582.91        58.95 o                         
   4   8   1       2509.28       2559.82        38.14 o                         
   5   8   1        489.09        494.96         8.32 o                         
   6   8   1       3886.92       3782.48        52.77 o                         
   7   8   1        902.69        939.65        15.23 o                         
   8   8   1       4188.39       4118.00        92.80 o                         
  -9   9   1       3959.24       3880.44        73.89 o                         
  -8   9   1        390.58        367.94         6.76 o                         
  -7   9   1       1089.98       1085.19        19.73 o                         
  -6   9   1       1713.89       1733.67        20.82 o                         
  -5   9   1       5733.74       5638.05        61.16 o                         
  -4   9   1        149.24        154.37         3.01 o                         
  -3   9   1        962.01        930.77        11.94 o                         
  -2   9   1      11665.31      11953.83       220.69 o                         
  -1   9   1        644.46        630.23         8.26 o                         
   0   9   1        150.73        186.81         3.84 o                         
   1   9   1        633.27        636.20         9.45 o                         
   2   9   1      11483.91      11635.54       256.59 o                         
   3   9   1        948.64        922.46        13.91 o                         
   4   9   1        184.07        191.61         4.32 o                         
   5   9   1       5741.63       5757.39        71.56 o                         
   6   9   1       1664.41       1652.49        23.94 o                         
   7   9   1       1115.42       1144.35        18.83 o                         
   8   9   1        395.18        381.04         6.71 o                         
   9   9   1       4028.79       3906.44        65.93 o                         
 -10  10   1       1891.24       1804.48        38.69 o                         
  -9  10   1        207.73        211.94        10.12 o                         
  -8  10   1       2297.24       2178.26        34.34 o                         
  -7  10   1        174.57        177.91         4.06 o                         
  -6  10   1       3748.43       3676.25        47.78 o                         
  -5  10   1       2559.54       2514.23        33.79 o                         
  -4  10   1       1747.36       1753.19        20.09 o                         
  -3  10   1       2358.35       2315.90        26.25 o                         
  -2  10   1       1831.60       1846.30        20.95 o                         
  -1  10   1       3515.02       3442.94        39.23 o                         
   0  10   1        171.21        164.50         3.61 o                         
   1  10   1       3555.27       3528.86        41.31 o                         
   2  10   1       1811.71       1865.48        25.39 o                         
   3  10   1       2373.95       2413.21        29.73 o                         
   4  10   1       1686.77       1705.68        23.49 o                         
   5  10   1       2448.43       2506.31        37.99 o                         
   6  10   1       3931.69       3922.07        57.33 o                         
   7  10   1        212.08        218.81         4.71 o                         
   8  10   1       2163.28       2089.59        31.02 o                         
   9  10   1        182.63        192.68         5.66 o                         
  10  10   1       1901.43       1834.37        37.63 o                         
 -11  11   1       1931.33       1910.17        44.11 o                         
 -10  11   1        843.85        893.89        20.04 o                         
  -9  11   1        140.83        140.47         4.01 o                         
  -8  11   1        602.43        606.26        11.79 o                         
  -7  11   1       3172.65       3199.65        43.52 o                         
  -6  11   1        458.16        467.40         7.93 o                         
  -5  11   1        841.10        835.45        12.62 o                         
  -4  11   1       3839.77       3770.74        47.57 o                         
  -3  11   1       2549.61       2549.53        34.32 o                         
  -2  11   1        357.54        348.36         6.31 o                         
  -1  11   1        681.31        712.39        11.36 o                         
   0  11   1       5536.33       5517.06        76.46 o                         
   1  11   1        693.26        731.59        12.03 o                         
   2  11   1        399.63        407.82         7.80 o                         
   3  11   1       2420.73       2401.83        34.92 o                         
   4  11   1       3978.69       3921.37        54.94 o                         
   5  11   1        811.22        797.63        13.18 o                         
   6  11   1        492.33        510.19         8.56 o                         
   7  11   1       3032.00       3028.13        43.06 o                         
   8  11   1        648.36        631.95        11.77 o                         
   9  11   1        121.72        121.08         3.83 o                         
  10  11   1        846.06        851.65        18.85 o                         
  11  11   1       1879.47       1868.67        40.26 o                         
 -12  12   1         17.12         18.00         2.00 o                         
 -11  12   1        792.64        842.42        16.70 o                         
 -10  12   1       2040.79       2000.69        34.48 o                         
  -9  12   1       1607.86       1505.85        27.59 o                         
  -8  12   1        705.55        703.12        13.18 o                         
  -7  12   1       1431.63       1410.38        22.95 o                         
  -6  12   1       1228.07       1247.56        25.04 o                         
  -5  12   1        879.54        891.82        13.90 o                         
  -4  12   1       2173.81       2195.15        29.63 o                         
  -3  12   1       2548.23       2566.32        34.42 o                         
  -2  12   1        877.33        896.01        13.26 o                         
  -1  12   1        784.08        787.93        11.83 o                         
   0  12   1       1413.96       1403.71        20.71 o                         
   1  12   1        743.14        756.85        12.30 o                         
   2  12   1        982.88       1008.47        15.09 o                         
   3  12   1       2471.65       2473.22        33.32 o                         
   4  12   1       2017.31       2017.57        27.63 o                         
   5  12   1        874.02        868.24        13.66 o                         
   6  12   1       1186.93       1184.97        37.60 o                         
   7  12   1       1467.18       1510.58        22.63 o                         
   8  12   1        722.82        744.75        13.05 o                         
   9  12   1       1597.33       1522.35        24.68 o                         
  10  12   1       2042.03       2053.23        37.83 o                         
  11  12   1        763.20        767.61        11.59 o                         
  12  12   1         25.89         21.06         2.15 o                         
 -12  13   1        607.19        539.14        22.45 o                         
 -11  13   1        201.99        202.84         5.74 o                         
 -10  13   1        802.27        806.08        15.92 o                         
  -9  13   1       1199.11       1190.46        19.32 o                         
  -8  13   1       1066.84       1065.91        19.55 o                         
  -7  13   1        497.91        497.90        13.86 o                         
  -6  13   1        853.87        839.67        14.74 o                         
  -5  13   1       2240.51       2248.67        32.50 o                         
  -4  13   1        462.68        434.71        10.66 o                         
  -3  13   1       1550.28       1539.32        25.86 o                         
  -2  13   1       1653.45       1673.89        25.03 o                         
  -1  13   1       2671.68       2700.33        38.78 o                         
   0  13   1        537.07        514.50         9.41 o                         
   1  13   1       2705.86       2815.71        38.85 o                         
   2  13   1       1742.74       1764.46        26.23 o                         
   3  13   1       1587.57       1641.77        26.05 o                         
   4  13   1        439.69        440.93         9.33 o                         
   5  13   1       2289.45       2303.29        32.18 o                         
   6  13   1        850.76        863.80        14.25 o                         
   7  13   1        527.27        540.14        14.81 o                         
   8  13   1       1059.14       1042.58        16.28 o                         
   9  13   1       1192.80       1149.10        20.21 o                         
  10  13   1        780.00        759.57        14.61 o                         
  11  13   1        215.26        209.78         4.98 o                         
  12  13   1        615.01        585.15        30.43 o                         
 -11  14   1        734.72        690.33        17.43 o                         
 -10  14   1         11.02          7.58         1.60 o                         
  -9  14   1        638.94        629.81        18.00 o                         
  -8  14   1        319.70        342.09         9.07 o                         
  -7  14   1       1331.38       1295.16        23.25 o                         
  -6  14   1        924.72        942.83        16.66 o                         
  -5  14   1       2226.88       2286.69        47.80 o                         
  -4  14   1        887.15        856.07        17.91 o                         
  -3  14   1        682.57        699.16        13.24 o                         
  -2  14   1        555.80        572.04        10.90 o                         
  -1  14   1       1152.51       1178.73        19.89 o                         
   0  14   1       2635.54       2651.18        39.49 o                         
   1  14   1       1136.11       1136.69        19.17 o                         
   2  14   1        589.62        609.73        11.39 o                         
   3  14   1        658.80        671.24        12.36 o                         
   4  14   1        958.99        910.07        16.98 o                         
   5  14   1       2252.32       2105.30        58.71 o                         
   6  14   1        949.34        983.00        16.89 o                         
   7  14   1       1370.48       1350.25        23.30 o                         
   8  14   1        334.33        342.77         7.10 o                         
   9  14   1        665.37        637.28        11.52 o                         
  10  14   1         12.98         14.46         1.48 o                         
  11  14   1        762.67        745.06        22.77 o                         
  -9  15   1        141.50        132.56         6.79 o                         
  -8  15   1       1503.76       1530.87        39.42 o                         
  -7  15   1        232.51        258.45         6.69 o                         
  -6  15   1       1263.77       1326.93        25.01 o                         
  -5  15   1        534.13        535.86        13.09 o                         
  -4  15   1       1349.19       1341.32        22.82 o                         
  -3  15   1       1344.91       1317.46        21.42 o                         
  -2  15   1        191.30        205.62         5.38 o                         
  -1  15   1       1240.42       1257.09        21.76 o                         
   0  15   1        147.05        161.79         4.66 o                         
   1  15   1       1253.49       1297.87        21.50 o                         
   2  15   1        194.67        199.10         5.19 o                         
   3  15   1       1313.88       1277.53        21.97 o                         
   4  15   1       1285.61       1318.68        22.64 o                         
   5  15   1        479.03        455.37         9.95 o                         
   6  15   1       1326.19       1323.69        22.49 o                         
   7  15   1        241.59        259.40         5.72 o                         
   8  15   1       1554.86       1592.08        33.63 o                         
   9  15   1        138.13        133.46         4.34 o                         
  -8  16   1         44.41         48.06         2.75 o                         
  -7  16   1        383.40        354.57        12.13 o                         
  -6  16   1        269.26        272.63         8.04 o                         
  -5  16   1       1473.57       1498.35        32.00 o                         
  -4  16   1        125.72        129.51         4.17 o                         
  -3  16   1        228.34        237.02         6.01 o                         
  -2  16   1       2536.51       2583.66        43.67 o                         
  -1  16   1         44.49         52.35         3.11 o                         
   0  16   1        590.13        588.29        15.51 o                         
   1  16   1         36.13         40.59         2.50 o                         
   2  16   1       2607.91       2589.05        46.28 o                         
   3  16   1        230.92        238.87         6.15 o                         
   4  16   1        118.15        127.04         3.83 o                         
   5  16   1       1400.73       1391.38        24.30 o                         
   6  16   1        249.19        272.10         8.86 o                         
   7  16   1        377.54        389.53        11.21 o                         
   8  16   1         41.20         45.61         2.15 o                         
  -5  17   1        608.59        589.38        14.24 o                         
  -4  17   1        521.86        515.77        16.01 o                         
  -3  17   1        841.03        817.07        43.39 o                         
  -2  17   1        473.54        460.54        10.68 o                         
  -1  17   1       1937.32       1827.30        53.93 o                         
   0  17   1        228.02        240.12         7.48 o                         
   1  17   1       1958.88       1991.22        46.28 o                         
   2  17   1        473.63        393.21        21.92 o                         
   3  17   1        873.89        870.98        19.09 o                         
   4  17   1        529.34        502.74        15.90 o                         
   5  17   1        622.90        640.42        27.07 o                         
   0   0   2        129.59        117.77         6.89 o                         
  -1   1   2       3487.20       3384.16        96.37 o                         
   0   1   2        235.60        255.14         5.85 o                         
   1   1   2       3463.07       3327.76        82.84 o                         
  -2   2   2      22935.49      23722.34       375.91 o                         
  -1   2   2       3216.85       3212.51        90.01 o                         
   0   2   2         48.10         52.18         2.22 o                         
   1   2   2       3155.85       3254.31        60.76 o                         
   2   2   2      22643.48      23257.00       374.85 o                         
  -3   3   2       9413.54      10273.34       495.82 o                         
  -2   3   2       2285.63       2301.67        50.73 o                         
  -1   3   2       4649.25       4453.96       113.67 o                         
   0   3   2       5067.54       4977.46       122.17 o                         
   1   3   2       4814.08       4859.16       125.56 o                         
   2   3   2       2311.55       2345.43        52.39 o                         
   3   3   2       9028.98       9110.36       447.74 o                         
  -4   4   2       3347.41       3216.25        77.57 o                         
  -3   4   2       2169.85       2268.41        47.88 o                         
  -2   4   2        655.68        647.44        17.13 o                         
  -1   4   2        451.75        419.87         9.92 o                         
   0   4   2        293.61        319.97         8.80 o                         
   1   4   2        464.78        431.05        10.21 o                         
   2   4   2        738.48        726.15        16.05 o                         
   3   4   2       2188.51       2239.24        46.12 o                         
   4   4   2       3390.68       3325.51        74.82 o                         
  -5   5   2       4040.54       3910.08        69.71 o                         
  -4   5   2       1230.63       1173.00        15.99 o                         
  -3   5   2       4870.64       4956.35        71.16 o                         
  -2   5   2        815.59        818.11        13.85 o                         
  -1   5   2        354.71        382.11         7.52 o                         
   0   5   2       1275.65       1276.03        24.89 o                         
   1   5   2        378.12        402.05         9.29 o                         
   2   5   2        777.40        763.60        14.66 o                         
   3   5   2       4656.64       4783.03        75.31 o                         
   4   5   2       1277.78       1273.90        22.09 o                         
   5   5   2       4176.00       4114.75        85.54 o                         
  -6   6   2         48.65         45.06         2.46 o                         
  -5   6   2       3009.61       2914.15        36.28 o                         
  -4   6   2       1982.59       1926.86        23.90 o                         
  -3   6   2       3389.82       3273.67        41.55 o                         
  -2   6   2       2470.84       2372.56        31.58 o                         
  -1   6   2       7553.11       7499.85       138.27 o                         
   0   6   2         22.78         37.17         1.76 o                         
   1   6   2       7483.65       7826.60       278.32 o                         
   2   6   2       2477.03       2431.80        42.67 o                         
   3   6   2       3442.60       3456.39        50.56 o                         
   4   6   2       2075.40       2032.36        34.71 o                         
   5   6   2       2975.42       2982.83        43.89 o                         
   6   6   2         42.17         37.95         2.76 o                         
  -7   7   2        280.05        298.65         7.47 o                         
  -6   7   2        515.98        499.97         8.55 o                         
  -5   7   2        656.31        660.01         9.79 o                         
  -4   7   2       6973.31       6948.77        95.24 o                         
  -3   7   2        135.79        148.90         3.35 o                         
  -2   7   2        415.30        421.63         6.65 o                         
  -1   7   2        306.73        299.21         5.91 o                         
   0   7   2      17585.64      17718.78       609.13 o                         
   1   7   2        306.21        295.90         6.12 o                         
   2   7   2        451.53        464.73         9.02 o                         
   3   7   2        130.00        139.60         3.80 o                         
   4   7   2       7007.75       6873.99        95.34 o                         
   5   7   2        661.72        669.16        10.55 o                         
   6   7   2        553.39        540.09        10.98 o                         
   7   7   2        264.43        284.44         7.71 o                         
  -8   8   2       5541.05       5641.88        93.48 o                         
  -7   8   2         43.48         45.98         1.89 o                         
  -6   8   2       2003.87       1960.53        25.33 o                         
  -5   8   2       1168.26       1171.22        18.72 o                         
  -4   8   2       4208.41       4272.53        72.32 o                         
  -3   8   2       1465.92       1453.60        19.60 o                         
  -2   8   2         60.43         61.85         2.00 o                         
  -1   8   2       3528.23       3465.91        43.89 o                         
   0   8   2         39.08         42.55         1.76 o                         
   1   8   2       3436.69       3412.38        48.22 o                         
   2   8   2         78.49         86.48         3.16 o                         
   3   8   2       1438.76       1447.49        23.06 o                         
   4   8   2       4274.99       4321.52        60.54 o                         
   5   8   2       1157.47       1167.89        18.58 o                         
   6   8   2       2038.71       1994.68        28.57 o                         
   7   8   2         41.36         41.35         2.31 o                         
   8   8   2       5677.74       5710.60       109.85 o                         
  -9   9   2       7737.07       7700.28       142.68 o                         
  -8   9   2         44.38         47.99         1.92 o                         
  -7   9   2        338.29        367.49         6.31 o                         
  -6   9   2        376.52        391.65         6.63 o                         
  -5   9   2       7197.13       7122.13        88.05 o                         
  -4   9   2         59.33         67.28         2.23 o                         
  -3   9   2        630.01        668.78        11.61 o                         
  -2   9   2         22.97         32.21         1.92 o                         
  -1   9   2       1261.60       1342.90        22.23 o                         
   0   9   2        423.66        455.58         8.80 o                         
   1   9   2       1212.74       1273.95        19.21 o                         
   2   9   2         11.80         16.77         2.09 o                         
   3   9   2        554.90        589.81        10.22 o                         
   4   9   2         62.00         71.82         2.54 o                         
   5   9   2       7243.14       7320.41        94.03 o                         
   6   9   2        399.01        410.18         7.32 o                         
   7   9   2        311.09        339.06         6.48 o                         
   8   9   2         34.98         40.64         2.22 o                         
   9   9   2       7787.52       8157.65       186.40 o                         
 -10  10   2        747.78        758.07        19.52 o                         
  -9  10   2         15.73         23.38         1.79 o                         
  -8  10   2       2790.50       2873.48        39.17 o                         
  -7  10   2        221.45        228.11         4.46 o                         
  -6  10   2        744.89        805.12        11.62 o                         
  -5  10   2       2675.71       2738.43        39.74 o                         
  -4  10   2       2389.90       2352.41        29.85 o                         
  -3  10   2        813.58        828.92        12.18 o                         
  -2  10   2        682.73        702.49        11.28 o                         
  -1  10   2       5119.63       5173.19        69.14 o                         
   0  10   2        490.82        490.26         8.40 o                         
   1  10   2       4926.94       4981.65        66.71 o                         
   2  10   2        622.95        643.62        10.15 o                         
   3  10   2        799.95        817.91        12.34 o                         
   4  10   2       2455.38       2469.77        32.44 o                         
   5  10   2       2645.03       2691.69        41.12 o                         
   6  10   2        672.85        729.18        12.55 o                         
   7  10   2        227.90        230.20         5.00 o                         
   8  10   2       2725.98       2790.56        38.54 o                         
   9  10   2         13.94         27.16         2.63 o                         
  10  10   2        745.92        771.73        17.51 o                         
 -11  11   2        423.48        446.21        11.37 o                         
 -10  11   2        171.22        179.42         3.98 o                         
  -9  11   2         41.94         46.20         2.13 o                         
  -8  11   2         87.50         94.40         2.88 o                         
  -7  11   2        379.96        388.58         6.77 o                         
  -6  11   2         33.38         35.23         1.75 o                         
  -5  11   2         95.74        117.98         3.02 o                         
  -4  11   2       3915.15       3995.96        49.11 o                         
  -3  11   2       1130.37       1180.48        16.55 o                         
  -2  11   2        411.19        424.41         9.32 o                         
  -1  11   2       1282.04       1267.49        20.05 o                         
   0  11   2       5276.31       5336.34        68.95 o                         
   1  11   2       1298.40       1309.93        18.55 o                         
   2  11   2        398.06        418.80         8.88 o                         
   3  11   2       1085.99       1149.18        16.42 o                         
   4  11   2       3867.23       3954.57        55.80 o                         
   5  11   2         72.36         90.33         2.87 o                         
   6  11   2         37.54         45.25         2.25 o                         
   7  11   2        379.93        394.40         7.71 o                         
   8  11   2         79.41         85.53         2.90 o                         
   9  11   2         43.01         42.92         2.08 o                         
  10  11   2        162.70        162.20         4.36 o                         
  11  11   2        411.44        404.31        12.60 o                         
 -11  12   2        456.34        339.35        15.61 o                         
 -10  12   2       1094.86       1120.68        22.30 o                         
  -9  12   2        151.34        169.16         3.98 o                         
  -8  12   2        607.57        644.10        10.71 o                         
  -7  12   2        824.17        884.83        13.45 o                         
  -6  12   2        192.82        187.70         5.38 o                         
  -5  12   2        178.86        184.69         5.23 o                         
  -4  12   2       1812.30       1871.66        28.64 o                         
  -3  12   2       1753.97       1856.64        26.38 o                         
  -2  12   2       1857.82       1932.41        25.77 o                         
  -1  12   2       1517.24       1549.10        24.33 o                         
   0  12   2        354.10        365.78         7.16 o                         
   1  12   2       1592.37       1645.56        22.53 o                         
   2  12   2       1894.83       1982.01        28.10 o                         
   3  12   2       1775.31       1859.80        26.60 o                         
   4  12   2       1882.15       1958.63        27.93 o                         
   5  12   2        184.35        187.09         4.68 o                         
   6  12   2        190.81        180.91         5.31 o                         
   7  12   2        826.03        894.16        13.75 o                         
   8  12   2        590.76        634.08        11.36 o                         
   9  12   2        146.08        161.02         4.07 o                         
  10  12   2       1082.73       1052.44        33.97 o                         
  11  12   2        457.11        445.58        17.28 o                         
 -10  13   2       1348.52       1384.29        41.41 o                         
  -9  13   2       1361.54       1414.63        32.57 o                         
  -8  13   2       1513.90       1499.58        40.96 o                         
  -7  13   2        245.13        255.68         6.20 o                         
  -6  13   2       2659.98       2650.12        40.97 o                         
  -5  13   2        806.91        846.83        13.53 o                         
  -4  13   2        800.09        803.84        14.55 o                         
  -3  13   2        525.53        554.96        11.74 o                         
  -2  13   2        689.76        719.99        13.43 o                         
  -1  13   2         18.68         21.41         1.65 o                         
   0  13   2        427.96        440.19         7.89 o                         
   1  13   2         17.22         22.54         1.99 o                         
   2  13   2        695.36        756.26        13.53 o                         
   3  13   2        517.11        550.42        14.97 o                         
   4  13   2        815.69        832.82        13.73 o                         
   5  13   2        744.35        772.92        12.78 o                         
   6  13   2       2722.74       2747.43        40.52 o                         
   7  13   2        204.17        206.73         4.81 o                         
   8  13   2       1481.42       1476.36        24.72 o                         
   9  13   2       1392.01       1361.75        25.06 o                         
  10  13   2       1341.97       1223.95        36.06 o                         
  -9  14   2          7.38          8.21         1.47 o                         
  -8  14   2       1038.43       1022.48        27.48 o                         
  -7  14   2       2503.73       2598.25        49.09 o                         
  -6  14   2        947.74       1022.13        20.84 o                         
  -5  14   2        600.99        638.05        11.24 o                         
  -4  14   2        212.68        225.34         5.42 o                         
  -3  14   2        519.22        533.57         9.80 o                         
  -2  14   2       1106.01       1128.78        17.95 o                         
  -1  14   2        302.44        320.37         6.51 o                         
   0  14   2         65.19         73.24         2.69 o                         
   1  14   2        284.22        300.38         6.05 o                         
   2  14   2       1088.53       1134.80        18.95 o                         
   3  14   2        517.61        535.03         9.96 o                         
   4  14   2        211.86        227.81         6.31 o                         
   5  14   2        586.17        621.99        11.78 o                         
   6  14   2        941.71        942.35        19.37 o                         
   7  14   2       2544.16       2567.09        52.87 o                         
   8  14   2       1046.97        949.06        44.03 o                         
   9  14   2          7.82          9.09         1.09 o                         
  -7  15   2        447.89        425.46        32.42 o                         
  -6  15   2        482.83        468.37        16.13 o                         
  -5  15   2        345.23        356.43         9.93 o                         
  -4  15   2         87.19        106.28         3.94 o                         
  -3  15   2       2133.84       2261.89        38.13 o                         
  -2  15   2        117.64        138.45         4.28 o                         
  -1  15   2       2892.48       2997.88        59.03 o                         
   0  15   2        300.84        325.62         7.88 o                         
   1  15   2       2906.89       2889.75        71.99 o                         
   2  15   2        123.03        132.45         3.69 o                         
   3  15   2       2129.73       2091.08        57.65 o                         
   4  15   2         93.21        105.52         3.78 o                         
   5  15   2        370.23        370.01         8.71 o                         
   6  15   2        460.85        461.99        10.26 o                         
   7  15   2        431.62        416.73        11.73 o                         
  -5  16   2          7.98         13.25         1.74 o                         
  -4  16   2        106.21         94.10         3.37 o                         
  -3  16   2        182.42        208.71         8.16 o                         
  -2  16   2       2719.05       2679.54        77.19 o                         
  -1  16   2         41.99         60.07         3.34 o                         
   0  16   2        192.47        213.89         7.12 o                         
   1  16   2         47.05         62.23         2.63 o                         
   2  16   2       2776.09       2832.62        81.55 o                         
   3  16   2        192.99        130.75         4.98 o                         
   4  16   2        123.46        111.74         3.47 o                         
   5  16   2          4.13         10.01         1.18 o                         
   0   0   3       6557.42       6360.82       221.80 o                         
  -1   1   3       2983.53       3034.83        91.60 o                         
   0   1   3         71.15         69.06         2.70 o                         
   1   1   3       2984.13       2836.99        64.94 o                         
  -2   2   3       5536.39       5362.37       154.75 o                         
  -1   2   3        478.92        470.82        12.53 o                         
   0   2   3          7.74         16.84         2.11 o                         
   1   2   3        452.90        437.17         9.74 o                         
   2   2   3       5426.00       5239.20       131.62 o                         
  -3   3   3        726.14        698.30        25.93 o                         
  -2   3   3        537.70        582.38        15.77 o                         
  -1   3   3       3039.41       2947.67        62.23 o                         
   0   3   3       2651.93       2653.77        51.52 o                         
   1   3   3       3007.82       2979.66        54.22 o                         
   2   3   3        543.20        567.25        11.44 o                         
   3   3   3        728.30        679.53        18.53 o                         
  -4   4   3       3658.38       3707.57        84.38 o                         
  -3   4   3       1727.14       1697.27        44.12 o                         
  -2   4   3       1301.74       1319.61        38.59 o                         
  -1   4   3       1813.44       1816.23        40.01 o                         
   0   4   3       2076.80       2091.40        44.59 o                         
   1   4   3       1806.00       1838.55        34.68 o                         
   2   4   3       1301.76       1301.33        21.97 o                         
   3   4   3       1714.65       1686.74        39.23 o                         
   4   4   3       3734.57       3783.06        78.86 o                         
  -5   5   3       2231.02       2328.18        49.29 o                         
  -4   5   3       2331.41       2381.90        35.65 o                         
  -3   5   3       1341.86       1299.95        21.71 o                         
  -2   5   3       1272.06       1271.06        25.09 o                         
  -1   5   3        508.65        506.20        11.00 o                         
   0   5   3       1100.07       1055.32        23.22 o                         
   1   5   3        488.83        488.04        10.39 o                         
   2   5   3       1237.24       1204.94        21.55 o                         
   3   5   3       1291.60       1263.26        19.65 o                         
   4   5   3       2341.28       2405.92        36.65 o                         
   5   5   3       2240.50       2290.34        67.18 o                         
  -6   6   3       1215.98       1285.64        31.55 o                         
  -5   6   3       1374.25       1395.63        20.46 o                         
  -4   6   3        567.90        564.04         9.70 o                         
  -3   6   3       1481.86       1546.26        22.94 o                         
  -2   6   3       1385.58       1429.21        21.52 o                         
  -1   6   3       2552.99       2577.79        40.47 o                         
   0   6   3        102.08        107.06         3.41 o                         
   1   6   3       2572.93       2632.88        37.91 o                         
   2   6   3       1394.98       1433.33        22.85 o                         
   3   6   3       1492.08       1535.29        24.30 o                         
   4   6   3        550.79        545.20        10.57 o                         
   5   6   3       1396.49       1451.14        23.19 o                         
   6   6   3       1255.26       1274.98        44.76 o                         
  -7   7   3       2496.66       2642.82        48.55 o                         
  -6   7   3        399.62        387.04         7.05 o                         
  -5   7   3        541.21        595.58        11.30 o                         
  -4   7   3       2018.25       2037.03        29.63 o                         
  -3   7   3        821.30        882.73        17.61 o                         
  -2   7   3         54.71         58.42         2.38 o                         
  -1   7   3        932.72        978.47        15.43 o                         
   0   7   3       6767.41       6611.97        94.56 o                         
   1   7   3        875.40        889.33        14.66 o                         
   2   7   3         84.90         97.51         3.44 o                         
   3   7   3        868.28        935.23        20.21 o                         
   4   7   3       2042.88       2078.37        34.49 o                         
   5   7   3        497.48        529.02        11.09 o                         
   6   7   3        431.48        435.34         9.02 o                         
   7   7   3       2501.14       2564.74        59.94 o                         
  -8   8   3       2150.89       2265.28        47.54 o                         
  -7   8   3        100.34         90.01         3.52 o                         
  -6   8   3       1272.76       1255.16        19.96 o                         
  -5   8   3        454.53        513.20         8.95 o                         
  -4   8   3       1248.28       1311.74        19.88 o                         
  -3   8   3       1346.95       1412.26        35.60 o                         
  -2   8   3        239.80        260.46         6.15 o                         
  -1   8   3       2865.02       2927.59        43.45 o                         
   0   8   3         32.74         35.88         1.99 o                         
   1   8   3       2716.15       2699.27        41.21 o                         
   2   8   3        249.24        272.64         7.23 o                         
   3   8   3       1366.50       1411.90        31.75 o                         
   4   8   3       1301.26       1392.04        23.21 o                         
   5   8   3        426.22        483.51        10.37 o                         
   6   8   3       1262.93       1276.47        23.89 o                         
   7   8   3        107.56        100.97         4.14 o                         
   8   8   3       2169.76       2258.45        44.73 o                         
  -9   9   3       3158.60       3042.69       219.58 o                         
  -8   9   3         42.39         53.85         2.65 o                         
  -7   9   3        289.38        304.41         5.67 o                         
  -6   9   3        403.88        405.45         7.66 o                         
  -5   9   3       2312.77       2350.47        88.57 o                         
  -4   9   3        128.17        142.00         3.83 o                         
  -3   9   3        357.46        370.71         6.89 o                         
  -2   9   3       2272.70       2381.30        35.72 o                         
  -1   9   3         85.69         90.85         3.00 o                         
   0   9   3         63.69         63.80         2.76 o                         
   1   9   3         54.80         60.23         2.42 o                         
   2   9   3       2235.75       2324.34        40.81 o                         
   3   9   3        333.24        354.11         7.36 o                         
   4   9   3        139.19        157.01         4.35 o                         
   5   9   3       2354.23       2419.38        40.13 o                         
   6   9   3        417.10        437.62         8.79 o                         
   7   9   3        299.27        316.11         7.08 o                         
   8   9   3         43.67         56.23         2.35 o                         
   9   9   3       3104.78       3233.29       102.73 o                         
  -9  10   3          7.22         17.65         1.68 o                         
  -8  10   3        983.45       1021.50        25.67 o                         
  -7  10   3        217.48        231.83         5.23 o                         
  -6  10   3       1313.12       1368.23        20.14 o                         
  -5  10   3        883.72        966.26        14.55 o                         
  -4  10   3        526.07        537.64        10.75 o                         
  -3  10   3        861.55        930.94        22.58 o                         
  -2  10   3        893.62        924.60        17.73 o                         
  -1  10   3       1137.38       1195.78        21.14 o                         
   0  10   3        120.42        129.81         4.02 o                         
   1  10   3       1057.81       1130.11        21.38 o                         
   2  10   3        902.86        969.85        18.73 o                         
   3  10   3        791.05        832.31        17.16 o                         
   4  10   3        526.72        552.33        10.39 o                         
   5  10   3        883.26        923.66        17.07 o                         
   6  10   3       1315.51       1336.00        22.30 o                         
   7  10   3        202.51        219.83         4.89 o                         
   8  10   3        983.93       1052.57        28.85 o                         
   9  10   3          6.66         14.98         1.73 o                         
  10  10   3        419.28        456.49        18.18 o                         
  -9  11   3          6.26         12.00         2.54 o                         
  -8  11   3        356.91        327.83        15.06 o                         
  -7  11   3        850.08        892.49        22.56 o                         
  -6  11   3        293.02        295.00         7.88 o                         
  -5  11   3        392.54        410.60         8.54 o                         
  -4  11   3       1585.78       1685.48        25.63 o                         
  -3  11   3       1304.72       1408.28        21.78 o                         
  -2  11   3        176.50        192.71         4.53 o                         
  -1  11   3        611.35        644.46        11.75 o                         
   0  11   3       3850.01       4016.44        56.10 o                         
   1  11   3        656.55        683.91        12.02 o                         
   2  11   3        191.01        217.23         5.08 o                         
   3  11   3       1271.59       1334.14        22.60 o                         
   4  11   3       1619.93       1686.11        25.06 o                         
   5  11   3        409.48        437.19         8.77 o                         
   6  11   3        289.85        287.50         5.98 o                         
   7  11   3        815.65        864.60        18.41 o                         
   8  11   3        354.85        351.53        12.32 o                         
   9  11   3          5.69          8.60         1.76 o                         
  -8  12   3        698.16        773.25        29.69 o                         
  -7  12   3        896.05        708.21        22.76 o                         
  -6  12   3        364.40        369.92        17.03 o                         
  -5  12   3         63.12         72.49         2.91 o                         
  -4  12   3        453.13        471.61        10.39 o                         
  -3  12   3       1906.88       2117.73        36.61 o                         
  -2  12   3        661.17        758.39        13.98 o                         
  -1  12   3        701.98        742.08        15.81 o                         
   0  12   3         58.70         78.93         2.61 o                         
   1  12   3        715.14        779.04        15.31 o                         
   2  12   3        648.89        711.49        12.06 o                         
   3  12   3       1905.21       1971.10        37.46 o                         
   4  12   3        487.30        503.87         9.93 o                         
   5  12   3         63.67         63.65         2.56 o                         
   6  12   3        332.19        346.67        12.17 o                         
   7  12   3        867.13        805.53        35.93 o                         
   8  12   3        696.99        589.71        29.37 o                         
  -6  13   3        752.51        831.68        30.85 o                         
  -5  13   3       1130.10        969.09       100.50 o                         
  -4  13   3        107.30        108.54         5.18 o                         
  -3  13   3        271.12        249.92         8.21 o                         
  -2  13   3        720.38        765.97        15.21 o                         
  -1  13   3        572.00        621.69        14.86 o                         
   0  13   3         55.30         66.03         3.06 o                         
   1  13   3        547.57        595.25        16.64 o                         
   2  13   3        700.28        742.58        18.99 o                         
   3  13   3        263.36        289.08         7.39 o                         
   4  13   3        119.32        126.88         3.93 o                         
   5  13   3       1089.61        987.80        23.93 o                         
   6  13   3        755.60        731.10        28.58 o                         
  -4  14   3        457.10        366.31        34.84 o                         
  -2  14   3        758.64        657.67        20.83 o                         
  -1  14   3        346.89        239.06        11.12 o                         
   0  14   3       1130.79       1087.18        45.43 o                         
   1  14   3        327.43        332.56         7.99 o                         
   2  14   3        785.97        762.91        19.99 o                         
   3  14   3        138.90        106.29         5.85 o                         
   4  14   3        475.02        289.83        12.83 o                         
   0   0   4       6726.19       5842.88       292.80 o                         
  -1   1   4       1590.89       1631.46        81.95 o                         
   0   1   4         72.05         74.61         5.30 o                         
  -2   2   4        282.02        259.28        16.90 o                         
  -1   2   4         43.90         48.62         3.73 o                         
   0   2   4        177.91        183.95        16.89 o                         
   1   2   4         48.16         48.26         4.59 o                         
   2   2   4        280.09        299.55        14.61 o                         
  -3   3   4         34.90         38.68         6.01 o                         
  -2   3   4        582.15        588.19        18.58 o                         
  -1   3   4        972.95       1024.41        39.69 o                         
   0   3   4         16.28         20.77         3.02 o                         
   1   3   4        935.41       1058.79        33.05 o                         
   2   3   4        581.21        564.10        15.75 o                         
   3   3   4         37.08         32.30         3.23 o                         
  -4   4   4        749.16        760.15        26.41 o                         
  -3   4   4        908.15        999.61        27.36 o                         
  -2   4   4        228.26        226.51         9.53 o                         
  -1   4   4        927.96       1098.87        38.55 o                         
   0   4   4       2278.47       2272.79        54.55 o                         
   1   4   4        954.55       1001.51        43.38 o                         
   2   4   4        234.37        234.06         8.01 o                         
   3   4   4        889.74        846.46        19.16 o                         
   4   4   4        749.83        608.08        33.73 o                         
  -5   5   4        105.08        117.40         6.37 o                         
  -4   5   4        784.21        798.88        17.77 o                         
  -3   5   4       1139.20       1169.48        24.90 o                         
  -2   5   4       2711.95       2908.55        57.00 o                         
  -1   5   4        610.41        646.82        15.34 o                         
   0   5   4        232.82        228.05         7.09 o                         
   1   5   4        598.35        620.31        17.12 o                         
   2   5   4       2742.78       2541.13        78.47 o                         
   3   5   4       1127.54       1009.37        35.31 o                         
   4   5   4        782.68        680.07        36.56 o                         
   5   5   4         76.30         71.78         5.17 o                         
  -6   6   4       1508.55       1444.67        52.86 o                         
  -5   6   4        530.22        534.67        14.76 o                         
  -4   6   4        638.46        670.58        14.40 o                         
  -3   6   4        360.18        371.85         9.03 o                         
  -2   6   4        639.23        698.00        16.03 o                         
  -1   6   4        333.99        336.32         9.31 o                         
   0   6   4       1117.46       1132.18        25.75 o                         
   1   6   4        353.91        341.85        11.02 o                         
   2   6   4        649.94        679.04        15.09 o                         
   3   6   4        362.49        328.94        17.92 o                         
   4   6   4        665.31        669.24        23.58 o                         
   5   6   4        509.02        150.42        20.46 o                         
   6   6   4       1566.93        467.05        33.38 o                         
  -7   7   4       2746.41       3161.13       402.20 o                         
  -6   7   4        278.93        272.44        10.43 o                         
  -5   7   4        476.73        507.58        19.93 o                         
  -4   7   4         70.65         71.46         3.62 o                         
  -3   7   4        318.56        350.54         9.07 o                         
  -2   7   4        330.31        357.75         9.34 o                         
  -1   7   4        330.55        342.77         9.51 o                         
   0   7   4         59.09         69.32         4.21 o                         
   1   7   4        324.31        340.29         9.55 o                         
   2   7   4        346.32        365.31         9.75 o                         
   3   7   4        313.85        329.70        11.87 o                         
   4   7   4         84.87         58.59         6.02 o                         
   5   7   4        435.37        183.95        18.64 o                         
   6   7   4        276.22        208.81        23.32 o                         
  -7   8   4        122.35        101.52         6.95 o                         
  -6   8   4        743.61        657.92        30.05 o                         
  -5   8   4         73.69         75.63         4.38 o                         
  -4   8   4        119.45        121.66         6.08 o                         
  -3   8   4        881.69        954.37        26.09 o                         
  -2   8   4         16.46         27.58         2.43 o                         
  -1   8   4        982.51        908.84        35.84 o                         
   0   8   4        231.91        270.33         8.25 o                         
   1   8   4       1020.74       1047.85        36.35 o                         
   2   8   4         29.94         39.70         2.79 o                         
   3   8   4        829.80        798.80        43.80 o                         
   4   8   4        103.30         94.45         7.66 o                         
   5   8   4         80.85         36.87         6.99 o                         
   6   8   4        756.67        577.97        66.36 o                         
  -6   9   4        347.38        315.31        11.51 o                         
  -5   9   4         87.82         75.55         7.12 o                         
  -4   9   4        204.53        157.04         7.84 o                         
  -3   9   4         95.52         94.73         5.70 o                         
  -2   9   4       3167.83       3186.39       114.82 o                         
  -1   9   4        162.61        196.99        10.65 o                         
   0   9   4         56.82         67.03         4.66 o                         
   1   9   4        157.25        178.33         7.65 o                         
   2   9   4       3145.80       3335.90       119.45 o                         
   3   9   4         88.80         83.99        10.00 o                         
   4   9   4        216.54        192.47        26.08 o                         
  -4  10   4          2.67          5.30         1.41 o                         
  -3  10   4        377.05        385.12        21.05 o                         
  -2  10   4        199.10        213.33        14.95 o                         
  -1  10   4        766.26        925.44        30.08 o                         
   0  10   4        171.78        155.17        12.29 o                         
   1  10   4        767.16        419.86        19.63 o                         
   2  10   4        217.90        121.68         9.90 o                         
   3  10   4        382.95        256.71        25.32 o                         
   4  10   4          4.12          4.44         3.25 o                         
                                                                                
