# Supplementary material for: Crystal structures of 2,6-di­bromo-4-methyl­benzo­nitrile and 2,6-di­bromo-4-methyl­phenyl isocyanide
Source: Acta Crystallogr E Crystallogr Commun. 2017 Nov 21;73(Pt 12):1913–6. doi: 10.1107/S2056989017016395 (PMC5730251; doi:10.1107/S2056989017016395)
Supplement: Supplementary file 3 [file e-73-01913-RNCsup3.hkl]

data_RNC                                                                        
_shelx_title ' 16124zz in P-42(1)m'                                             
_shelx_refln_list_code          4                                               
_shelx_F_calc_maximum      192.17                                               
_exptl_crystal_F_000       520.00                                               
_reflns_d_resolution_high  0.7672                                               
                                                                                
loop_                                                                           
 _space_group_symop_operation_xyz                                               
 'x, y, z'                                                                      
 '-x, -y, z'                                                                    
 'y, -x, -z'                                                                    
 '-y, x, -z'                                                                    
 '-x+1/2, y+1/2, -z'                                                            
 'x+1/2, -y+1/2, -z'                                                            
 '-y+1/2, -x+1/2, z'                                                            
 'y+1/2, x+1/2, z'                                                              
                                                                                
_cell_length_a    14.6898                                                       
_cell_length_b    14.6898                                                       
_cell_length_c     4.0703                                                       
_cell_angle_alpha  90.000                                                       
_cell_angle_beta   90.000                                                       
_cell_angle_gamma  90.000                                                       
                                                                                
_shelx_F_squared_multiplier     1.000                                           
                                                                                
loop_                                                                           
 _refln_index_h                                                                 
 _refln_index_k                                                                 
 _refln_index_l                                                                 
 _refln_F_squared_calc                                                          
 _refln_F_squared_meas                                                          
 _refln_F_squared_sigma                                                         
 _refln_observed_status                                                         
   1   1   0      10072.22       9314.92       126.16 o                         
   0   2   0       2337.66       2374.36        42.40 o                         
   1   2   0         32.79         47.34         1.94 o                         
   2   2   0        555.68        604.12        10.11 o                         
   1   3   0       5310.12       5426.48        52.41 o                         
   2   3   0       4734.87       4774.96        44.95 o                         
   3   3   0        602.46        634.29        11.56 o                         
   0   4   0      36928.93      31093.25       397.81 o                         
   1   4   0       6531.18       6562.48        63.13 o                         
   2   4   0       1112.64       1166.89        13.56 o                         
   3   4   0       7027.67       7026.85        66.01 o                         
   4   4   0      10046.26      10129.79       133.42 o                         
   1   5   0       3146.37       3108.92        31.22 o                         
   2   5   0      28651.50      26121.55       252.99 o                         
   3   5   0       4700.83       4784.71        46.45 o                         
   4   5   0       4002.79       4115.54        40.70 o                         
   5   5   0       1080.43       1229.68        21.61 o                         
   0   6   0       1367.02       1411.95        23.56 o                         
   1   6   0       3568.49       3736.60        38.90 o                         
   2   6   0       1172.53       1109.33        16.81 o                         
   3   6   0       2272.15       2102.12        23.79 o                         
   4   6   0       2786.89       2897.89        30.38 o                         
   5   6   0       2104.63       2183.23        24.32 o                         
   6   6   0       4816.88       4577.45        65.58 o                         
   1   7   0        360.43        348.52         7.55 o                         
   2   7   0       3982.52       4122.25        41.78 o                         
   3   7   0       8286.91       8296.77        82.08 o                         
   4   7   0        383.77        394.17         8.60 o                         
   5   7   0       4575.05       4681.80        47.30 o                         
   6   7   0        577.66        580.70        10.61 o                         
   7   7   0      16799.76      16037.12       212.50 o                         
   0   8   0         97.18        111.64         7.86 o                         
   1   8   0       9865.04      10323.59       101.48 o                         
   2   8   0       1417.82       1436.89        18.22 o                         
   3   8   0       5744.31       5479.95        56.73 o                         
   4   8   0        127.28        135.24         6.02 o                         
   5   8   0       1188.92       1189.66        16.38 o                         
   6   8   0       6955.86       6854.78        69.93 o                         
   7   8   0        400.39        408.87        11.08 o                         
   8   8   0         92.52         97.58        10.41 o                         
   1   9   0        306.14        323.40         8.70 o                         
   2   9   0      17935.03      17399.18       162.40 o                         
   3   9   0         20.81         28.38         4.77 o                         
   4   9   0       1090.83       1084.73        17.18 o                         
   5   9   0        368.04        379.84        10.23 o                         
   6   9   0       2424.33       2501.07        30.39 o                         
   7   9   0        562.55        586.99        14.53 o                         
   8   9   0         70.08         54.47         9.63 o                         
   9   9   0        336.16        351.60        22.69 o                         
   0  10   0        638.96        690.14        19.21 o                         
   1  10   0       3575.94       3642.42        39.34 o                         
   2  10   0       1459.41       1480.91        22.45 o                         
   3  10   0       2324.33       2423.05        29.49 o                         
   4  10   0         21.26         29.05         6.09 o                         
   5  10   0       2196.67       2196.22        29.18 o                         
   6  10   0       4751.31       4728.20        58.56 o                         
   7  10   0         23.83         30.72         8.65 o                         
   8  10   0        773.97        791.00        21.94 o                         
   9  10   0        756.42        798.25        24.91 o                         
  10  10   0        935.25        992.73        43.12 o                         
   1  11   0         48.89         48.70         6.11 o                         
   2  11   0        219.40        220.25         9.60 o                         
   3  11   0       3598.26       3618.17        43.67 o                         
   4  11   0        899.34        879.69        17.08 o                         
   5  11   0       1505.78       1555.07        27.71 o                         
   6  11   0       1455.14       1414.32        26.74 o                         
   7  11   0       6428.23       6349.72        90.51 o                         
   8  11   0       1798.97       1833.57        37.40 o                         
   9  11   0          4.73         16.69        13.65 o                         
  10  11   0       1166.19       1142.90        33.92 o                         
  11  11   0       4847.47       4775.46       115.97 o                         
   0  12   0       3238.90       3248.17        52.44 o                         
   1  12   0        652.88        704.12        17.80 o                         
   2  12   0        172.76        184.13        11.94 o                         
   3  12   0       3264.37       3302.95        40.86 o                         
   4  12   0       3419.64       3389.31        43.91 o                         
   5  12   0         86.41         97.69        10.44 o                         
   6  12   0       2211.14       2229.97        60.40 o                         
   7  12   0        274.17        289.00        17.24 o                         
   8  12   0        728.85        716.22        24.79 o                         
   9  12   0       1006.36       1043.31        32.75 o                         
  10  12   0       1350.63       1311.57        38.14 o                         
  11  12   0        482.66        491.35        35.97 o                         
  12  12   0        127.54        154.98        29.82 o                         
   1  13   0       2384.75       2418.84        35.31 o                         
   2  13   0       3216.24       3223.40        49.31 o                         
   3  13   0        823.01        877.27        19.35 o                         
   4  13   0       1041.21       1148.96        25.85 o                         
   5  13   0       1602.45       1617.83        32.14 o                         
   6  13   0        937.63       1032.43        28.05 o                         
   7  13   0        373.65        399.19        25.81 o                         
   8  13   0        152.47        188.07        18.64 o                         
   9  13   0        105.20        124.64        18.07 o                         
  10  13   0         43.62         82.42        18.02 o                         
  11  13   0         83.69         92.03        19.53 o                         
  12  13   0        269.21        240.26        23.16 o                         
  13  13   0        957.89        979.05        55.22 o                         
   0  14   0       3812.16       3704.49        69.47 o                         
   1  14   0       1154.62       1166.88        24.42 o                         
   2  14   0        234.76        244.00        13.59 o                         
   3  14   0          6.99         16.67        10.13 o                         
   4  14   0       1410.37       1422.88        39.65 o                         
   5  14   0        665.89        706.56        22.87 o                         
   6  14   0        593.27        613.55        24.17 o                         
   7  14   0          0.13         -4.81        14.11 o                         
   8  14   0         11.78         49.06        16.83 o                         
   9  14   0       1077.62       1156.83        36.76 o                         
  10  14   0         11.32          7.46        17.45 o                         
  11  14   0        183.13        195.46        22.47 o                         
  12  14   0        727.32        812.49        36.56 o                         
  13  14   0        200.83        299.56        40.38 o                         
   1  15   0        630.11        652.23        20.94 o                         
   2  15   0        790.71        811.73        22.93 o                         
   3  15   0        142.08        136.73        14.82 o                         
   4  15   0       2365.29       2367.63        46.61 o                         
   5  15   0        117.70        142.88        16.46 o                         
   6  15   0        893.81        883.69        31.39 o                         
   7  15   0        256.54        308.48        22.17 o                         
   8  15   0       2554.72       2817.53        65.33 o                         
   9  15   0          7.55         39.89        18.19 o                         
  10  15   0        583.52        661.84        38.93 o                         
  11  15   0        221.35        227.49        24.62 o                         
   0  16   0        607.48        592.57        33.23 o                         
   1  16   0        130.11        126.39        15.38 o                         
   2  16   0         25.27         51.58        13.75 o                         
   3  16   0        143.36        182.77        16.84 o                         
   4  16   0        561.62        522.86        25.25 o                         
   5  16   0       2278.46       2212.32        50.03 o                         
   6  16   0         17.14          9.25        18.09 o                         
   7  16   0        202.56        229.80        23.03 o                         
   8  16   0          6.32        -12.05        17.88 o                         
   9  16   0       2079.12       2156.98        74.12 o                         
  10  16   0        113.10        165.20        23.28 o                         
   1  17   0       1849.13       1783.93        47.19 o                         
   2  17   0         96.82         67.87        17.88 o                         
   3  17   0       1130.60       1144.65        35.88 o                         
   4  17   0        330.25        342.95        23.37 o                         
   5  17   0        472.68        530.53        34.37 o                         
   6  17   0        109.46        122.64        21.77 o                         
   7  17   0         78.28         78.07        23.60 o                         
   8  17   0        314.93        297.78        28.21 o                         
   0  18   0       3078.24       3117.94       116.22 o                         
   1  18   0         16.82         41.56        17.81 o                         
   2  18   0         15.28         16.35        18.74 o                         
   3  18   0        255.74        259.89        26.09 o                         
   4  18   0       1623.57       1675.33        60.06 o                         
   5  18   0          3.52         15.01        21.16 o                         
   6  18   0          0.14         -5.90        20.97 o                         
   1  19   0        277.35        254.36        36.25 o                         
   2  19   0         47.56         69.42        21.61 o                         
   0   0   1      23927.00      19270.07       349.51 o                         
  -1   1   1      20316.86      17402.42       240.85 o                         
   0   1   1        197.19        203.29         3.86 o                         
   1   1   1      21495.28      18285.35       235.36 o                         
  -2   2   1      27704.33      24277.44       306.13 o                         
  -1   2   1       6149.71       6425.38        61.60 o                         
   0   2   1        174.60        174.22         3.67 o                         
   1   2   1       5364.44       5539.80        52.61 o                         
   2   2   1      26794.91      22498.19       293.03 o                         
  -3   3   1       1885.52       1930.42        28.40 o                         
  -2   3   1       3173.75       3236.07        34.01 o                         
  -1   3   1       4518.19       4539.09        44.44 o                         
   0   3   1       7141.15       7225.58        67.33 o                         
   1   3   1       5311.60       5387.96        55.46 o                         
   2   3   1       3001.76       2995.48        30.26 o                         
   3   3   1       1935.50       1949.14        32.54 o                         
  -4   4   1       6813.69       6937.50        92.68 o                         
  -3   4   1       5239.97       5346.82        53.23 o                         
  -2   4   1       2319.11       2442.32        25.74 o                         
  -1   4   1       3420.15       3468.46        34.90 o                         
   0   4   1       9481.49       9138.50        89.71 o                         
   1   4   1       3776.34       3766.76        36.20 o                         
   2   4   1       2577.90       2673.95        32.88 o                         
   3   4   1       5280.66       5230.84        73.47 o                         
   4   4   1       7802.98       7673.91       112.47 o                         
  -5   5   1       4074.11       4149.20        62.51 o                         
  -4   5   1       2264.85       2241.99        24.70 o                         
  -3   5   1       4755.69       4794.25        50.07 o                         
  -2   5   1      10916.44      10839.17       107.58 o                         
  -1   5   1       3055.87       3125.29        32.27 o                         
   0   5   1       1339.98       1377.57        16.98 o                         
   1   5   1       2921.24       3020.20        33.15 o                         
   2   5   1      10359.42      10185.25        99.34 o                         
   3   5   1       4952.30       4871.25        50.25 o                         
   4   5   1       2636.38       2632.86        31.23 o                         
   5   5   1       3897.07       3820.90        72.29 o                         
  -6   6   1       5436.93       5477.18        81.95 o                         
  -5   6   1       1727.79       1802.18        21.51 o                         
  -4   6   1       3655.13       3823.33        41.68 o                         
  -3   6   1       5132.71       5147.91        54.02 o                         
  -2   6   1       3075.73       3164.07        37.75 o                         
  -1   6   1       4662.87       4773.82        46.97 o                         
   0   6   1         73.86         90.02         4.43 o                         
   1   6   1       4539.26       4552.94        47.10 o                         
   2   6   1       3097.73       3144.31        35.40 o                         
   3   6   1       5139.28       5091.91        54.82 o                         
   4   6   1       3293.72       3330.32        39.96 o                         
   5   6   1       1716.86       1737.16        22.02 o                         
   6   6   1       5001.49       4927.35        77.89 o                         
  -7   7   1       7105.08       6852.89       112.19 o                         
  -6   7   1        900.96        915.77        16.04 o                         
  -5   7   1       1313.58       1323.54        19.58 o                         
  -4   7   1       5036.15       5041.88        53.97 o                         
  -3   7   1       1978.49       1934.21        23.73 o                         
  -2   7   1       1140.47       1185.59        16.05 o                         
  -1   7   1        484.88        484.75        10.45 o                         
   0   7   1      17096.31      16351.22       151.82 o                         
   1   7   1        508.07        506.59        13.42 o                         
   2   7   1        996.76       1026.27        15.50 o                         
   3   7   1       2078.76       2053.03        25.83 o                         
   4   7   1       4728.98       4666.09        49.99 o                         
   5   7   1       1319.33       1269.86        20.87 o                         
   6   7   1        977.73       1004.35        20.33 o                         
   7   7   1       6793.20       6743.08       114.78 o                         
  -8   8   1       3261.50       3196.67        60.98 o                         
  -7   8   1        827.59        847.45        17.85 o                         
  -6   8   1       3216.76       3190.37        41.50 o                         
  -5   8   1        576.75        605.75        12.92 o                         
  -4   8   1       2235.40       2200.72        33.59 o                         
  -3   8   1       4173.68       4096.99        46.04 o                         
  -2   8   1       1266.55       1253.06        18.13 o                         
  -1   8   1       4721.07       4698.73        47.90 o                         
   0   8   1        214.57        246.27         8.73 o                         
   1   8   1       4614.09       4606.78        49.03 o                         
   2   8   1       1261.95       1306.89        19.03 o                         
   3   8   1       4339.98       4387.01        50.91 o                         
   4   8   1       2172.64       2128.49        28.26 o                         
   5   8   1        671.61        736.17        15.96 o                         
   6   8   1       3256.96       3253.88        44.71 o                         
   7   8   1        832.10        871.63        20.60 o                         
   8   8   1       3245.07       3325.36        65.72 o                         
  -9   9   1       3338.01       3284.28        64.70 o                         
  -8   9   1        188.24        204.29        11.65 o                         
  -7   9   1       1052.64       1048.40        20.73 o                         
  -6   9   1       1502.11       1524.94        25.13 o                         
  -5   9   1       5011.06       4982.90        64.73 o                         
  -4   9   1        142.84        152.24         8.12 o                         
  -3   9   1        754.77        739.48        13.81 o                         
  -2   9   1       9954.74       9706.74        99.60 o                         
  -1   9   1        486.97        490.43        14.00 o                         
   0   9   1        293.17        332.63        11.23 o                         
   1   9   1        516.24        506.72        14.99 o                         
   2   9   1      10253.29       9972.73       102.95 o                         
   3   9   1        787.55        774.23        16.28 o                         
   4   9   1        105.44        108.25         9.94 o                         
   5   9   1       4983.95       4976.64        59.90 o                         
   6   9   1       1535.77       1585.75        27.61 o                         
   7   9   1        980.57       1004.01        21.97 o                         
   8   9   1        186.83        200.48        12.98 o                         
   9   9   1       3257.23       3480.69       149.16 o                         
 -10  10   1       1765.15       1759.36        49.61 o                         
  -9  10   1        108.51        122.52        12.10 o                         
  -8  10   1       1645.69       1597.44        28.24 o                         
  -7  10   1        155.74        156.72        10.77 o                         
  -6  10   1       3627.98       3492.73        50.87 o                         
  -5  10   1       2111.66       2060.73        32.15 o                         
  -4  10   1       1409.78       1453.65        23.71 o                         
  -3  10   1       2005.93       2039.84        28.48 o                         
  -2  10   1       1593.72       1586.96        23.73 o                         
  -1  10   1       3196.76       3111.49        37.58 o                         
   0  10   1         66.91         75.90         7.05 o                         
   1  10   1       3208.44       3193.96        38.70 o                         
   2  10   1       1624.33       1640.38        26.04 o                         
   3  10   1       1964.64       2008.18        37.18 o                         
   4  10   1       1511.63       1573.70        26.68 o                         
   5  10   1       2377.76       2353.52        37.07 o                         
   6  10   1       3327.92       3391.16        49.66 o                         
   7  10   1        101.29        123.88        13.62 o                         
   8  10   1       1847.05       1886.09        52.74 o                         
   9  10   1        159.32        189.32        14.88 o                         
  10  10   1       1730.64       1783.92        94.89 o                         
 -11  11   1       1626.68       1564.08        70.91 o                         
 -10  11   1        503.67        535.90        26.01 o                         
  -9  11   1         70.78         61.34        12.58 o                         
  -8  11   1        597.29        583.69        19.49 o                         
  -7  11   1       2481.33       2441.05        52.44 o                         
  -6  11   1        365.00        363.41        15.69 o                         
  -5  11   1        499.40        484.84        19.53 o                         
  -4  11   1       3639.88       3613.44        47.07 o                         
  -3  11   1       1686.29       1660.28        26.69 o                         
  -2  11   1        356.66        365.21        12.13 o                         
  -1  11   1        477.30        485.13        13.50 o                         
   0  11   1       5056.06       4909.50        60.75 o                         
   1  11   1        447.42        485.89        13.90 o                         
   2  11   1        293.84        299.56        11.83 o                         
   3  11   1       1893.60       1866.31        31.31 o                         
   4  11   1       3380.08       3435.19        44.85 o                         
   5  11   1        540.75        540.42        26.70 o                         
   6  11   1        312.19        338.67        16.87 o                         
   7  11   1       2675.59       2697.36        43.24 o                         
   8  11   1        507.44        564.59        24.87 o                         
   9  11   1        106.94        122.99        14.69 o                         
  10  11   1        501.99        534.57        30.47 o                         
  11  11   1       1662.13       1726.30        60.40 o                         
 -12  12   1          1.96         10.04        24.07 o                         
 -11  12   1        494.36        523.65        29.83 o                         
 -10  12   1       1291.97       1228.38        46.76 o                         
  -9  12   1       1044.22       1014.80        32.44 o                         
  -8  12   1        518.27        563.14        21.29 o                         
  -7  12   1       1095.48       1104.01        27.34 o                         
  -6  12   1        811.80        811.75        22.25 o                         
  -5  12   1        568.36        582.81        18.63 o                         
  -4  12   1       1558.83       1521.14        29.55 o                         
  -3  12   1       2082.94       2068.68        32.04 o                         
  -2  12   1        772.69        761.12        17.56 o                         
  -1  12   1        767.81        771.82        18.04 o                         
   0  12   1       1360.83       1335.25        23.91 o                         
   1  12   1        823.53        861.66        19.09 o                         
   2  12   1        619.18        631.64        17.13 o                         
   3  12   1       2217.56       2233.61        34.45 o                         
   4  12   1       1823.16       1848.41        39.42 o                         
   5  12   1        564.81        580.21        18.40 o                         
   6  12   1        906.26        986.81        26.43 o                         
   7  12   1       1017.65       1093.92        44.09 o                         
   8  12   1        510.22        601.17        22.97 o                         
   9  12   1       1061.00       1143.81        30.73 o                         
  10  12   1       1293.30       1324.41        50.56 o                         
  11  12   1        516.34        570.19        26.40 o                         
  12  12   1          0.18          7.82        25.81 o                         
 -13  13   1        940.08        928.58        61.92 o                         
 -12  13   1        404.51        348.60        27.05 o                         
 -11  13   1        122.01        112.70        20.90 o                         
 -10  13   1        539.35        559.89        31.71 o                         
  -9  13   1       1079.82       1174.77        36.04 o                         
  -8  13   1        704.53        697.75        26.42 o                         
  -7  13   1        482.26        478.14        22.80 o                         
  -6  13   1        720.51        723.53        22.48 o                         
  -5  13   1       1748.88       1716.48        32.40 o                         
  -4  13   1        308.09        294.40        15.82 o                         
  -3  13   1       1322.88       1359.54        28.05 o                         
  -2  13   1       1440.42       1433.38        28.50 o                         
  -1  13   1       2045.27       2088.23        32.81 o                         
   0  13   1        407.63        390.43        14.86 o                         
   1  13   1       1989.95       1939.74        32.77 o                         
   2  13   1       1276.57       1299.60        25.05 o                         
   3  13   1       1253.88       1287.36        26.47 o                         
   4  13   1        357.22        368.27        20.73 o                         
   5  13   1       1706.56       1660.93        33.52 o                         
   6  13   1        732.86        718.92        24.91 o                         
   7  13   1        428.05        485.44        24.10 o                         
   8  13   1        727.70        793.34        31.26 o                         
   9  13   1       1126.91       1204.63        42.49 o                         
  10  13   1        587.87        645.87        26.71 o                         
  11  13   1        108.93        102.64        22.64 o                         
  12  13   1        389.24        404.49        28.35 o                         
  13  13   1        843.35        893.39        56.89 o                         
 -12  14   1        386.05        419.00        30.03 o                         
 -11  14   1        461.42        447.18        28.83 o                         
 -10  14   1         30.52         27.89        17.59 o                         
  -9  14   1        477.35        483.92        27.75 o                         
  -8  14   1        272.44        283.77        20.91 o                         
  -7  14   1        805.71        818.18        27.00 o                         
  -6  14   1        884.77        873.48        25.35 o                         
  -5  14   1       1738.24       1732.34        36.85 o                         
  -4  14   1        766.26        739.59        24.34 o                         
  -3  14   1        441.47        482.02        20.49 o                         
  -2  14   1        588.54        590.99        19.91 o                         
  -1  14   1        907.29        914.05        23.18 o                         
   0  14   1       1781.16       1778.75        32.00 o                         
   1  14   1        947.82        927.27        22.35 o                         
   2  14   1        517.49        540.23        21.07 o                         
   3  14   1        465.74        452.77        20.89 o                         
   4  14   1        641.23        673.39        23.10 o                         
   5  14   1       1717.06       1689.29        36.63 o                         
   6  14   1        839.82        823.79        29.28 o                         
   7  14   1        746.69        759.55        29.57 o                         
   8  14   1        234.61        220.93        19.88 o                         
   9  14   1        466.82        451.19        26.24 o                         
  10  14   1         19.94         13.10        16.93 o                         
  11  14   1        446.26        470.57        29.31 o                         
  12  14   1        335.42        419.54        43.89 o                         
 -11  15   1        355.49        365.38        28.88 o                         
 -10  15   1        523.80        551.38        31.08 o                         
  -9  15   1        102.89        108.23        20.74 o                         
  -8  15   1       1190.72       1255.42        38.84 o                         
  -7  15   1        245.80        252.77        21.02 o                         
  -6  15   1        974.10        998.68        31.52 o                         
  -5  15   1        317.27        357.13        19.94 o                         
  -4  15   1        975.31        935.81        33.14 o                         
  -3  15   1        832.26        797.46        28.06 o                         
  -2  15   1        198.18        188.18        15.58 o                         
  -1  15   1        830.71        857.46        25.03 o                         
   0  15   1        234.54        217.85        15.80 o                         
   1  15   1        826.65        816.69        26.64 o                         
   2  15   1        203.66        194.53        14.68 o                         
   3  15   1        866.53        824.66        26.01 o                         
   4  15   1       1054.51        998.25        30.89 o                         
   5  15   1        404.80        390.64        30.01 o                         
   6  15   1        871.13        865.53        31.13 o                         
   7  15   1        218.07        242.32        28.40 o                         
   8  15   1       1084.26       1148.42        36.88 o                         
   9  15   1        108.30        110.64        22.37 o                         
  10  15   1        554.84        612.04        45.31 o                         
  11  15   1        352.83        337.86        30.84 o                         
  -9  16   1        929.30        939.20        42.75 o                         
  -8  16   1         51.68         49.43        21.12 o                         
  -7  16   1        227.99        213.31        24.24 o                         
  -6  16   1        199.12        233.81        22.33 o                         
  -5  16   1        810.31        812.79        31.30 o                         
  -4  16   1         97.67        108.08        15.87 o                         
  -3  16   1        179.27        167.67        17.66 o                         
  -2  16   1       1890.26       1868.36        45.07 o                         
  -1  16   1         18.13         35.67        13.63 o                         
   0  16   1        476.04        484.07        23.41 o                         
   1  16   1         24.32         11.22        12.32 o                         
   2  16   1       1812.54       1792.78        40.90 o                         
   3  16   1        178.79        197.90        19.21 o                         
   4  16   1        100.84         96.83        17.22 o                         
   5  16   1        912.84        961.82        34.69 o                         
   6  16   1        247.45        274.64        22.05 o                         
   7  16   1        231.99        253.12        21.92 o                         
   8  16   1         56.94         69.00        18.77 o                         
   9  16   1        983.91       1045.50        40.23 o                         
  -7  17   1         30.53         52.10        22.00 o                         
  -6  17   1        676.47        577.87        52.84 o                         
  -5  17   1        299.83        304.48        26.30 o                         
  -4  17   1        355.10        373.53        31.75 o                         
  -3  17   1        729.39        793.47        32.21 o                         
  -2  17   1        271.49        303.14        23.52 o                         
  -1  17   1       1349.10       1228.40        37.20 o                         
   0  17   1        198.36        196.75        23.31 o                         
   1  17   1       1304.05       1276.82        37.98 o                         
   2  17   1        273.75        263.21        29.59 o                         
   3  17   1        672.25        702.35        32.18 o                         
   4  17   1        344.55        336.84        25.70 o                         
   5  17   1        283.66        280.71        23.54 o                         
   6  17   1        704.89        756.06        46.40 o                         
   7  17   1         22.23        -11.40        17.28 o                         
  -5  18   1        105.16         98.82        23.79 o                         
  -4  18   1        623.06        567.15        37.00 o                         
  -3  18   1        387.29        389.21        31.67 o                         
  -2  18   1         48.30         36.70        19.41 o                         
  -1  18   1         69.00         39.79        17.45 o                         
   0  18   1        973.05        944.75        37.35 o                         
   1  18   1         72.71         63.73        19.44 o                         
   2  18   1         43.80         70.61        25.44 o                         
   3  18   1        430.22        452.20        34.75 o                         
   4  18   1        617.66        600.92        34.00 o                         
   5  18   1        110.00        139.76        24.56 o                         
   0   0   2        207.33        212.91        12.13 o                         
  -1   1   2       3328.40       3364.49        52.67 o                         
   0   1   2        246.83        262.78         7.09 o                         
   1   1   2       3372.26       3378.63        46.10 o                         
  -2   2   2      19910.14      18549.23       254.94 o                         
  -1   2   2       2661.18       2759.97        31.05 o                         
   0   2   2          5.93          5.32         3.15 o                         
   1   2   2       2743.46       2798.76        29.62 o                         
   2   2   2      20435.98      18811.01       233.74 o                         
  -3   3   2       8456.84       8412.48       111.16 o                         
  -2   3   2       1887.97       1945.28        22.26 o                         
  -1   3   2       4896.32       4894.82        49.68 o                         
   0   3   2       4631.08       4711.23        48.38 o                         
   1   3   2       4529.61       4432.82        46.13 o                         
   2   3   2       1884.95       1904.48        23.19 o                         
   3   3   2       9251.78       9305.23       135.27 o                         
  -4   4   2       2827.85       2826.87        51.24 o                         
  -3   4   2       2148.76       2250.53        26.42 o                         
  -2   4   2        766.40        777.14        12.19 o                         
  -1   4   2        435.51        417.32         8.44 o                         
   0   4   2        251.50        265.01         6.76 o                         
   1   4   2        421.46        413.71         7.88 o                         
   2   4   2        583.34        568.31         9.95 o                         
   3   4   2       2075.54       2159.17        25.98 o                         
   4   4   2       2685.92       2738.93        46.68 o                         
  -5   5   2       3225.01       3109.87        56.12 o                         
  -4   5   2       1381.85       1352.82        19.29 o                         
  -3   5   2       4523.40       4569.73        49.61 o                         
  -2   5   2        656.98        681.21        11.12 o                         
  -1   5   2        338.63        359.22         7.99 o                         
   0   5   2       1549.20       1556.86        19.27 o                         
   1   5   2        293.63        312.83         7.99 o                         
   2   5   2        718.17        738.50        11.82 o                         
   3   5   2       4969.61       5097.88        54.15 o                         
   4   5   2       1317.01       1262.22        20.25 o                         
   5   5   2       2964.01       2833.23        88.50 o                         
  -6   6   2         31.30         35.39        12.16 o                         
  -5   6   2       2484.09       2441.34        33.46 o                         
  -4   6   2       1775.79       1733.20        25.58 o                         
  -3   6   2       2755.92       2754.42        34.40 o                         
  -2   6   2       2107.20       2112.05        27.17 o                         
  -1   6   2       6065.88       5985.75        60.81 o                         
   0   6   2         74.66         87.68         5.37 o                         
   1   6   2       6233.13       6144.02        63.78 o                         
   2   6   2       2076.07       2103.20        25.27 o                         
   3   6   2       2724.07       2707.44        35.20 o                         
   4   6   2       1625.16       1603.90        26.16 o                         
   5   6   2       2550.10       2500.00        47.33 o                         
   6   6   2         37.11         44.52        11.81 o                         
  -7   7   2        121.94        151.90        14.43 o                         
  -6   7   2        444.67        428.30        13.47 o                         
  -5   7   2        669.00        663.99        15.60 o                         
  -4   7   2       6213.06       6147.89        71.92 o                         
  -3   7   2        147.09        145.93         8.15 o                         
  -2   7   2        426.43        434.91        10.66 o                         
  -1   7   2        447.03        444.85        10.87 o                         
   0   7   2      14980.37      14277.76       150.21 o                         
   1   7   2        441.97        452.27        10.66 o                         
   2   7   2        369.81        386.49        11.64 o                         
   3   7   2        151.92        170.28         8.78 o                         
   4   7   2       6044.11       5849.08        71.60 o                         
   5   7   2        654.32        652.50        18.86 o                         
   6   7   2        408.86        358.85        14.51 o                         
   7   7   2        141.87        127.76        19.01 o                         
  -8   8   2       4653.48       4333.54        80.15 o                         
  -7   8   2         42.05         37.25         8.69 o                         
  -6   8   2       1537.68       1512.11        25.72 o                         
  -5   8   2        973.98        956.65        25.74 o                         
  -4   8   2       3604.56       3460.62        46.89 o                         
  -3   8   2       1262.22       1236.80        22.32 o                         
  -2   8   2         93.00         89.76         7.55 o                         
  -1   8   2       2816.19       2780.55        34.40 o                         
   0   8   2         14.81         20.26         6.07 o                         
   1   8   2       2941.93       2874.20        38.60 o                         
   2   8   2         60.63         62.62         8.18 o                         
   3   8   2       1338.11       1295.30        26.07 o                         
   4   8   2       3484.74       3252.95        52.63 o                         
   5   8   2        973.08        930.06        22.43 o                         
   6   8   2       1534.41       1448.43        28.65 o                         
   7   8   2         41.31         30.77         9.87 o                         
   8   8   2       4485.54       4153.44        88.71 o                         
  -9   9   2       6089.96       5617.17       126.21 o                         
  -8   9   2          2.74          1.58         9.13 o                         
  -7   9   2        251.11        281.63        13.56 o                         
  -6   9   2        262.80        285.93        12.90 o                         
  -5   9   2       5687.64       5492.99        70.46 o                         
  -4   9   2         15.56         19.50         8.16 o                         
  -3   9   2        466.18        447.50        14.14 o                         
  -2   9   2         36.25         50.65         7.98 o                         
  -1   9   2        914.62        932.84        18.51 o                         
   0   9   2        489.16        513.05        14.06 o                         
   1   9   2       1004.03       1016.75        20.93 o                         
   2   9   2         38.42         36.93         8.47 o                         
   3   9   2        598.55        592.55        23.46 o                         
   4   9   2          9.81          2.57         9.10 o                         
   5   9   2       5556.67       5306.06        71.45 o                         
   6   9   2        228.84        242.37        16.00 o                         
   7   9   2        296.48        297.54        18.64 o                         
   8   9   2          9.76          0.54        10.11 o                         
   9   9   2       5921.19       5682.75       115.44 o                         
 -10  10   2        499.82        549.80        37.85 o                         
  -9  10   2          3.46          3.64        10.35 o                         
  -8  10   2       1863.94       1785.02        37.11 o                         
  -7  10   2        136.94        139.54        11.82 o                         
  -6  10   2        472.00        451.52        17.98 o                         
  -5  10   2       1999.51       1984.03        35.11 o                         
  -4  10   2       1797.52       1738.52        30.07 o                         
  -3  10   2        760.00        755.77        18.50 o                         
  -2  10   2        538.09        533.19        21.94 o                         
  -1  10   2       3833.90       3803.05        52.37 o                         
   0  10   2        406.13        416.63        14.88 o                         
   1  10   2       4211.05       4167.94        56.49 o                         
   2  10   2        626.40        632.63        18.00 o                         
   3  10   2        788.88        772.29        21.88 o                         
   4  10   2       1697.86       1665.01        34.12 o                         
   5  10   2       2045.78       1951.83        40.00 o                         
   6  10   2        563.67        549.24        18.96 o                         
   7  10   2        127.57        135.26        13.05 o                         
   8  10   2       1992.12       1906.73        36.83 o                         
   9  10   2          4.78         -5.94        10.74 o                         
  10  10   2        475.39        468.10        46.24 o                         
 -11  11   2        272.91        220.32        24.12 o                         
 -10  11   2         87.25         75.79        13.13 o                         
  -9  11   2         21.17         18.13        11.61 o                         
  -8  11   2         79.36         40.46        12.18 o                         
  -7  11   2        183.63        166.09        14.28 o                         
  -6  11   2         15.92         21.68        10.57 o                         
  -5  11   2         57.42         56.52        10.14 o                         
  -4  11   2       3405.41       3354.09        48.77 o                         
  -3  11   2        644.93        614.19        20.37 o                         
  -2  11   2        287.79        267.37        19.53 o                         
  -1  11   2        829.91        828.99        23.67 o                         
   0  11   2       4501.76       4396.85        59.70 o                         
   1  11   2        803.75        839.55        22.03 o                         
   2  11   2        323.85        345.24        16.02 o                         
   3  11   2        736.05        704.59        20.98 o                         
   4  11   2       3480.35       3413.32        56.48 o                         
   5  11   2        103.29        103.91        12.93 o                         
   6  11   2         19.78         17.31        11.10 o                         
   7  11   2        182.77        181.97        15.44 o                         
   8  11   2         98.84        102.40        14.43 o                         
   9  11   2         25.79         37.88        13.94 o                         
  10  11   2         96.64         80.11        16.31 o                         
  11  11   2        283.80        306.54        30.05 o                         
 -12  12   2         35.38          8.90        34.86 o                         
 -11  12   2        255.11        236.35        19.73 o                         
 -10  12   2        676.54        668.50        27.37 o                         
  -9  12   2         76.94         76.30        14.89 o                         
  -8  12   2        577.77        573.62        30.03 o                         
  -7  12   2        653.58        666.65        23.27 o                         
  -6  12   2        157.27        128.44        13.02 o                         
  -5  12   2        166.72        160.19        13.43 o                         
  -4  12   2       1513.75       1496.73        31.60 o                         
  -3  12   2       1447.58       1455.01        30.69 o                         
  -2  12   2       1230.94       1178.30        28.83 o                         
  -1  12   2       1370.63       1314.16        30.68 o                         
   0  12   2        312.20        296.71        15.76 o                         
   1  12   2       1205.41       1142.03        25.21 o                         
   2  12   2       1167.44       1175.25        31.42 o                         
   3  12   2       1441.78       1409.65        30.62 o                         
   4  12   2       1408.42       1377.11        31.77 o                         
   5  12   2        145.06        108.77        14.29 o                         
   6  12   2        161.35        156.30        14.85 o                         
   7  12   2        648.50        652.58        23.49 o                         
   8  12   2        622.94        676.60        23.60 o                         
   9  12   2         82.00         83.37        17.21 o                         
  10  12   2        696.92        697.88        29.45 o                         
  11  12   2        245.54        270.07        21.99 o                         
  12  12   2         28.56         47.89        24.85 o                         
 -12  13   2        481.06        448.05        63.09 o                         
 -11  13   2         47.85         53.34        21.62 o                         
 -10  13   2        896.35        846.37        43.33 o                         
  -9  13   2       1113.18       1070.57        32.33 o                         
  -8  13   2        822.57        842.03        27.55 o                         
  -7  13   2        127.34        130.47        15.33 o                         
  -6  13   2       1782.02       1740.07        37.73 o                         
  -5  13   2        557.71        571.94        25.53 o                         
  -4  13   2        504.06        500.22        20.87 o                         
  -3  13   2        325.61        277.30        17.55 o                         
  -2  13   2        493.34        484.46        21.19 o                         
  -1  13   2         38.60         27.59        11.82 o                         
   0  13   2        329.90        335.00        22.16 o                         
   1  13   2         42.12         33.37        12.40 o                         
   2  13   2        473.97        496.21        20.17 o                         
   3  13   2        325.33        319.90        17.61 o                         
   4  13   2        484.17        438.18        20.51 o                         
   5  13   2        644.87        629.79        23.06 o                         
   6  13   2       1708.79       1611.68        47.35 o                         
   7  13   2        188.09        209.70        17.83 o                         
   8  13   2        855.52        822.43        34.82 o                         
   9  13   2       1059.96       1047.34        42.41 o                         
  10  13   2        930.12        927.96        39.69 o                         
  11  13   2         37.06         31.93        19.03 o                         
  12  13   2        500.50        601.86       115.71 o                         
 -10  14   2         32.40         41.06        21.03 o                         
  -9  14   2          3.45        -14.22        14.22 o                         
  -8  14   2        711.08        717.14        27.68 o                         
  -7  14   2       1613.93       1592.74        47.49 o                         
  -6  14   2        700.60        653.14        26.44 o                         
  -5  14   2        376.40        374.63        21.18 o                         
  -4  14   2        134.43        146.40        19.20 o                         
  -3  14   2        324.53        335.67        21.74 o                         
  -2  14   2        873.57        850.54        27.11 o                         
  -1  14   2        183.20        156.39        16.13 o                         
   0  14   2         15.01         25.41        12.43 o                         
   1  14   2        204.04        186.24        17.63 o                         
   2  14   2        886.32        829.01        25.72 o                         
   3  14   2        325.88        318.07        17.94 o                         
   4  14   2        145.43        167.57        15.77 o                         
   5  14   2        378.67        379.47        19.87 o                         
   6  14   2        693.61        658.61        25.83 o                         
   7  14   2       1580.96       1568.79        44.29 o                         
   8  14   2        706.45        711.76        35.53 o                         
   9  14   2          2.20          4.28        17.93 o                         
  10  14   2         29.41         43.17        19.36 o                         
  -9  15   2        103.30        105.20        20.43 o                         
  -8  15   2        197.56        156.22        19.90 o                         
  -7  15   2        238.07        255.08        20.61 o                         
  -6  15   2        208.35        215.68        19.91 o                         
  -5  15   2        375.14        350.61        23.26 o                         
  -4  15   2        135.46        147.97        18.20 o                         
  -3  15   2       1337.86       1238.53        35.37 o                         
  -2  15   2         61.66         79.37        17.96 o                         
  -1  15   2       1993.91       1968.25        42.36 o                         
   0  15   2        288.37        294.20        20.97 o                         
   1  15   2       1964.87       1847.34        46.88 o                         
   2  15   2         60.06         49.35        15.88 o                         
   3  15   2       1360.03       1345.93        32.67 o                         
   4  15   2        129.41        131.16        17.05 o                         
   5  15   2        340.11        344.61        21.60 o                         
   6  15   2        237.79        256.13        22.18 o                         
   7  15   2        262.10        285.99        22.47 o                         
   8  15   2        156.76        153.24        22.55 o                         
   9  15   2        107.47        130.46        22.85 o                         
  -7  16   2        311.06        331.72        23.25 o                         
  -6  16   2        206.99        207.58        24.27 o                         
  -5  16   2          1.81         -3.81        16.27 o                         
  -4  16   2         76.27        100.90        18.32 o                         
  -3  16   2        203.85        201.01        20.57 o                         
  -2  16   2       1882.83       1861.59        44.65 o                         
  -1  16   2         63.24         62.94        19.55 o                         
   0  16   2        112.47        104.21        22.35 o                         
   1  16   2         47.86         58.72        17.07 o                         
   2  16   2       1808.24       1750.76        46.95 o                         
   3  16   2        187.54        162.16        20.80 o                         
   4  16   2         61.85         52.83        16.16 o                         
   5  16   2          3.58          2.62        15.93 o                         
   6  16   2        150.88        168.18        20.94 o                         
   7  16   2        227.74        192.50        23.58 o                         
  -4  17   2        165.93        155.49        20.73 o                         
  -3  17   2        216.74        219.03        22.90 o                         
  -2  17   2        173.89        172.31        20.89 o                         
  -1  17   2        151.63        143.37        22.02 o                         
   0  17   2          0.87         27.68        20.54 o                         
   1  17   2        163.63        129.36        22.14 o                         
   2  17   2        165.71        173.35        24.02 o                         
   3  17   2        225.73        220.72        26.20 o                         
   4  17   2        169.68        141.90        22.68 o                         
   0   0   3       5221.52       5606.53       114.71 o                         
  -1   1   3       2469.07       2488.20        41.24 o                         
   0   1   3         35.97         31.20         5.65 o                         
   1   1   3       2496.21       2599.15        42.85 o                         
  -2   2   3       4156.17       4125.84        71.11 o                         
  -1   2   3        319.04        320.54        10.47 o                         
   0   2   3          4.87          6.32         4.95 o                         
   1   2   3        325.61        336.36         9.65 o                         
   2   2   3       4308.08       4317.21        62.09 o                         
  -3   3   3        553.60        545.72        19.87 o                         
  -2   3   3        392.52        423.90        13.08 o                         
  -1   3   3       2510.37       2489.75        34.38 o                         
   0   3   3       2063.07       2118.91        28.17 o                         
   1   3   3       2573.69       2600.59        30.80 o                         
   2   3   3        388.24        414.58        10.92 o                         
   3   3   3        551.88        570.65        21.64 o                         
  -4   4   3       2975.83       2982.45        56.53 o                         
  -3   4   3       1240.46       1269.34        21.24 o                         
  -2   4   3        821.30        854.50        19.41 o                         
  -1   4   3       1469.92       1485.25        26.40 o                         
   0   4   3       1610.83       1700.81        24.20 o                         
   1   4   3       1493.13       1522.30        21.25 o                         
   2   4   3        820.92        831.91        16.65 o                         
   3   4   3       1279.74       1262.16        23.29 o                         
   4   4   3       2893.30       2884.95        57.59 o                         
  -5   5   3       1929.92       1952.97        42.71 o                         
  -4   5   3       1877.00       1873.80        40.03 o                         
  -3   5   3        922.28        916.59        19.63 o                         
  -2   5   3        880.89        890.72        19.01 o                         
  -1   5   3        501.86        488.05        17.41 o                         
   0   5   3        855.14        883.87        18.90 o                         
   1   5   3        550.74        561.73        13.85 o                         
   2   5   3        906.32        895.56        17.30 o                         
   3   5   3        981.17       1024.02        21.08 o                         
   4   5   3       1891.86       1896.43        31.06 o                         
   5   5   3       1873.40       1846.87        44.10 o                         
  -6   6   3        804.80        756.76        31.38 o                         
  -5   6   3       1262.01       1226.36        24.39 o                         
  -4   6   3        307.30        336.13        13.78 o                         
  -3   6   3       1223.00       1212.58        24.38 o                         
  -2   6   3       1118.75       1104.96        22.00 o                         
  -1   6   3       2167.70       2137.17        33.62 o                         
   0   6   3        114.30        115.34        10.17 o                         
   1   6   3       2158.76       2178.93        37.29 o                         
   2   6   3       1084.93       1076.39        23.39 o                         
   3   6   3       1189.36       1241.44        24.30 o                         
   4   6   3        346.65        347.06        14.56 o                         
   5   6   3       1230.67       1202.97        24.84 o                         
   6   6   3        749.73        715.36        28.65 o                         
  -7   7   3       1773.68       1681.16        46.15 o                         
  -6   7   3        348.30        326.13        15.07 o                         
  -5   7   3        445.63        431.94        16.06 o                         
  -4   7   3       1281.27       1261.36        26.15 o                         
  -3   7   3        697.60        725.66        19.53 o                         
  -2   7   3         61.32         70.77        10.80 o                         
  -1   7   3        792.78        786.17        19.78 o                         
   0   7   3       4516.89       4386.44        62.69 o                         
   1   7   3        893.22        888.84        23.62 o                         
   2   7   3         20.92         20.59         9.71 o                         
   3   7   3        641.04        636.87        19.45 o                         
   4   7   3       1210.78       1230.05        25.35 o                         
   5   7   3        506.15        517.00        19.14 o                         
   6   7   3        308.87        300.57        15.61 o                         
   7   7   3       1770.62       1727.84        46.57 o                         
  -8   8   3       1612.50       1573.79        47.12 o                         
  -7   8   3         75.98         77.31        11.80 o                         
  -6   8   3        794.79        806.87        21.70 o                         
  -5   8   3        300.14        301.77        15.67 o                         
  -4   8   3       1023.20       1055.30        24.51 o                         
  -3   8   3        984.88       1016.99        22.89 o                         
  -2   8   3        132.23        134.69        12.09 o                         
  -1   8   3       1895.88       1867.42        35.53 o                         
   0   8   3         70.69         44.02        10.63 o                         
   1   8   3       2084.06       2075.29        42.98 o                         
   2   8   3        109.91        113.02        14.67 o                         
   3   8   3        972.07        984.92        25.83 o                         
   4   8   3        956.52        968.16        24.64 o                         
   5   8   3        343.54        324.33        17.01 o                         
   6   8   3        817.77        821.06        31.36 o                         
   7   8   3         64.26         46.94        12.85 o                         
   8   8   3       1586.36       1469.37        52.00 o                         
  -9   9   3       1814.01       1692.16        51.73 o                         
  -8   9   3         33.63         31.59        12.34 o                         
  -7   9   3        217.57        209.96        14.87 o                         
  -6   9   3        326.40        348.54        17.80 o                         
  -5   9   3       1550.47       1579.85        32.11 o                         
  -4   9   3        115.23        115.89        13.32 o                         
  -3   9   3        146.62        135.37        12.92 o                         
  -2   9   3       1703.86       1737.73        33.48 o                         
  -1   9   3          9.87         11.33        10.78 o                         
   0   9   3         59.55         75.76        11.77 o                         
   1   9   3         28.78         48.08        13.22 o                         
   2   9   3       1760.03       1851.92        41.73 o                         
   3   9   3        173.65        176.46        15.44 o                         
   4   9   3         97.76         80.32        13.04 o                         
   5   9   3       1459.72       1366.15        30.29 o                         
   6   9   3        304.23        279.73        17.26 o                         
   7   9   3        200.45        193.95        16.74 o                         
   8   9   3         35.56         30.23        13.66 o                         
   9   9   3       1872.73       1737.12        68.68 o                         
 -10  10   3        248.14        189.20        25.11 o                         
  -9  10   3          4.18         20.72        13.81 o                         
  -8  10   3        640.40        615.22        22.74 o                         
  -7  10   3        133.01        119.84        14.58 o                         
  -6  10   3        794.09        785.84        25.14 o                         
  -5  10   3        617.07        575.96        21.39 o                         
  -4  10   3        361.05        377.71        18.73 o                         
  -3  10   3        656.05        644.21        23.03 o                         
  -2  10   3        604.91        589.21        22.41 o                         
  -1  10   3        825.63        782.86        25.00 o                         
   0  10   3        102.16         97.76        17.01 o                         
   1  10   3        957.01        946.72        28.01 o                         
   2  10   3        597.65        620.65        26.65 o                         
   3  10   3        755.96        726.59        27.69 o                         
   4  10   3        392.00        369.44        20.13 o                         
   5  10   3        633.04        604.65        23.61 o                         
   6  10   3        783.83        717.76        24.36 o                         
   7  10   3        145.82        102.70        14.66 o                         
   8  10   3        658.55        585.00        24.32 o                         
   9  10   3          1.49         -2.32        14.14 o                         
  10  10   3        209.51        179.52        26.56 o                         
 -11  11   3        432.19        399.99        36.22 o                         
 -10  11   3         71.10         76.91        16.57 o                         
  -9  11   3         15.47         -1.26        15.08 o                         
  -8  11   3        217.91        177.67        16.84 o                         
  -7  11   3        603.83        593.63        24.63 o                         
  -6  11   3        138.41        152.55        15.88 o                         
  -5  11   3        250.60        250.55        17.30 o                         
  -4  11   3        970.16        948.81        26.93 o                         
  -3  11   3        963.99       1003.56        29.31 o                         
  -2  11   3        135.98        136.68        15.40 o                         
  -1  11   3        456.88        441.97        23.57 o                         
   0  11   3       2408.23       2415.42        50.09 o                         
   1  11   3        385.62        380.95        22.13 o                         
   2  11   3        115.33        127.44        16.51 o                         
   3  11   3       1018.58       1002.96        33.45 o                         
   4  11   3        905.71        889.52        32.70 o                         
   5  11   3        225.48        190.16        17.67 o                         
   6  11   3        146.75        144.25        17.91 o                         
   7  11   3        648.32        618.81        24.13 o                         
   8  11   3        222.82        185.61        17.67 o                         
   9  11   3         17.50         -6.56        14.10 o                         
  10  11   3         69.24         60.87        16.59 o                         
  11  11   3        397.11        391.17        54.73 o                         
 -10  12   3        593.83        587.25        60.58 o                         
  -9  12   3        249.33        223.95        23.98 o                         
  -8  12   3        517.83        498.06        25.26 o                         
  -7  12   3        527.87        526.59        23.85 o                         
  -6  12   3        226.76        238.28        18.62 o                         
  -5  12   3         25.16         34.01        14.07 o                         
  -4  12   3        346.12        343.61        21.12 o                         
  -3  12   3       1351.74       1358.15        34.67 o                         
  -2  12   3        376.93        368.92        21.93 o                         
  -1  12   3        510.15        496.72        25.95 o                         
   0  12   3         39.52         62.13        15.78 o                         
   1  12   3        471.97        429.92        24.74 o                         
   2  12   3        380.45        444.69        31.88 o                         
   3  12   3       1350.83       1310.30        35.74 o                         
   4  12   3        317.98        295.07        22.56 o                         
   5  12   3         27.51         -3.51        16.32 o                         
   6  12   3        270.27        276.65        21.10 o                         
   7  12   3        566.50        578.55        26.88 o                         
   8  12   3        525.33        460.90        32.88 o                         
   9  12   3        230.31        210.02        20.53 o                         
  10  12   3        578.70        558.83        32.65 o                         
  -8  13   3        198.12        154.86        17.90 o                         
  -7  13   3        124.74        120.45        18.55 o                         
  -6  13   3        577.18        602.06        26.56 o                         
  -5  13   3        650.21        621.94        28.00 o                         
  -4  13   3         58.61         72.46        16.28 o                         
  -3  13   3         84.86         96.73        16.62 o                         
  -2  13   3        589.05        574.16        27.72 o                         
  -1  13   3        228.03        210.77        20.15 o                         
   0  13   3         30.25         53.52        17.09 o                         
   1  13   3        253.13        225.65        21.00 o                         
   2  13   3        615.19        627.05        32.81 o                         
   3  13   3        100.51         57.78        17.27 o                         
   4  13   3         51.91         72.34        17.29 o                         
   5  13   3        688.48        643.56        30.45 o                         
   6  13   3        568.28        594.02        28.86 o                         
   7  13   3        125.98        136.20        19.38 o                         
   8  13   3        222.96        215.81        21.87 o                         
  -7  14   3        566.88        593.09        43.33 o                         
  -6  14   3         75.00         48.64        19.20 o                         
  -5  14   3        108.31        108.98        18.80 o                         
  -4  14   3        358.15        380.56        23.95 o                         
  -3  14   3         94.43         97.11        17.95 o                         
  -2  14   3        528.12        609.67        29.07 o                         
  -1  14   3        263.37        250.84        21.97 o                         
   0  14   3        747.91        736.28        34.35 o                         
   1  14   3        292.92        313.55        24.37 o                         
   2  14   3        498.23        529.87        29.14 o                         
   3  14   3         65.91         60.14        18.16 o                         
   4  14   3        332.63        331.01        23.15 o                         
   5  14   3        140.78        159.87        20.15 o                         
   6  14   3         78.84         87.11        20.62 o                         
   7  14   3        514.83        438.22        32.98 o                         
  -4  15   3        229.38        202.31        26.40 o                         
  -3  15   3        397.12        380.07        26.01 o                         
  -2  15   3        104.02         95.77        26.58 o                         
  -1  15   3        597.45        561.88        30.35 o                         
   0  15   3         82.73         70.97        19.09 o                         
   1  15   3        574.70        583.56        30.89 o                         
   2  15   3         81.10         67.40        19.00 o                         
   3  15   3        389.15        389.34        27.30 o                         
   4  15   3        180.99        172.81        29.25 o                         
   0   0   4       3727.45       3968.29       149.81 o                         
  -1   1   4       1044.00       1077.74        36.49 o                         
   0   1   4         58.95         55.50        11.04 o                         
   1   1   4       1257.59       1313.91        35.41 o                         
  -2   2   4        212.34        232.12        26.59 o                         
  -1   2   4         38.62         44.72        11.59 o                         
   0   2   4        131.72        152.59        14.51 o                         
   1   2   4         35.03         37.47        10.00 o                         
   2   2   4        214.30        241.79        17.27 o                         
  -3   3   4          1.63         -0.19        15.19 o                         
  -2   3   4        323.78        337.15        17.46 o                         
  -1   3   4        643.93        665.74        22.55 o                         
   0   3   4         13.73         19.84        10.73 o                         
   1   3   4        686.55        669.69        23.03 o                         
   2   3   4        325.65        345.34        20.17 o                         
   3   3   4          1.68         10.62        13.71 o                         
  -4   4   4        470.44        482.89        30.73 o                         
  -3   4   4        570.80        606.07        21.11 o                         
  -2   4   4        144.17        146.70        13.82 o                         
  -1   4   4        630.62        680.46        23.29 o                         
   0   4   4       1355.38       1383.53        33.74 o                         
   1   4   4        602.29        649.05        25.69 o                         
   2   4   4        143.32        154.42        15.38 o                         
   3   4   4        584.93        585.51        22.39 o                         
   4   4   4        459.04        555.93        36.01 o                         
  -5   5   4         30.08         18.50        16.05 o                         
  -4   5   4        423.74        434.09        20.03 o                         
  -3   5   4        732.49        758.80        27.36 o                         
  -2   5   4       1706.59       1755.81        36.19 o                         
  -1   5   4        449.04        452.08        22.83 o                         
   0   5   4        211.26        252.35        17.04 o                         
   1   5   4        447.76        415.00        21.29 o                         
   2   5   4       1655.89       1638.70        37.26 o                         
   3   5   4        765.19        820.96        28.17 o                         
   4   5   4        428.11        451.94        21.22 o                         
   5   5   4         52.01         22.14        24.09 o                         
  -6   6   4       1169.40       1165.00        44.20 o                         
  -5   6   4        332.59        328.61        18.51 o                         
  -4   6   4        421.53        411.72        23.84 o                         
  -3   6   4        215.69        225.52        17.07 o                         
  -2   6   4        460.28        506.32        22.66 o                         
  -1   6   4        185.65        186.47        15.93 o                         
   0   6   4        747.02        769.99        27.99 o                         
   1   6   4        153.66        161.13        17.25 o                         
   2   6   4        443.71        509.40        23.36 o                         
   3   6   4        229.40        212.35        18.06 o                         
   4   6   4        400.18        417.90        21.24 o                         
   5   6   4        365.57        331.75        21.12 o                         
   6   6   4       1076.89       1035.05        48.03 o                         
  -7   7   4       1608.06       1675.08        55.93 o                         
  -6   7   4        226.96        203.31        17.14 o                         
  -5   7   4        232.65        261.33        19.66 o                         
  -4   7   4         76.33         43.02        14.30 o                         
  -3   7   4        169.86        185.57        20.94 o                         
  -2   7   4        237.27        270.71        17.78 o                         
  -1   7   4        169.48        182.96        16.23 o                         
   0   7   4         45.78         71.50        16.09 o                         
   1   7   4        170.13        154.53        18.43 o                         
   2   7   4        212.74        237.52        19.99 o                         
   3   7   4        149.83        167.35        17.46 o                         
   4   7   4         55.42         58.98        14.86 o                         
   5   7   4        294.14        313.05        19.99 o                         
   6   7   4        230.05        191.07        20.88 o                         
   7   7   4       1444.86       1525.33        63.92 o                         
  -8   8   4        143.39        158.21        29.33 o                         
  -7   8   4        109.54        107.38        16.11 o                         
  -6   8   4        387.29        408.63        25.17 o                         
  -5   8   4         29.85         14.01        14.91 o                         
  -4   8   4         34.64         31.57        14.73 o                         
  -3   8   4        506.75        538.11        31.13 o                         
  -2   8   4          6.24          1.03        13.34 o                         
  -1   8   4        625.18        691.22        28.66 o                         
   0   8   4        219.16        232.26        19.90 o                         
   1   8   4        574.70        611.59        30.12 o                         
   2   8   4          2.85         -7.88        14.82 o                         
   3   8   4        577.55        589.52        28.20 o                         
   4   8   4         53.55         54.58        15.60 o                         
   5   8   4         27.11         35.31        15.60 o                         
   6   8   4        406.58        393.72        24.15 o                         
   7   8   4        117.55         82.52        18.26 o                         
   8   8   4        177.07        177.49        29.16 o                         
  -8   9   4          4.79        -17.43        18.84 o                         
  -7   9   4         11.14         17.90        17.49 o                         
  -6   9   4        217.87        260.83        21.90 o                         
  -5   9   4         24.95         41.65        15.81 o                         
  -4   9   4         98.09        106.55        16.75 o                         
  -3   9   4         57.32         72.67        14.53 o                         
  -2   9   4       1859.09       1873.56        41.73 o                         
  -1   9   4         69.21         59.08        16.35 o                         
   0   9   4         79.34         63.32        15.91 o                         
   1   9   4         77.87         92.55        17.70 o                         
   2   9   4       1861.16       1882.25        49.55 o                         
   3   9   4         66.04         57.77        17.38 o                         
   4   9   4         82.45         96.34        18.93 o                         
   5   9   4         22.80         26.95        16.46 o                         
   6   9   4        219.65        215.60        22.25 o                         
   7   9   4          9.81          9.92        16.70 o                         
   8   9   4          3.16         -2.76        17.01 o                         
  -7  10   4         25.15         18.02        19.25 o                         
  -6  10   4        516.78        521.30        36.94 o                         
  -5  10   4        187.28        184.31        19.20 o                         
  -4  10   4          6.41         13.66        16.68 o                         
  -3  10   4        263.22        260.19        22.48 o                         
  -2  10   4        143.16        142.12        19.48 o                         
  -1  10   4        464.44        478.96        27.62 o                         
   0  10   4         94.28         83.92        18.50 o                         
   1  10   4        459.85        477.85        27.60 o                         
   2  10   4        116.28        111.34        20.81 o                         
   3  10   4        253.21        236.16        24.07 o                         
   4  10   4          5.01         10.53        17.10 o                         
   5  10   4        191.70        204.56        22.28 o                         
   6  10   4        475.48        450.10        29.66 o                         
   7  10   4         17.79         31.44        18.71 o                         
  -6  11   4         46.76         81.59        33.59 o                         
  -5  11   4        109.56        103.41        18.41 o                         
  -4  11   4        172.57        177.73        21.02 o                         
  -3  11   4        228.42        220.07        23.03 o                         
  -2  11   4         31.83         54.27        18.10 o                         
  -1  11   4         21.32          6.68        17.21 o                         
   0  11   4         18.49          7.24        17.01 o                         
   1  11   4         25.61         33.36        18.11 o                         
   2  11   4         35.03         37.40        18.56 o                         
   3  11   4        262.45        237.45        25.54 o                         
   4  11   4        153.98        125.26        22.98 o                         
   5  11   4        135.14        101.24        21.56 o                         
   6  11   4         60.89         42.13        36.71 o                         
  -3  12   4        314.51        325.92        44.44 o                         
  -2  12   4         38.08         55.50        19.75 o                         
  -1  12   4         23.14         32.92        19.15 o                         
   0  12   4        214.50        241.34        24.11 o                         
   1  12   4         26.54         34.18        18.68 o                         
   2  12   4         24.48         27.14        18.52 o                         
   3  12   4        331.41        301.86        37.92 o                         
   0   0   5        519.58        583.54        98.53 o                         
  -1   1   5        248.05        301.22        76.96 o                         
   0   1   5         34.50        -18.75        28.22 o                         
   1   1   5        238.51        219.47        37.61 o                         
  -2   2   5        235.56        315.13        47.50 o                         
  -1   2   5         25.68         -1.89        26.97 o                         
   0   2   5         68.17         58.60        31.42 o                         
   1   2   5         31.78         21.56        20.34 o                         
   2   2   5        248.74        216.18        35.64 o                         
  -3   3   5         73.68         69.41        26.74 o                         
  -2   3   5        235.01        249.99        29.89 o                         
  -1   3   5        140.09        182.03        32.23 o                         
   0   3   5          7.86        -21.66        22.85 o                         
   1   3   5        156.93        170.65        29.67 o                         
   2   3   5        243.07        260.96        28.12 o                         
   3   3   5         85.17        149.83        34.87 o                         
  -4   4   5        378.67        376.20        45.37 o                         
  -3   4   5        136.02        109.72        25.48 o                         
  -2   4   5        150.50        179.11        27.25 o                         
  -1   4   5        230.38        201.62        26.00 o                         
   0   4   5        405.97        395.60        37.60 o                         
   1   4   5        230.22        234.84        32.67 o                         
   2   4   5        143.66        137.15        24.73 o                         
   3   4   5        141.49        156.20        36.39 o                         
   4   4   5        358.46        359.41        44.09 o                         
  -3   5   5        228.86        251.35        36.39 o                         
  -2   5   5        143.00        169.44        28.90 o                         
  -1   5   5         92.82         88.10        20.71 o                         
   0   5   5          4.34          2.28        21.82 o                         
   1   5   5         76.85         55.16        30.91 o                         
   2   5   5        116.33        129.31        28.14 o                         
   3   5   5        215.51        229.06        28.25 o                         
   4   5   5        157.70        113.12        57.39 o                         
  -2   6   5        179.71        184.62        26.42 o                         
  -1   6   5         76.02         77.51        19.69 o                         
   0   6   5         10.20          0.75        19.09 o                         
   1   6   5         78.41         75.46        23.94 o                         
   2   6   5        160.70        150.49        45.21 o                         
                                                                                
